# Supplementary material for: Bicarbonate insertion triggered self-assembly of chiral octa-gold nanoclusters into helical superstructures in the crystalline state
Source: Chem Sci. 2022 Aug 15;13(35):10523–31. doi: 10.1039/d2sc03463h (PMC9473528; doi:10.1039/d2sc03463h)
Supplement: SC-013-D2SC03463H-s002 [file SC-013-D2SC03463H-s002.cif]

# Electronic Supplementary Material (ESI) for Chemical Science.
# This journal is © The Royal Society of Chemistry 2022

####################################################################### 
# 
# This file contains crystal structure data downloaded from the 
# Cambridge Structural Database (CSD) hosted by the Cambridge 
# Crystallographic Data Centre (CCDC).
# 
# Full information about CCDC data access policies and citation 
# guidelines are available at http://www.ccdc.cam.ac.uk/access/V1 
# 
# Audit and citation data items may have been added by the CCDC. 
# Please retain this information to preserve the provenance of 
# this file and to allow appropriate attribution of the data. 
# 
#######################################################################

data_SD_R_Au8c
_database_code_depnum_ccdc_archive 'CCDC 2142060'
loop_
_audit_author_name
_audit_author_address
'Di Sun'
;Shandong university
China
;
_audit_update_record             
;
2022-01-14 deposited with the CCDC.	2022-08-15 downloaded from the CCDC.
;
_audit_creation_date             2021-10-20
_audit_creation_method           
;
Olex2 1.3
(compiled 2020.11.12 svn.r5f609507 for OlexSys, GUI svn.r6408)
;
_shelx_SHELXL_version_number     2018/3
_chemical_name_common            ?
_chemical_name_systematic        ?
_chemical_formula_moiety         'C146 H106 Au8 O4 P6 S2, 2(C H O3)'
_chemical_formula_sum            'C148 H108 Au8 O10 P6 S2'
_chemical_formula_weight         3872.01
_chemical_absolute_configuration syn
_chemical_melting_point          ?
_chemical_oxdiff_formula         AuP
loop_
_atom_type_symbol
_atom_type_description
_atom_type_scat_dispersion_real
_atom_type_scat_dispersion_imag
_atom_type_scat_source
C C 0.0181 0.0091 'International Tables Vol C Tables 4.2.6.8 and 6.1.1.4'
H H 0.0000 0.0000 'International Tables Vol C Tables 4.2.6.8 and 6.1.1.4'
Au Au -4.4197 7.2980 'International Tables Vol C Tables 4.2.6.8 and 6.1.1.4'
O O 0.0492 0.0322 'International Tables Vol C Tables 4.2.6.8 and 6.1.1.4'
P P 0.2955 0.4335 'International Tables Vol C Tables 4.2.6.8 and 6.1.1.4'
S S 0.3331 0.5567 'International Tables Vol C Tables 4.2.6.8 and 6.1.1.4'

_shelx_space_group_comment       
;
The symmetry employed for this shelxl refinement is uniquely defined
by the following loop, which should always be used as a source of
symmetry information in preference to the above space-group names.
They are only intended as comments.
;
_space_group_crystal_system      orthorhombic
_space_group_IT_number           19
_space_group_name_H-M_alt        'P 21 21 21'
_space_group_name_Hall           'P 2ac 2ab'
loop_
_space_group_symop_operation_xyz
'x, y, z'
'-x+1/2, -y, z+1/2'
'-x, y+1/2, -z+1/2'
'x+1/2, -y+1/2, -z'

_cell_length_a                   18.8119(2)
_cell_length_b                   27.6970(2)
_cell_length_c                   31.3398(3)
_cell_angle_alpha                90
_cell_angle_beta                 90
_cell_angle_gamma                90
_cell_volume                     16329.1(3)
_cell_formula_units_Z            4
_cell_measurement_reflns_used    30322
_cell_measurement_temperature    100.01(10)
_cell_measurement_theta_max      75.5660
_cell_measurement_theta_min      2.6960
_shelx_estimated_absorpt_T_max   0.870
_shelx_estimated_absorpt_T_min   0.534
_exptl_absorpt_coefficient_mu    14.326
_exptl_absorpt_correction_T_max  1.00000
_exptl_absorpt_correction_T_min  0.09039
_exptl_absorpt_correction_type   multi-scan
_exptl_absorpt_process_details   
;
CrysAlisPro 1.171.40.25a (Rigaku Oxford Diffraction, 2018)
Empirical absorption correction using spherical harmonics,
 implemented in SCALE3 ABSPACK scaling algorithm.
;
_exptl_absorpt_special_details   ?
_exptl_crystal_colour            'clear light orange'
_exptl_crystal_colour_lustre     clear
_exptl_crystal_colour_modifier   light
_exptl_crystal_colour_primary    orange
_exptl_crystal_density_diffrn    1.575
_exptl_crystal_density_meas      ?
_exptl_crystal_density_method    ?
_exptl_crystal_description       needle
_exptl_crystal_F_000             7320
_exptl_crystal_preparation       ?
_exptl_crystal_size_max          0.05
_exptl_crystal_size_mid          0.03
_exptl_crystal_size_min          0.01
_exptl_transmission_factor_max   ?
_exptl_transmission_factor_min   ?
_diffrn_reflns_av_R_equivalents  0.0863
_diffrn_reflns_av_unetI/netI     0.0788
_diffrn_reflns_Laue_measured_fraction_full 0.995
_diffrn_reflns_Laue_measured_fraction_max 0.995
_diffrn_reflns_limit_h_max       15
_diffrn_reflns_limit_h_min       -22
_diffrn_reflns_limit_k_max       33
_diffrn_reflns_limit_k_min       -32
_diffrn_reflns_limit_l_max       34
_diffrn_reflns_limit_l_min       -37
_diffrn_reflns_number            70011
_diffrn_reflns_point_group_measured_fraction_full 0.985
_diffrn_reflns_point_group_measured_fraction_max 0.985
_diffrn_reflns_theta_full        67.077
_diffrn_reflns_theta_max         67.077
_diffrn_reflns_theta_min         2.740
_diffrn_ambient_environment      N~2~
_diffrn_ambient_temperature      100.01(10)
_diffrn_detector                 'CCD plate'
_diffrn_detector_area_resol_mean 10.0000
_diffrn_detector_type            HyPix
_diffrn_measured_fraction_theta_full 0.995
_diffrn_measured_fraction_theta_max 0.995
_diffrn_measurement_details      
;
List of Runs (angles in degrees, time in seconds):

  # Type    Start    End  Width  t~exp~   \w     \q     \k     \f   Frames
#--------------------------------------------------------------------------
  1  \w   -119.00 -65.00   1.00    0.50    --  -48.45-135.00 -60.00   54
  2  \w   -120.00 -70.00   1.00    0.50    --  -48.45-125.00-180.00   50
  3  \w    -23.00  61.00   1.00    0.50    --   48.45 -38.00 -60.00   84
  4  \w    -81.00 -13.00   1.00    3.20    --  -86.25  36.00 -38.00   68
  5  \w     87.00 158.00   1.00    3.20    --  106.49 134.00-173.00   71
  6  \w     98.00 176.00   1.00    3.20    --  106.49  85.00 121.00   78
  7  \w     37.00 121.00   1.00    3.20    --  106.49 -57.00  90.00   84
  8  \w     93.00 177.00   1.00    3.20    --  106.49 125.00-150.00   84
  9  \w     92.00 167.00   1.00    3.20    --  106.49 125.00  60.00   75
;
_diffrn_measurement_device       'four-circle diffractometer'
_diffrn_measurement_device_type  'XtaLAB Synergy, Dualflex, HyPix'
_diffrn_measurement_method       '\w scans'
_diffrn_measurement_specimen_support 'Mitegen 50um'
_diffrn_orient_matrix_type       
'CrysAlisPro convention (1999,Acta A55,543-557)'
_diffrn_orient_matrix_UB_11      -0.0173744000
_diffrn_orient_matrix_UB_12      -0.0227613000
_diffrn_orient_matrix_UB_13      -0.0435780000
_diffrn_orient_matrix_UB_21      -0.0336678000
_diffrn_orient_matrix_UB_22      -0.0437305000
_diffrn_orient_matrix_UB_23      0.0226918000
_diffrn_orient_matrix_UB_31      -0.0726737000
_diffrn_orient_matrix_UB_32      0.0257224000
_diffrn_orient_matrix_UB_33      -0.0000936000
_diffrn_radiation_collimation    0.3
_diffrn_radiation_monochromator  mirror
_diffrn_radiation_probe          x-ray
_diffrn_radiation_type           'Cu K\a'
_diffrn_radiation_wavelength     1.54184
_diffrn_source                   'micro-focus sealed X-ray tube'
_diffrn_source_current           24.0
_diffrn_source_power             1.2
_diffrn_source_target            Mo
_diffrn_source_type              'PhotonJet (Cu) X-ray Source'
_diffrn_source_voltage           50.0
_reflns_Friedel_coverage         0.842
_reflns_Friedel_fraction_full    0.973
_reflns_Friedel_fraction_max     0.973
_reflns_number_gt                25197
_reflns_number_total             28707
_reflns_odcompleteness_completeness 99.47
_reflns_odcompleteness_iscentric 1
_reflns_odcompleteness_theta     66.97
_reflns_special_details          
;
 Reflections were merged by SHELXL according to the crystal
 class for the calculation of statistics and refinement.
 
 Structure factors included contributions from the .fab file.
 
 _reflns_Friedel_fraction is defined as the number of unique
 Friedel pairs measured divided by the number that would be
 possible theoretically, ignoring centric projections and
 systematic absences.
;
_reflns_threshold_expression     'I > 2\s(I)'
_computing_cell_refinement       'CrysAlisPro 1.171.40.25a (Rigaku OD, 2018)'
_computing_data_collection       'CrysAlisPro 1.171.40.25a (Rigaku OD, 2018)'
_computing_data_reduction        'CrysAlisPro 1.171.40.25a (Rigaku OD, 2018)'
_computing_molecular_graphics    'Olex2 1.3 (Dolomanov et al., 2009)'
_computing_publication_material  'Olex2 1.3 (Dolomanov et al., 2009)'
_computing_structure_refinement  'SHELXL 2018/3 (Sheldrick, 2015)'
_computing_structure_solution    'olex2.solve 1.3 (Bourhis et al., 2015)'
_refine_diff_density_max         3.335
_refine_diff_density_min         -3.181
_refine_diff_density_rms         0.260
_refine_ls_abs_structure_details 
;
 Flack x determined using 9624 quotients [(I+)-(I-)]/[(I+)+(I-)]
 (Parsons, Flack and Wagner, Acta Cryst. B69 (2013) 249-259).
;
_refine_ls_abs_structure_Flack   0.012(12)
_refine_ls_extinction_coef       .
_refine_ls_extinction_method     none
_refine_ls_goodness_of_fit_ref   1.076
_refine_ls_hydrogen_treatment    constr
_refine_ls_matrix_type           full
_refine_ls_number_parameters     1399
_refine_ls_number_reflns         28707
_refine_ls_number_restraints     973
_refine_ls_R_factor_all          0.0918
_refine_ls_R_factor_gt           0.0815
_refine_ls_restrained_S_all      1.062
_refine_ls_shift/su_max          0.004
_refine_ls_shift/su_mean         0.000
_refine_ls_structure_factor_coef Fsqd
_refine_ls_weighting_details     
'w=1/[\s^2^(Fo^2^)+(0.1510P)^2^+172.2397P] where P=(Fo^2^+2Fc^2^)/3'
_refine_ls_weighting_scheme      calc
_refine_ls_wR_factor_gt          0.2257
_refine_ls_wR_factor_ref         0.2437
_refine_special_details          ?
_olex2_refinement_description    
;
1. Fixed Uiso
 At 1.2 times of:
  All C(H) groups, H7 of O7
 At 1.5 times of:
  H2 of O2, H4A of O4, H5A of O5
2. Restrained distances
 O10-C119 = O6-C118
 1.25 with sigma of 0.01
 C1-C47
 1.45 with sigma of 0.01
 C16-C137
 1.45 with sigma of 0.01
 O5-O8 \\sim O5-O10 \\sim O8-O10
 with sigma of 0.02
 C118-O3 \\sim C118-O4 \\sim C118-O6
 with sigma of 0.01
 C119-O5 \\sim C119-O8 \\sim C119-O10
 with sigma of 0.01
3. Uiso/Uaniso restraints and constraints
C148 \\sim C29: within 2A with sigma of 0.004 and sigma for terminal atoms of
0.008 within 2A
C100 \\sim C101 \\sim C102 \\sim C103 \\sim C104 \\sim C105: within 2A with
sigma of 0.004 and sigma for terminal atoms of 0.008 within 2A
C30 \\sim C57 \\sim C66 \\sim C79 \\sim C80 \\sim C81 \\sim C82 \\sim C83 \\sim
C84 \\sim C113: within 2A with sigma of 0.004 and sigma for terminal atoms of
0.008 within 2A
C16 \\sim C27 \\sim C44 \\sim C62 \\sim C74 \\sim C77 \\sim C90 \\sim C115
\\sim C128 \\sim C129 \\sim C130 \\sim C131 \\sim C132 \\sim C133 \\sim C134
\\sim C135 \\sim C136 \\sim C137 \\sim C149 \\sim C150: within 2A with sigma of
0.004 and sigma for terminal atoms of 0.008 within 2A
C122 \\sim C123 \\sim C124 \\sim C125 \\sim C126 \\sim C127: within 2A with
sigma of 0.004 and sigma for terminal atoms of 0.008 within 2A
C68 \\sim C69 \\sim C70 \\sim C71 \\sim C72 \\sim C73: within 2A with sigma of
0.004 and sigma for terminal atoms of 0.008 within 2A
C7 \\sim C8 \\sim C9 \\sim C10 \\sim C11 \\sim C12: within 2A with sigma of
0.004 and sigma for terminal atoms of 0.008 within 2A
C60 \\sim C75 \\sim C86 \\sim C99 \\sim C110 \\sim C112: within 2A with sigma
of 0.004 and sigma for terminal atoms of 0.008 within 2A
C5 \\sim C43 \\sim C63 \\sim C67 \\sim C88 \\sim C145: within 2A with sigma of
0.004 and sigma for terminal atoms of 0.008 within 2A
C33 \\sim C45 \\sim C53 \\sim C56 \\sim C78 \\sim C98: within 2A with sigma of
0.004 and sigma for terminal atoms of 0.008 within 2A
C2 \\sim C3 \\sim C64 \\sim C108 \\sim C114 \\sim C144: within 2A with sigma of
0.004 and sigma for terminal atoms of 0.008 within 2A
C138 \\sim C139 \\sim C140 \\sim C141 \\sim C142 \\sim C143: within 2A with
sigma of 0.004 and sigma for terminal atoms of 0.008 within 2A
C13 \\sim C17 \\sim C18 \\sim C19 \\sim C20 \\sim C21 \\sim C22 \\sim C23 \\sim
C24 \\sim C25 \\sim C26 \\sim C31 \\sim C41 \\sim C55 \\sim C61 \\sim C65 \\sim
C76 \\sim C85 \\sim C109 \\sim C147: within 2A with sigma of 0.004 and sigma
for terminal atoms of 0.008 within 2A
C34 \\sim C35 \\sim C36 \\sim C37 \\sim C38 \\sim C39: within 2A with sigma of
0.004 and sigma for terminal atoms of 0.008 within 2A
C6 \\sim C15 \\sim C40 \\sim C49 \\sim C52 \\sim C54 \\sim C87 \\sim C106 \\sim
C116 \\sim C117: within 2A with sigma of 0.004 and sigma for terminal atoms of
0.008 within 2A
O3 \\sim O4 \\sim O5 \\sim O6 \\sim O8 \\sim O10 \\sim C118 \\sim C119: within
2A with sigma of 0.004 and sigma for terminal atoms of 0.008 within 2A
O1 \\sim O2 \\sim C1 \\sim C14 \\sim C28 \\sim C47 \\sim C48 \\sim C51 \\sim
C89: within 2A with sigma of 0.004 and sigma for terminal atoms of 0.008 within
2A
O7 \\sim O9 \\sim C92 \\sim C93 \\sim C94 \\sim C95 \\sim C96 \\sim C97 \\sim
C107: within 2A with sigma of 0.004 and sigma for terminal atoms of 0.008
within 2A
C146 \\sim C50: within 2A with sigma of 0.004 and sigma for terminal atoms of
0.008 within 2A
Uanis(C143) \\sim Ueq, Uanis(C125) \\sim Ueq: with sigma of 0.01 and sigma for
terminal atoms of 0.008
Uanis(C37) \\sim Ueq, Uanis(C8) \\sim Ueq: with sigma of 0.01 and sigma for
terminal atoms of 0.008
Uanis(C119) \\sim Ueq, Uanis(O6) \\sim Ueq: with sigma of 0.02 and sigma for
terminal atoms of 0.2
4.a Aromatic/amide H refined with riding coordinates:
 C2(H2A), C3(H3), C4(H4), C5(H5), C7(H7A), C8(H8), C9(H9), C10(H10), C11(H11),
 C13(H13), C19(H19), C20(H20), C23(H23), C24(H24), C25(H25), C26(H26), C27(H27),
  C28(H28), C30(H30), C31(H31), C34(H34), C36(H36), C37(H37), C38(H38),
 C39(H39), C41(H41), C42(H42), C45(H45), C48(H48), C49(H49), C50(H50), C51(H51),
  C53(H53), C54(H54), C55(H55), C56(H56), C59(H59), C62(H62), C63(H63),
 C64(H64), C65(H65), C66(H66), C67(H67), C69(H69), C70(H70), C71(H71), C72(H72),
  C73(H73), C78(H78), C81(H81), C82(H82), C83(H83), C84(H84), C87(H87),
 C88(H88), C89(H89), C90(H90), C94(H94), C95(H95), C96(H96), C97(H97), C98(H98),
  C99(H99), C75(H75), C86(H86), C112(H112), C110(H110), C100(H100), C101(H101),
 C102(H102), C104(H104), C105(H105), C106(H106), C108(H108), C109(H109),
 C114(H114), C115(H115), C116(H116), C117(H117), C122(H122), C123(H123),
 C125(H125), C126(H126), C127(H127), C128(H128), C129(H129), C130(H130),
 C131(H131), C134(H134), C135(H135), C138(H138), C139(H139), C140(H140),
 C142(H142), C143(H143), C145(H145), C146(H146), C148(H148), C58(H58),
 C111(H111), C91(H91), C32(H32), C149(H149), C150(H150)
4.b Fitted hexagon refined as free rotating group:
 C7(C8,C9,C10,C11,C12), C34(C35,C36,C37,C38,C39), C68(C69,C70,C71,C72,C73),
 C79(C80,C81,C82,C83,C84), C92(C93,C94,C95,C96,C97), C99(C60,C75,C86,C112,C110),
  C100(C101,C102,C103,C104,C105), C122(C123,C124,C125,C126,C127), C138(C139,
 C140,C141,C142,C143), C148(C58,C111,C91,C32,C29)
4.c Tetrahedral OH refined with riding coordinates:
 O2(H2), O4(H4A), O5(H5A), O7(H7)
4.d Naphthalene refined as free rotating group:
 C17(C18,C19,C20,C21,C22,C23,C24,C25,C26), C128(C129,C130,C131,C132,C133,C134,
 C135,C136,C137)
;
_atom_sites_solution_hydrogens   geom
_atom_sites_solution_primary     iterative
_atom_sites_solution_secondary   ?
loop_
_atom_site_label
_atom_site_type_symbol
_atom_site_fract_x
_atom_site_fract_y
_atom_site_fract_z
_atom_site_U_iso_or_equiv
_atom_site_adp_type
_atom_site_occupancy
_atom_site_site_symmetry_order
_atom_site_calc_flag
_atom_site_refinement_flags_posn
_atom_site_refinement_flags_adp
_atom_site_refinement_flags_occupancy
_atom_site_disorder_assembly
_atom_site_disorder_group
Au1 Au 0.75551(7) 0.54894(4) 0.68755(4) 0.0512(3) Uani 1 1 d . . . . .
Au2 Au 0.79153(7) 0.64356(4) 0.65450(4) 0.0512(3) Uani 1 1 d . . . . .
Au3 Au 0.71528(8) 0.72230(4) 0.63363(4) 0.0605(4) Uani 1 1 d . . . . .
Au4 Au 0.67471(7) 0.66294(4) 0.69883(4) 0.0572(3) Uani 1 1 d . . . . .
Au5 Au 0.79337(6) 0.72748(3) 0.71070(3) 0.0441(2) Uani 1 1 d . . . . .
Au6 Au 0.78829(6) 0.64750(3) 0.75689(3) 0.0439(3) Uani 1 1 d . . . . .
Au7 Au 0.65278(7) 0.65343(4) 0.80727(5) 0.0593(3) Uani 1 1 d . . . . .
Au8 Au 0.75686(6) 0.73166(3) 0.79331(4) 0.0468(3) Uani 1 1 d . . . . .
S1 S 0.7880(4) 0.56145(18) 0.7587(2) 0.0460(13) Uani 1 1 d . . . . .
S2 S 0.5763(5) 0.6589(3) 0.7473(3) 0.073(2) Uani 1 1 d . . . . .
P1 P 0.7026(6) 0.5353(3) 0.6231(3) 0.078(3) Uani 1 1 d . . . . .
P2 P 0.8942(5) 0.6121(2) 0.6246(2) 0.0555(18) Uani 1 1 d . . . . .
P3 P 0.6622(6) 0.7840(3) 0.5980(3) 0.071(3) Uani 1 1 d . . . . .
P4 P 0.8405(4) 0.7970(2) 0.6841(2) 0.0503(16) Uani 1 1 d . . . . .
P5 P 0.7151(4) 0.7888(2) 0.8399(2) 0.0534(16) Uani 1 1 d . . . . .
P6 P 0.7120(5) 0.6390(2) 0.8700(3) 0.066(2) Uani 1 1 d . . . . .
O1 O 0.8331(12) 0.4118(7) 0.7925(9) 0.072(5) Uani 1 1 d . U . . .
O2 O 0.7748(12) 0.4596(7) 0.7486(9) 0.068(5) Uani 1 1 d . U . . .
H2 H 0.759673 0.434771 0.737554 0.102 Uiso 1 1 calc R U . . .
O3 O 0.3303(15) 0.8966(8) 0.7444(14) 0.109(8) Uani 1 1 d D U . . .
O4 O 0.3611(15) 0.8209(10) 0.7391(15) 0.116(8) Uani 1 1 d D U . . .
H4A H 0.351875 0.799110 0.722328 0.174 Uiso 1 1 calc R U . . .
O5 O 0.3181(18) 0.7285(11) 0.7169(11) 0.121(8) Uani 1 1 d D U . . .
H5A H 0.342406 0.704272 0.720421 0.182 Uiso 1 1 calc R U . . .
O6 O 0.2488(13) 0.8383(9) 0.7274(13) 0.109(8) Uani 1 1 d D U . . .
O7 O 0.3799(17) 0.6215(10) 0.6892(18) 0.140(9) Uani 1 1 d . U . . .
H7 H 0.354092 0.644896 0.685180 0.168 Uiso 1 1 calc R U . . .
O8 O 0.2784(19) 0.6822(11) 0.6645(13) 0.123(8) Uani 1 1 d D U . . .
O9 O 0.4167(16) 0.6623(10) 0.7485(17) 0.135(9) Uani 1 1 d . U . . .
O10 O 0.2302(17) 0.7543(10) 0.6757(13) 0.121(8) Uani 1 1 d D U . . .
C1 C 0.8813(14) 0.4858(9) 0.7785(12) 0.060(3) Uani 1 1 d D U . . .
C2 C 0.726(2) 0.8475(10) 0.7147(10) 0.067(4) Uani 1 1 d . U . . .
H2A H 0.699440 0.819848 0.708975 0.081 Uiso 1 1 calc R U . . .
C3 C 0.836(2) 0.8959(10) 0.7138(10) 0.068(4) Uani 1 1 d . U . . .
H3 H 0.883991 0.898012 0.707194 0.082 Uiso 1 1 calc R U . . .
C4 C 0.985(2) 0.8256(11) 0.6777(11) 0.065(8) Uani 1 1 d . . . . .
H4 H 0.975516 0.834275 0.649628 0.078 Uiso 1 1 calc R U . . .
C5 C 0.770(2) 0.8713(10) 0.8833(10) 0.064(4) Uani 1 1 d . U . . .
H5 H 0.735521 0.867162 0.904130 0.076 Uiso 1 1 calc R U . . .
C6 C 0.929(2) 0.7226(11) 0.8792(11) 0.067(3) Uani 1 1 d . U . . .
C7 C 0.7011(13) 0.5423(9) 0.8483(9) 0.091(5) Uani 1 1 d G U . . .
H7A H 0.661001 0.552967 0.833702 0.109 Uiso 1 1 calc R U . . .
C8 C 0.7189(15) 0.4936(8) 0.8478(9) 0.091(5) Uani 1 1 d G U . . .
H8 H 0.690691 0.471671 0.833007 0.109 Uiso 1 1 calc R U . . .
C9 C 0.7788(15) 0.4776(6) 0.8696(10) 0.092(5) Uani 1 1 d G U . . .
H9 H 0.790704 0.444970 0.869327 0.110 Uiso 1 1 calc R U . . .
C10 C 0.8209(13) 0.5103(8) 0.8918(9) 0.091(5) Uani 1 1 d G U . . .
H10 H 0.861029 0.499565 0.906342 0.110 Uiso 1 1 calc R U . . .
C11 C 0.8031(15) 0.5590(8) 0.8922(9) 0.090(5) Uani 1 1 d G U . . .
H11 H 0.831341 0.580861 0.907037 0.109 Uiso 1 1 calc R U . . .
C12 C 0.7432(16) 0.5750(6) 0.8704(10) 0.089(5) Uani 1 1 d G U . . .
C13 C 0.830(3) 0.4224(11) 0.6155(12) 0.076(4) Uani 1 1 d . U . . .
H13 H 0.797760 0.429480 0.594002 0.092 Uiso 1 1 calc R U . . .
C14 C 0.8772(16) 0.5385(10) 0.7703(12) 0.059(3) Uani 1 1 d . U . . .
C15 C 0.795(2) 0.7185(10) 0.8994(11) 0.066(4) Uani 1 1 d . U . . .
C16 C 0.7590(18) 0.8602(12) 0.6089(12) 0.080(3) Uani 1 1 d D U . . .
C17 C 0.8299(12) 0.5157(7) 0.5755(4) 0.083(3) Uani 1 1 d G U . . .
C18 C 0.7604(12) 0.5326(7) 0.5740(6) 0.083(4) Uani 1 1 d G U . . .
C19 C 0.7274(10) 0.5400(7) 0.5349(7) 0.086(4) Uani 1 1 d G U . . .
H19 H 0.680877 0.551279 0.533851 0.103 Uiso 1 1 calc R U . . .
C20 C 0.7639(11) 0.5305(7) 0.4972(6) 0.088(4) Uani 1 1 d G U . . .
H20 H 0.741847 0.535463 0.471040 0.105 Uiso 1 1 calc R U . . .
C21 C 0.8335(10) 0.5136(5) 0.4987(4) 0.089(4) Uani 1 1 d G U . . .
C22 C 0.8665(10) 0.5062(5) 0.5379(4) 0.087(4) Uani 1 1 d G U . . .
C23 C 0.9360(10) 0.4893(7) 0.5394(6) 0.090(4) Uani 1 1 d G U . . .
H23 H 0.958099 0.484383 0.565560 0.107 Uiso 1 1 calc R U . . .
C24 C 0.9725(10) 0.4799(7) 0.5017(7) 0.091(4) Uani 1 1 d G U . . .
H24 H 1.019072 0.468566 0.502750 0.109 Uiso 1 1 calc R U . . .
C25 C 0.9395(12) 0.4873(7) 0.4626(6) 0.092(4) Uani 1 1 d G U . . .
H25 H 0.963982 0.480926 0.437426 0.110 Uiso 1 1 calc R U . . .
C26 C 0.8700(12) 0.5041(7) 0.4611(4) 0.091(4) Uani 1 1 d G U . . .
H26 H 0.847920 0.509103 0.434912 0.109 Uiso 1 1 calc R U . . .
C27 C 0.635(2) 0.8790(13) 0.6193(12) 0.078(4) Uani 1 1 d . U . . .
H27 H 0.588247 0.867865 0.620785 0.094 Uiso 1 1 calc R U . . .
C28 C 0.9288(16) 0.5690(10) 0.7778(11) 0.059(3) Uani 1 1 d . U . . .
H28 H 0.922891 0.602124 0.774183 0.071 Uiso 1 1 calc R U . . .
C30 C 0.629(3) 0.7898(12) 0.9126(11) 0.085(5) Uani 1 1 d . U . . .
H30 H 0.597369 0.807260 0.895994 0.102 Uiso 1 1 calc R U . . .
C31 C 0.918(2) 0.4045(11) 0.6821(12) 0.076(4) Uani 1 1 d . U . . .
H31 H 0.945779 0.397175 0.705657 0.091 Uiso 1 1 calc R U . . .
C33 C 0.632(2) 0.8182(11) 0.8175(14) 0.076(5) Uani 1 1 d . U . . .
C34 C 0.8596(15) 0.6439(11) 0.5455(10) 0.100(6) Uani 1 1 d G U . . .
H34 H 0.819974 0.657511 0.558481 0.120 Uiso 1 1 calc R U . . .
C35 C 0.9093(18) 0.6190(12) 0.5699(7) 0.100(6) Uani 1 1 d G U . . .
C36 C 0.9686(16) 0.5986(11) 0.5504(10) 0.100(6) Uani 1 1 d G U . . .
H36 H 1.001853 0.582003 0.566728 0.121 Uiso 1 1 calc R U . . .
C37 C 0.9782(15) 0.6032(11) 0.5066(10) 0.101(6) Uani 1 1 d G U . . .
H37 H 1.017835 0.589538 0.493627 0.121 Uiso 1 1 calc R U . . .
C38 C 0.9285(18) 0.6280(12) 0.4823(7) 0.100(6) Uani 1 1 d G U . . .
H38 H 0.934886 0.631059 0.452953 0.120 Uiso 1 1 calc R U . . .
C39 C 0.8692(16) 0.6484(10) 0.5017(10) 0.100(6) Uani 1 1 d G U . . .
H39 H 0.835956 0.665046 0.485379 0.120 Uiso 1 1 calc R U . . .
C40 C 0.871(2) 0.7403(11) 0.8986(11) 0.067(3) Uani 1 1 d . U . . .
C41 C 0.962(2) 0.4865(11) 0.6830(12) 0.076(4) Uani 1 1 d . U . . .
H41 H 0.996567 0.478043 0.702920 0.091 Uiso 1 1 calc R U . . .
C42 C 0.9477(18) 0.7859(10) 0.7433(9) 0.055(7) Uani 1 1 d . . . . .
H42 H 0.913103 0.769606 0.758866 0.066 Uiso 1 1 calc R U . . .
C43 C 0.775(2) 0.8386(10) 0.8463(10) 0.063(4) Uani 1 1 d . U . . .
C44 C 0.771(2) 0.9101(14) 0.6165(13) 0.079(3) Uani 1 1 d . U . . .
C45 C 0.611(2) 0.8629(11) 0.8278(14) 0.077(5) Uani 1 1 d . U . . .
H45 H 0.641021 0.880223 0.845583 0.092 Uiso 1 1 calc R U . . .
C46 C 0.9327(17) 0.8035(9) 0.7031(9) 0.053(7) Uani 1 1 d . . . . .
C47 C 0.8257(14) 0.4498(9) 0.7716(12) 0.062(3) Uani 1 1 d D U . . .
C48 C 0.9940(16) 0.5492(10) 0.7918(12) 0.061(3) Uani 1 1 d . U . . .
H48 H 1.031081 0.570665 0.796591 0.073 Uiso 1 1 calc R U . . .
C49 C 0.854(2) 0.6541(11) 0.8545(11) 0.066(4) Uani 1 1 d . U . . .
H49 H 0.849282 0.625662 0.839063 0.079 Uiso 1 1 calc R U . . .
C50 C 1.066(2) 0.8152(10) 0.7351(11) 0.065(6) Uani 1 1 d . U . . .
H50 H 1.111755 0.817910 0.745641 0.078 Uiso 1 1 calc R U . . .
C51 C 0.9457(16) 0.4699(10) 0.7936(12) 0.061(3) Uani 1 1 d . U . . .
H51 H 0.951747 0.437660 0.800875 0.073 Uiso 1 1 calc R U . . .
C52 C 0.798(2) 0.6717(10) 0.8770(11) 0.066(4) Uani 1 1 d . U . . .
C53 C 0.514(2) 0.8598(10) 0.7882(14) 0.075(5) Uani 1 1 d . U . . .
H53 H 0.472170 0.873704 0.777784 0.091 Uiso 1 1 calc R U . . .
C54 C 0.918(2) 0.6790(10) 0.8547(11) 0.066(4) Uani 1 1 d . U . . .
H54 H 0.955069 0.667015 0.838421 0.079 Uiso 1 1 calc R U . . .
C55 C 0.837(2) 0.3789(11) 0.6283(12) 0.077(4) Uani 1 1 d . U . . .
H55 H 0.814283 0.353789 0.613823 0.092 Uiso 1 1 calc R U . . .
C56 C 0.531(2) 0.8143(11) 0.7739(14) 0.076(5) Uani 1 1 d . U . . .
H56 H 0.501184 0.798162 0.754959 0.091 Uiso 1 1 calc R U . . .
C57 C 0.689(3) 0.7697(12) 0.8946(11) 0.085(5) Uani 1 1 d . U . . .
C59 C 1.049(2) 0.8339(12) 0.6941(11) 0.071(9) Uani 1 1 d . . . . .
H59 H 1.082698 0.851768 0.679003 0.085 Uiso 1 1 calc R U . . .
C61 C 0.863(3) 0.5132(11) 0.6166(12) 0.078(3) Uani 1 1 d . U . . .
C62 C 0.644(2) 0.9259(13) 0.6274(12) 0.078(4) Uani 1 1 d . U . . .
H62 H 0.605783 0.946479 0.631944 0.094 Uiso 1 1 calc R U . . .
C63 C 0.888(2) 0.8791(10) 0.8255(11) 0.065(4) Uani 1 1 d . U . . .
H63 H 0.929330 0.878930 0.809458 0.078 Uiso 1 1 calc R U . . .
C64 C 0.802(2) 0.9340(11) 0.7302(11) 0.070(4) Uani 1 1 d . U . . .
H64 H 0.825966 0.962784 0.734823 0.084 Uiso 1 1 calc R U . . .
C65 C 0.956(2) 0.5348(11) 0.6700(12) 0.076(4) Uani 1 1 d . U . . .
H65 H 0.982979 0.559038 0.682721 0.091 Uiso 1 1 calc R U . . .
C66 C 0.617(3) 0.7835(12) 0.9566(11) 0.085(5) Uani 1 1 d . U . . .
H66 H 0.576923 0.796618 0.968928 0.102 Uiso 1 1 calc R U . . .
C67 C 0.873(2) 0.9136(10) 0.8596(10) 0.064(4) Uani 1 1 d . U . . .
H67 H 0.902950 0.940100 0.863753 0.077 Uiso 1 1 calc R U . . .
C68 C 0.5703(11) 0.7784(9) 0.6123(10) 0.093(6) Uani 1 1 d G U . . .
C69 C 0.5163(15) 0.7860(9) 0.5827(8) 0.094(6) Uani 1 1 d G U . . .
H69 H 0.527253 0.797001 0.555491 0.113 Uiso 1 1 calc R U . . .
C70 C 0.4461(13) 0.7771(9) 0.5939(9) 0.093(6) Uani 1 1 d G U . . .
H70 H 0.409943 0.782153 0.574184 0.112 Uiso 1 1 calc R U . . .
C71 C 0.4298(11) 0.7606(9) 0.6347(10) 0.093(6) Uani 1 1 d G U . . .
H71 H 0.382733 0.754646 0.642172 0.112 Uiso 1 1 calc R U . . .
C72 C 0.4837(15) 0.7530(8) 0.6642(8) 0.093(6) Uani 1 1 d G U . . .
H72 H 0.472831 0.741987 0.691466 0.112 Uiso 1 1 calc R U . . .
C73 C 0.5540(13) 0.7619(9) 0.6530(9) 0.093(6) Uani 1 1 d G U . . .
H73 H 0.590141 0.756835 0.672774 0.112 Uiso 1 1 calc R U . . .
C74 C 0.721(2) 0.9444(14) 0.6287(12) 0.079(3) Uani 1 1 d . U . . .
C76 C 0.919(2) 0.4522(11) 0.6669(12) 0.076(3) Uani 1 1 d . U . . .
C77 C 0.684(2) 0.8459(14) 0.6093(12) 0.078(4) Uani 1 1 d . U . . .
C78 C 0.593(2) 0.7928(11) 0.7881(14) 0.075(5) Uani 1 1 d . U . . .
H78 H 0.607301 0.762723 0.778289 0.090 Uiso 1 1 calc R U . . .
C79 C 0.7259(16) 0.7368(8) 0.9633(5) 0.086(4) Uani 1 1 d G U . . .
C80 C 0.6666(14) 0.7571(8) 0.9827(6) 0.086(4) Uani 1 1 d G U . . .
C81 C 0.6572(13) 0.7525(8) 1.0265(7) 0.086(5) Uani 1 1 d G U . . .
H81 H 0.617490 0.766133 1.039550 0.104 Uiso 1 1 calc R U . . .
C82 C 0.7069(15) 0.7277(8) 1.0509(5) 0.087(5) Uani 1 1 d G U . . .
H82 H 0.700605 0.724693 1.080168 0.105 Uiso 1 1 calc R U . . .
C83 C 0.7662(14) 0.7074(8) 1.0314(6) 0.087(5) Uani 1 1 d G U . . .
H83 H 0.799548 0.690807 1.047675 0.105 Uiso 1 1 calc R U . . .
C84 C 0.7757(13) 0.7119(8) 0.9876(7) 0.086(5) Uani 1 1 d G U . . .
H84 H 0.815377 0.698359 0.974564 0.103 Uiso 1 1 calc R U . . .
C85 C 0.873(2) 0.4619(11) 0.6340(12) 0.076(3) Uani 1 1 d . U . . .
C87 C 0.996(2) 0.7919(11) 0.9012(11) 0.069(4) Uani 1 1 d . U . . .
H87 H 1.036675 0.810984 0.900364 0.083 Uiso 1 1 calc R U . . .
C88 C 0.816(2) 0.9062(10) 0.8853(10) 0.064(4) Uani 1 1 d . U . . .
H88 H 0.809164 0.928716 0.906866 0.077 Uiso 1 1 calc R U . . .
C89 C 1.0066(16) 0.5049(10) 0.7983(12) 0.061(3) Uani 1 1 d . U . . .
H89 H 1.051878 0.494277 0.805802 0.074 Uiso 1 1 calc R U . . .
C90 C 0.737(2) 0.9933(14) 0.6354(13) 0.080(4) Uani 1 1 d . U . . .
H90 H 0.700340 1.013966 0.644008 0.096 Uiso 1 1 calc R U . . .
C92 C 0.5448(13) 0.5975(6) 0.7394(16) 0.129(8) Uani 1 1 d G U . . .
C93 C 0.4733(13) 0.5879(7) 0.7322(16) 0.131(7) Uani 1 1 d G U . . .
C94 C 0.4486(11) 0.5406(8) 0.7331(16) 0.132(8) Uani 1 1 d G U . . .
H94 H 0.400705 0.534235 0.728263 0.159 Uiso 1 1 calc R U . . .
C95 C 0.4954(13) 0.5029(6) 0.7413(16) 0.132(8) Uani 1 1 d G U . . .
H95 H 0.478833 0.471283 0.741881 0.159 Uiso 1 1 calc R U . . .
C96 C 0.5669(13) 0.5125(7) 0.7485(16) 0.131(8) Uani 1 1 d G U . . .
H96 H 0.598215 0.487247 0.753952 0.157 Uiso 1 1 calc R U . . .
C97 C 0.5916(11) 0.5598(8) 0.7476(16) 0.129(8) Uani 1 1 d G U . . .
H97 H 0.639472 0.566166 0.752406 0.155 Uiso 1 1 calc R U . . .
C98 C 0.552(2) 0.8853(11) 0.8158(14) 0.075(5) Uani 1 1 d . U . . .
H98 H 0.538811 0.915681 0.825705 0.090 Uiso 1 1 calc R U . . .
C99 C 0.6784(15) 0.6244(9) 0.9550(10) 0.114(8) Uani 1 1 d G U . . .
H99 H 0.722584 0.609638 0.957695 0.137 Uiso 1 1 calc R U . . .
C60 C 0.6589(17) 0.6456(9) 0.9166(8) 0.115(8) Uani 1 1 d G U . . .
C75 C 0.5929(18) 0.6677(9) 0.9126(8) 0.115(8) Uani 1 1 d G U . . .
H75 H 0.579826 0.681911 0.886861 0.138 Uiso 1 1 calc R U . . .
C86 C 0.5464(15) 0.6687(9) 0.9471(10) 0.116(8) Uani 1 1 d G U . . .
H86 H 0.502294 0.683482 0.944413 0.139 Uiso 1 1 calc R U . . .
C112 C 0.5660(17) 0.6475(9) 0.9855(8) 0.115(8) Uani 1 1 d G U . . .
H112 H 0.534906 0.648131 1.008606 0.138 Uiso 1 1 calc R U . . .
C110 C 0.6320(18) 0.6254(9) 0.9895(8) 0.115(8) Uani 1 1 d G U . . .
H110 H 0.645050 0.611210 1.015248 0.138 Uiso 1 1 calc R U . . .
C100 C 0.6032(18) 0.3837(8) 0.6153(11) 0.112(8) Uani 1 1 d G U . . .
H100 H 0.586465 0.352180 0.613025 0.134 Uiso 1 1 calc R U . . .
C101 C 0.5880(17) 0.4171(11) 0.5835(10) 0.113(8) Uani 1 1 d G U . . .
H101 H 0.561085 0.407963 0.559944 0.136 Uiso 1 1 calc R U . . .
C102 C 0.6130(18) 0.4642(10) 0.5869(10) 0.113(8) Uani 1 1 d G U . . .
H102 H 0.602828 0.486521 0.565614 0.135 Uiso 1 1 calc R U . . .
C103 C 0.6532(18) 0.4778(8) 0.6221(11) 0.112(8) Uani 1 1 d G U . . .
C104 C 0.6684(17) 0.4444(11) 0.6539(10) 0.111(8) Uani 1 1 d G U . . .
H104 H 0.695330 0.453515 0.677444 0.134 Uiso 1 1 calc R U . . .
C105 C 0.6434(18) 0.3973(10) 0.6505(10) 0.111(8) Uani 1 1 d G U . . .
H105 H 0.653588 0.374957 0.671776 0.134 Uiso 1 1 calc R U . . .
C106 C 0.875(2) 0.7880(11) 0.9247(11) 0.068(4) Uani 1 1 d . U . . .
H106 H 0.836682 0.800917 0.939862 0.081 Uiso 1 1 calc R U . . .
C107 C 0.413(2) 0.6259(14) 0.729(3) 0.132(8) Uani 1 1 d . U . . .
C108 C 0.731(2) 0.9304(11) 0.7402(11) 0.070(4) Uani 1 1 d . U . . .
H108 H 0.708004 0.956611 0.752336 0.084 Uiso 1 1 calc R U . . .
C109 C 0.879(2) 0.3694(11) 0.6652(12) 0.077(4) Uani 1 1 d . U . . .
H109 H 0.879567 0.338682 0.677238 0.092 Uiso 1 1 calc R U . . .
C113 C 0.742(3) 0.7414(12) 0.9205(11) 0.085(5) Uani 1 1 d . U . . .
C114 C 0.695(2) 0.8881(10) 0.7324(10) 0.069(4) Uani 1 1 d . U . . .
H114 H 0.646677 0.886900 0.739440 0.083 Uiso 1 1 calc R U . . .
C115 C 0.798(2) 1.0102(14) 0.6302(13) 0.080(4) Uani 1 1 d . U . . .
H115 H 0.806222 1.043046 0.634235 0.097 Uiso 1 1 calc R U . . .
C116 C 0.935(2) 0.8071(12) 0.9232(11) 0.068(4) Uani 1 1 d . U . . .
H116 H 0.939539 0.835466 0.938792 0.082 Uiso 1 1 calc R U . . .
C117 C 0.994(2) 0.7420(11) 0.8783(11) 0.069(4) Uani 1 1 d . U . . .
H117 H 1.032902 0.727497 0.865546 0.083 Uiso 1 1 calc R U . . .
C118 C 0.3107(13) 0.8525(8) 0.738(2) 0.112(7) Uani 1 1 d D U . . .
C119 C 0.274(2) 0.7214(12) 0.6862(15) 0.122(7) Uani 1 1 d D U . . .
C122 C 0.655(2) 0.8277(13) 0.4704(12) 0.126(8) Uani 1 1 d G U . . .
H122 H 0.632650 0.852124 0.455301 0.151 Uiso 1 1 calc R U . . .
C123 C 0.642(2) 0.8218(14) 0.5137(12) 0.126(8) Uani 1 1 d G U . . .
H123 H 0.610414 0.842278 0.527593 0.151 Uiso 1 1 calc R U . . .
C124 C 0.676(2) 0.7854(16) 0.5363(9) 0.126(8) Uani 1 1 d G U . . .
C125 C 0.724(2) 0.7548(13) 0.5156(12) 0.126(8) Uani 1 1 d G U . . .
H125 H 0.746299 0.730394 0.530751 0.151 Uiso 1 1 calc R U . . .
C126 C 0.737(2) 0.7607(14) 0.4723(13) 0.126(8) Uani 1 1 d G U . . .
H126 H 0.768536 0.740239 0.458460 0.151 Uiso 1 1 calc R U . . .
C127 C 0.703(2) 0.7972(15) 0.4497(9) 0.126(8) Uani 1 1 d G U . . .
H127 H 0.711713 0.801104 0.420734 0.151 Uiso 1 1 calc R U . . .
C128 C 0.9119(12) 0.7930(8) 0.4983(5) 0.090(4) Uani 1 1 d G U . . .
H128 H 0.946858 0.771409 0.489669 0.108 Uiso 1 1 calc R U . . .
C129 C 0.8809(14) 0.8240(9) 0.4687(4) 0.091(4) Uani 1 1 d G U . . .
H129 H 0.895209 0.823054 0.440316 0.109 Uiso 1 1 calc R U . . .
C130 C 0.8286(13) 0.8563(9) 0.4816(5) 0.091(4) Uani 1 1 d G U . . .
H130 H 0.807898 0.876986 0.461798 0.109 Uiso 1 1 calc R U . . .
C131 C 0.8072(12) 0.8577(8) 0.5240(6) 0.089(4) Uani 1 1 d G U . . .
H131 H 0.772234 0.879274 0.532633 0.107 Uiso 1 1 calc R U . . .
C132 C 0.8382(9) 0.8267(6) 0.5536(4) 0.087(4) Uani 1 1 d G U . . .
C133 C 0.8905(9) 0.7944(6) 0.5407(4) 0.088(4) Uani 1 1 d G U . . .
C134 C 0.9214(11) 0.7635(7) 0.5703(6) 0.086(4) Uani 1 1 d G U . . .
H134 H 0.956436 0.741838 0.561677 0.103 Uiso 1 1 calc R U . . .
C135 C 0.9001(13) 0.7648(8) 0.6127(5) 0.084(4) Uani 1 1 d G U . . .
H135 H 0.920774 0.744125 0.632513 0.101 Uiso 1 1 calc R U . . .
C136 C 0.8478(13) 0.7971(9) 0.6256(4) 0.084(4) Uani 1 1 d G U . . .
C137 C 0.8168(12) 0.8281(8) 0.5960(5) 0.084(3) Uani 1 1 d DG U . . .
C138 C 0.5520(15) 0.6559(10) 0.5861(10) 0.101(6) Uani 1 1 d G U . . .
H138 H 0.519764 0.680189 0.579482 0.121 Uiso 1 1 calc R U . . .
C139 C 0.5339(13) 0.6203(12) 0.6154(10) 0.101(6) Uani 1 1 d G U . . .
H139 H 0.489491 0.620806 0.628426 0.121 Uiso 1 1 calc R U . . .
C140 C 0.5821(17) 0.5839(10) 0.6252(9) 0.100(6) Uani 1 1 d G U . . .
H140 H 0.569991 0.560132 0.644853 0.120 Uiso 1 1 calc R U . . .
C141 C 0.6485(15) 0.5832(10) 0.6058(10) 0.099(6) Uani 1 1 d G U . . .
C142 C 0.6666(13) 0.6187(12) 0.5764(10) 0.099(6) Uani 1 1 d G U . . .
H142 H 0.711039 0.618224 0.563391 0.119 Uiso 1 1 calc R U . . .
C143 C 0.6184(17) 0.6551(10) 0.5666(9) 0.100(6) Uani 1 1 d G U . . .
H143 H 0.630540 0.678898 0.546964 0.120 Uiso 1 1 calc R U . . .
C144 C 0.796(2) 0.8499(10) 0.7061(10) 0.066(4) Uani 1 1 d . U . . .
C145 C 0.829(2) 0.8448(10) 0.8192(10) 0.064(4) Uani 1 1 d . U . . .
H145 H 0.829507 0.826067 0.794531 0.076 Uiso 1 1 calc R U . . .
C146 C 1.0132(19) 0.7926(10) 0.7598(11) 0.065(6) Uani 1 1 d . U . . .
H146 H 1.023424 0.782304 0.787349 0.078 Uiso 1 1 calc R U . . .
C147 C 0.909(2) 0.5448(11) 0.6383(12) 0.076(4) Uani 1 1 d . U . . .
C148 C 0.9649(10) 0.6505(8) 0.6946(6) 0.068(6) Uani 1 1 d G U . . .
H148 H 0.925999 0.638537 0.709537 0.082 Uiso 1 1 calc R U . . .
C58 C 1.0183(12) 0.6753(8) 0.7161(4) 0.070(9) Uani 1 1 d G . . . .
H58 H 1.015046 0.679929 0.745383 0.084 Uiso 1 1 calc R U . . .
C111 C 1.0764(10) 0.6931(8) 0.6937(6) 0.063(8) Uani 1 1 d G . . . .
H111 H 1.112144 0.709682 0.708079 0.076 Uiso 1 1 calc R U . . .
C91 C 1.0813(11) 0.6861(8) 0.6499(6) 0.077(10) Uani 1 1 d G . . . .
H91 H 1.120197 0.698044 0.634930 0.093 Uiso 1 1 calc R U . . .
C32 C 1.0279(12) 0.6613(9) 0.6284(4) 0.070(9) Uani 1 1 d G . . . .
H32 H 1.031151 0.656653 0.599083 0.084 Uiso 1 1 calc R U . . .
C29 C 0.9697(10) 0.6435(8) 0.6508(6) 0.068(6) Uani 1 1 d G U . . .
C149 C 0.843(2) 0.9313(13) 0.6122(12) 0.079(4) Uani 1 1 d . U . . .
H149 H 0.879608 0.910548 0.604995 0.095 Uiso 1 1 calc R U . . .
C150 C 0.859(2) 0.9788(13) 0.6179(13) 0.080(4) Uani 1 1 d . U . . .
H150 H 0.904809 0.990671 0.614381 0.097 Uiso 1 1 calc R U . . .

loop_
_atom_site_aniso_label
_atom_site_aniso_U_11
_atom_site_aniso_U_22
_atom_site_aniso_U_33
_atom_site_aniso_U_23
_atom_site_aniso_U_13
_atom_site_aniso_U_12
Au1 0.0635(7) 0.0294(5) 0.0607(6) -0.0019(4) -0.0182(5) -0.0017(4)
Au2 0.0755(7) 0.0281(5) 0.0501(6) -0.0041(4) -0.0208(5) 0.0004(5)
Au3 0.0865(9) 0.0306(5) 0.0642(7) -0.0037(5) -0.0329(7) 0.0020(5)
Au4 0.0651(7) 0.0327(5) 0.0737(8) -0.0024(5) -0.0196(6) -0.0018(5)
Au5 0.0621(6) 0.0272(4) 0.0430(5) 0.0001(4) -0.0078(5) -0.0042(4)
Au6 0.0586(6) 0.0272(4) 0.0459(5) -0.0002(4) -0.0036(5) -0.0038(4)
Au7 0.0707(7) 0.0327(5) 0.0747(8) -0.0031(5) 0.0171(6) -0.0082(5)
Au8 0.0648(6) 0.0273(4) 0.0483(5) -0.0011(4) 0.0039(5) -0.0038(4)
S1 0.065(4) 0.017(2) 0.057(3) 0.003(2) -0.003(3) -0.001(2)
S2 0.079(5) 0.031(3) 0.108(7) -0.007(4) 0.006(5) -0.007(3)
P1 0.112(7) 0.040(4) 0.081(6) -0.013(4) -0.056(6) 0.011(4)
P2 0.089(5) 0.032(3) 0.046(3) -0.006(3) 0.002(3) -0.008(3)
P3 0.105(7) 0.036(3) 0.071(5) -0.004(3) -0.050(5) 0.022(4)
P4 0.076(5) 0.028(3) 0.047(3) 0.006(2) 0.000(3) -0.002(3)
P5 0.070(4) 0.028(3) 0.062(4) 0.000(3) 0.015(4) 0.000(3)
P6 0.096(6) 0.030(3) 0.073(5) -0.002(3) 0.030(5) -0.011(4)
O1 0.069(9) 0.034(7) 0.113(11) -0.004(8) -0.011(10) 0.005(7)
O2 0.063(9) 0.041(8) 0.100(11) -0.013(8) -0.009(9) -0.006(7)
O3 0.076(12) 0.052(10) 0.20(2) -0.011(12) -0.009(14) 0.016(10)
O4 0.080(12) 0.058(11) 0.21(2) -0.008(13) -0.004(14) 0.021(10)
O5 0.111(15) 0.078(12) 0.17(2) -0.026(14) -0.018(14) 0.015(12)
O6 0.070(11) 0.047(10) 0.21(2) 0.004(12) -0.005(14) 0.014(9)
O7 0.084(12) 0.052(10) 0.28(3) -0.030(13) -0.015(14) -0.004(10)
O8 0.106(14) 0.085(13) 0.18(2) -0.023(14) -0.020(14) 0.011(12)
O9 0.072(11) 0.050(10) 0.28(2) -0.039(13) -0.012(14) -0.001(10)
O10 0.102(14) 0.081(13) 0.18(2) -0.016(14) -0.012(14) 0.012(12)
C1 0.056(6) 0.038(6) 0.087(8) -0.010(6) -0.009(6) 0.009(5)
C2 0.106(11) 0.036(6) 0.060(8) 0.007(6) 0.034(8) 0.005(7)
C3 0.107(11) 0.037(6) 0.061(8) 0.008(6) 0.030(8) 0.006(7)
C4 0.09(2) 0.053(17) 0.055(17) -0.013(13) 0.005(16) -0.004(16)
C5 0.097(11) 0.034(6) 0.060(8) -0.013(6) 0.001(7) -0.017(7)
C6 0.098(8) 0.042(6) 0.061(7) -0.002(5) -0.009(6) -0.010(6)
C7 0.112(11) 0.057(8) 0.103(11) 0.013(8) 0.015(9) -0.014(8)
C8 0.110(10) 0.060(8) 0.103(10) 0.009(7) 0.014(9) -0.012(8)
C9 0.113(11) 0.059(8) 0.104(11) 0.011(8) 0.014(9) -0.013(8)
C10 0.114(11) 0.057(8) 0.104(11) 0.013(8) 0.015(9) -0.013(8)
C11 0.113(11) 0.055(8) 0.103(11) 0.014(8) 0.017(9) -0.015(8)
C12 0.112(11) 0.055(8) 0.101(11) 0.013(8) 0.016(9) -0.014(8)
C13 0.123(9) 0.038(6) 0.068(7) -0.007(6) 0.001(7) -0.001(7)
C14 0.055(7) 0.039(6) 0.084(8) -0.012(6) -0.006(6) 0.006(6)
C15 0.099(9) 0.039(6) 0.060(7) -0.001(6) -0.008(7) -0.009(6)
C16 0.102(7) 0.072(6) 0.066(6) 0.017(6) 0.007(6) 0.014(6)
C17 0.137(9) 0.044(5) 0.067(6) -0.008(5) -0.005(7) -0.017(6)
C18 0.139(10) 0.044(6) 0.067(7) -0.007(6) -0.009(7) -0.021(7)
C19 0.142(10) 0.048(7) 0.069(7) -0.006(6) -0.010(8) -0.022(7)
C20 0.144(10) 0.050(7) 0.068(7) -0.007(6) -0.011(8) -0.023(7)
C21 0.145(10) 0.050(6) 0.071(6) -0.009(6) -0.008(7) -0.022(7)
C22 0.143(9) 0.048(6) 0.070(6) -0.009(5) -0.007(7) -0.019(6)
C23 0.146(10) 0.051(7) 0.073(7) -0.010(6) -0.006(8) -0.019(7)
C24 0.147(10) 0.052(7) 0.074(7) -0.011(7) -0.007(8) -0.018(8)
C25 0.147(10) 0.053(7) 0.075(8) -0.011(7) -0.007(8) -0.019(8)
C26 0.146(10) 0.052(7) 0.074(7) -0.010(7) -0.008(8) -0.021(7)
C27 0.102(8) 0.065(7) 0.067(7) 0.020(7) 0.004(7) 0.014(7)
C28 0.053(7) 0.039(6) 0.084(9) -0.014(6) -0.005(7) 0.008(6)
C30 0.156(13) 0.043(7) 0.055(8) 0.001(6) 0.027(8) -0.001(8)
C31 0.121(9) 0.038(6) 0.070(7) -0.005(6) 0.004(7) 0.001(7)
C33 0.093(11) 0.033(7) 0.101(12) 0.002(7) 0.023(10) -0.008(7)
C34 0.122(12) 0.086(10) 0.092(10) -0.004(9) -0.004(10) -0.032(10)
C35 0.121(12) 0.086(10) 0.092(10) -0.004(9) -0.003(10) -0.030(10)
C36 0.121(12) 0.087(10) 0.093(10) -0.003(9) -0.003(9) -0.028(9)
C37 0.120(11) 0.088(10) 0.094(10) -0.003(8) -0.003(9) -0.027(9)
C38 0.121(12) 0.087(10) 0.093(10) -0.003(9) -0.004(9) -0.028(9)
C39 0.122(12) 0.086(10) 0.093(10) -0.003(9) -0.005(10) -0.031(10)
C40 0.099(8) 0.042(6) 0.060(7) -0.002(5) -0.011(6) -0.009(6)
C41 0.122(9) 0.038(6) 0.066(7) -0.006(6) 0.005(7) -0.003(7)
C42 0.075(19) 0.045(15) 0.046(14) 0.007(11) -0.002(13) -0.008(13)
C43 0.096(11) 0.034(6) 0.059(8) -0.012(6) 0.002(7) -0.015(7)
C44 0.102(8) 0.066(6) 0.069(6) 0.017(6) 0.007(6) 0.012(6)
C45 0.094(11) 0.033(7) 0.103(12) 0.001(7) 0.023(10) -0.008(7)
C46 0.076(18) 0.036(13) 0.048(14) -0.010(11) 0.000(14) -0.019(12)
C47 0.057(7) 0.036(6) 0.092(8) -0.010(6) -0.010(7) 0.008(6)
C48 0.055(7) 0.041(6) 0.085(9) -0.013(6) -0.008(7) 0.010(6)
C49 0.098(9) 0.037(7) 0.061(7) -0.003(6) -0.007(7) -0.007(7)
C50 0.090(17) 0.037(10) 0.069(14) -0.013(9) -0.016(12) -0.014(10)
C51 0.056(7) 0.040(6) 0.086(8) -0.008(6) -0.010(7) 0.012(6)
C52 0.099(9) 0.037(7) 0.062(7) -0.002(6) -0.007(7) -0.007(7)
C53 0.093(11) 0.030(7) 0.103(12) 0.001(7) 0.024(10) -0.008(7)
C54 0.098(9) 0.039(6) 0.061(7) -0.003(6) -0.007(7) -0.008(6)
C55 0.122(10) 0.038(6) 0.070(7) -0.007(6) 0.003(8) 0.002(7)
C56 0.092(11) 0.032(7) 0.103(12) 0.001(7) 0.024(10) -0.008(7)
C57 0.156(13) 0.042(7) 0.056(8) -0.001(6) 0.025(8) -0.003(8)
C59 0.10(3) 0.047(16) 0.063(19) -0.010(14) 0.004(19) -0.012(16)
C61 0.129(8) 0.040(5) 0.065(6) -0.008(5) 0.000(6) -0.010(6)
C62 0.102(8) 0.063(7) 0.068(7) 0.021(6) 0.006(7) 0.012(7)
C63 0.097(11) 0.037(6) 0.060(8) -0.013(6) 0.002(7) -0.018(7)
C64 0.108(11) 0.039(6) 0.063(8) 0.008(6) 0.031(8) 0.007(7)
C65 0.124(9) 0.039(6) 0.065(7) -0.006(6) 0.004(7) -0.006(7)
C66 0.157(13) 0.043(7) 0.055(7) 0.002(6) 0.027(8) 0.000(8)
C67 0.097(11) 0.035(6) 0.060(8) -0.014(6) 0.001(7) -0.018(7)
C68 0.106(12) 0.047(9) 0.127(15) -0.006(9) -0.037(12) -0.001(9)
C69 0.106(12) 0.048(9) 0.128(15) -0.006(9) -0.036(12) 0.000(9)
C70 0.106(12) 0.047(9) 0.127(15) -0.008(9) -0.035(12) -0.002(9)
C71 0.105(12) 0.047(9) 0.128(15) -0.008(9) -0.035(12) -0.002(9)
C72 0.107(12) 0.046(8) 0.128(15) -0.007(9) -0.034(12) -0.001(9)
C73 0.107(12) 0.046(9) 0.127(15) -0.006(9) -0.035(12) -0.001(9)
C74 0.103(8) 0.065(7) 0.070(7) 0.018(6) 0.006(7) 0.011(6)
C76 0.123(9) 0.038(5) 0.067(6) -0.005(5) 0.005(7) -0.002(6)
C77 0.101(8) 0.067(7) 0.066(7) 0.019(6) 0.005(7) 0.015(7)
C78 0.093(11) 0.031(7) 0.102(12) 0.001(7) 0.024(10) -0.008(7)
C79 0.158(13) 0.045(6) 0.054(7) 0.002(5) 0.025(8) 0.003(7)
C80 0.158(13) 0.045(6) 0.055(7) 0.003(5) 0.026(8) 0.002(7)
C81 0.159(13) 0.046(7) 0.055(7) 0.002(6) 0.027(8) 0.003(8)
C82 0.159(14) 0.047(7) 0.055(7) 0.003(6) 0.028(8) 0.004(8)
C83 0.160(14) 0.048(7) 0.055(7) 0.003(6) 0.026(8) 0.005(8)
C84 0.159(13) 0.046(7) 0.053(7) 0.003(6) 0.026(8) 0.004(8)
C85 0.125(9) 0.037(5) 0.066(6) -0.008(5) 0.003(6) -0.004(6)
C87 0.099(9) 0.046(7) 0.062(7) -0.005(6) -0.012(7) -0.011(7)
C88 0.098(11) 0.034(6) 0.061(8) -0.013(6) 0.002(7) -0.017(7)
C89 0.057(7) 0.041(6) 0.086(9) -0.010(6) -0.010(7) 0.013(6)
C90 0.103(9) 0.065(7) 0.072(7) 0.017(7) 0.008(7) 0.009(7)
C92 0.072(9) 0.031(7) 0.28(2) -0.035(10) -0.013(12) -0.006(7)
C93 0.074(9) 0.035(7) 0.28(2) -0.035(10) -0.013(11) -0.004(7)
C94 0.076(9) 0.037(7) 0.28(2) -0.033(10) -0.012(12) -0.004(7)
C95 0.076(9) 0.036(7) 0.28(2) -0.034(10) -0.011(12) -0.004(7)
C96 0.075(9) 0.034(7) 0.28(2) -0.034(10) -0.011(12) -0.005(7)
C97 0.072(9) 0.032(7) 0.28(2) -0.035(10) -0.013(12) -0.007(7)
C98 0.093(11) 0.030(7) 0.103(12) 0.001(7) 0.024(10) -0.009(7)
C99 0.18(2) 0.045(9) 0.117(15) -0.006(9) 0.089(16) -0.018(11)
C60 0.18(2) 0.046(9) 0.117(15) -0.006(9) 0.088(16) -0.019(11)
C75 0.18(2) 0.047(9) 0.118(15) -0.007(9) 0.088(16) -0.020(11)
C86 0.18(2) 0.047(9) 0.119(15) -0.006(9) 0.088(16) -0.019(11)
C112 0.18(2) 0.046(9) 0.119(15) -0.005(9) 0.089(16) -0.020(11)
C110 0.18(2) 0.046(9) 0.118(15) -0.004(9) 0.088(16) -0.019(11)
C100 0.119(15) 0.087(13) 0.129(18) -0.034(11) 0.020(14) -0.050(12)
C101 0.121(15) 0.090(13) 0.130(18) -0.033(11) 0.019(14) -0.049(12)
C102 0.119(15) 0.089(13) 0.130(18) -0.032(11) 0.020(14) -0.050(12)
C103 0.118(15) 0.088(13) 0.129(18) -0.033(11) 0.021(14) -0.050(12)
C104 0.118(15) 0.087(13) 0.129(18) -0.034(11) 0.021(14) -0.049(12)
C105 0.119(15) 0.086(13) 0.129(18) -0.035(11) 0.021(14) -0.049(12)
C106 0.098(9) 0.044(7) 0.061(7) -0.002(6) -0.011(7) -0.012(6)
C107 0.073(9) 0.039(7) 0.28(2) -0.035(10) -0.013(11) -0.002(7)
C108 0.108(11) 0.040(6) 0.062(8) 0.007(6) 0.033(8) 0.007(7)
C109 0.121(10) 0.038(6) 0.071(7) -0.005(6) 0.004(8) 0.002(7)
C113 0.157(13) 0.043(7) 0.055(7) -0.002(6) 0.024(8) -0.001(8)
C114 0.107(11) 0.039(6) 0.061(8) 0.007(6) 0.034(8) 0.006(7)
C115 0.103(9) 0.066(8) 0.073(8) 0.017(7) 0.008(8) 0.009(7)
C116 0.098(9) 0.046(7) 0.061(7) -0.004(6) -0.012(7) -0.011(7)
C117 0.099(9) 0.046(7) 0.062(7) -0.005(6) -0.011(7) -0.011(6)
C118 0.076(10) 0.052(9) 0.21(2) -0.004(11) -0.006(12) 0.016(9)
C119 0.107(13) 0.084(11) 0.175(18) -0.019(12) -0.017(12) 0.010(10)
C122 0.143(14) 0.127(13) 0.107(12) 0.005(11) -0.010(12) 0.004(11)
C123 0.143(14) 0.127(13) 0.107(12) 0.005(11) -0.010(12) 0.004(11)
C124 0.142(13) 0.127(13) 0.108(12) 0.003(11) -0.009(11) 0.004(11)
C125 0.141(13) 0.127(12) 0.109(12) 0.003(10) -0.009(10) 0.004(10)
C126 0.142(13) 0.127(13) 0.108(12) 0.004(11) -0.009(11) 0.004(11)
C127 0.143(14) 0.127(13) 0.108(12) 0.005(11) -0.009(11) 0.004(11)
C128 0.110(9) 0.098(8) 0.063(7) 0.012(7) 0.009(7) 0.018(8)
C129 0.111(9) 0.099(9) 0.063(8) 0.013(7) 0.009(8) 0.019(8)
C130 0.110(9) 0.099(9) 0.063(8) 0.013(7) 0.009(8) 0.019(8)
C131 0.108(9) 0.096(8) 0.063(7) 0.013(7) 0.010(7) 0.018(8)
C132 0.107(8) 0.091(7) 0.063(6) 0.012(6) 0.010(6) 0.018(7)
C133 0.107(8) 0.094(8) 0.063(7) 0.011(6) 0.009(7) 0.018(7)
C134 0.104(9) 0.091(8) 0.062(7) 0.010(7) 0.009(7) 0.017(8)
C135 0.103(9) 0.087(8) 0.063(7) 0.010(7) 0.011(7) 0.017(8)
C136 0.103(8) 0.084(8) 0.063(7) 0.012(7) 0.010(7) 0.016(7)
C137 0.104(7) 0.082(7) 0.064(6) 0.013(6) 0.009(6) 0.016(6)
C138 0.106(11) 0.103(11) 0.095(11) -0.014(9) -0.024(9) 0.006(10)
C139 0.106(11) 0.103(11) 0.095(11) -0.013(9) -0.025(10) 0.007(10)
C140 0.105(11) 0.101(11) 0.094(11) -0.014(9) -0.026(10) 0.007(10)
C141 0.103(11) 0.100(11) 0.093(11) -0.014(9) -0.027(10) 0.007(10)
C142 0.104(11) 0.101(11) 0.094(11) -0.014(9) -0.026(9) 0.006(10)
C143 0.104(10) 0.102(10) 0.095(10) -0.013(9) -0.024(9) 0.005(9)
C144 0.105(11) 0.034(6) 0.059(8) 0.006(6) 0.033(8) 0.006(7)
C145 0.096(11) 0.036(6) 0.059(8) -0.012(6) 0.003(7) -0.014(7)
C146 0.090(17) 0.035(10) 0.069(14) -0.014(9) -0.018(12) -0.016(10)
C147 0.126(9) 0.038(6) 0.064(7) -0.007(6) 0.002(7) -0.008(6)
C148 0.092(16) 0.061(13) 0.052(12) -0.021(10) 0.017(11) 0.012(12)
C58 0.09(2) 0.07(2) 0.053(18) -0.010(14) 0.008(16) -0.013(18)
C111 0.08(2) 0.049(16) 0.057(17) 0.004(13) 0.013(16) 0.009(14)
C91 0.10(3) 0.09(2) 0.050(17) -0.010(17) 0.001(18) -0.01(2)
C32 0.08(2) 0.06(2) 0.062(19) 0.016(16) -0.004(17) 0.007(17)
C29 0.091(16) 0.061(13) 0.052(12) -0.019(10) 0.014(11) 0.011(12)
C149 0.102(8) 0.065(7) 0.072(7) 0.018(7) 0.007(7) 0.011(7)
C150 0.103(9) 0.065(8) 0.074(8) 0.017(7) 0.008(8) 0.010(7)

_geom_special_details            
;
 All esds (except the esd in the dihedral angle between two l.s. planes)
 are estimated using the full covariance matrix.  The cell esds are taken
 into account individually in the estimation of esds in distances, angles
 and torsion angles; correlations between esds in cell parameters are only
 used when they are defined by crystal symmetry.  An approximate (isotropic)
 treatment of cell esds is used for estimating esds involving l.s. planes.
;
loop_
_geom_bond_atom_site_label_1
_geom_bond_atom_site_label_2
_geom_bond_distance
_geom_bond_site_symmetry_2
_geom_bond_publ_flag
Au1 Au2 2.8983(15) . ?
Au1 S1 2.337(7) . ?
Au1 P1 2.284(8) . ?
Au2 Au3 2.6912(15) . ?
Au2 Au4 2.655(2) . ?
Au2 Au5 2.9164(14) . ?
Au2 Au6 3.2112(15) . ?
Au2 P2 2.316(9) . ?
Au3 Au4 2.7314(19) . ?
Au3 Au5 2.8305(15) . ?
Au3 P3 2.272(7) . ?
Au4 Au5 2.8837(16) . ?
Au4 Au6 2.8388(16) . ?
Au4 S2 2.397(10) . ?
Au5 Au6 2.6480(13) . ?
Au5 Au8 2.6813(15) . ?
Au5 P4 2.279(6) . ?
Au6 Au7 3.0030(17) . ?
Au6 Au8 2.6620(14) . ?
Au6 S1 2.384(5) . ?
Au7 Au8 2.9528(15) . ?
Au7 S2 2.372(11) . ?
Au7 P6 2.297(11) . ?
Au8 P5 2.293(7) . ?
S1 C14 1.83(3) . ?
S2 C92 1.818(17) . ?
P1 C18 1.89(2) . ?
P1 C103 1.84(2) . ?
P1 C141 1.76(2) . ?
P2 C35 1.75(2) . ?
P2 C147 1.94(3) . ?
P2 C29 1.857(18) . ?
P3 C68 1.79(2) . ?
P3 C77 1.80(4) . ?
P3 C124 1.95(3) . ?
P4 C46 1.84(3) . ?
P4 C136 1.838(15) . ?
P4 C144 1.82(3) . ?
P5 C33 1.90(4) . ?
P5 C43 1.79(3) . ?
P5 C57 1.86(3) . ?
P6 C12 1.867(19) . ?
P6 C52 1.87(4) . ?
P6 C60 1.778(19) . ?
O1 C47 1.24(4) . ?
O2 H2 0.8200 . ?
O2 C47 1.23(4) . ?
O3 C118 1.291(15) . ?
O4 H4A 0.8200 . ?
O4 C118 1.290(15) . ?
O5 H5A 0.8200 . ?
O5 C119 1.285(16) . ?
O6 C118 1.278(11) . ?
O7 H7 0.8200 . ?
O7 C107 1.41(9) . ?
O8 C119 1.283(16) . ?
O9 C107 1.17(6) . ?
O10 C119 1.273(12) . ?
C1 C14 1.49(4) . ?
C1 C47 1.462(14) . ?
C1 C51 1.37(4) . ?
C2 H2A 0.9300 . ?
C2 C114 1.38(4) . ?
C2 C144 1.35(5) . ?
C3 H3 0.9300 . ?
C3 C64 1.34(4) . ?
C3 C144 1.50(5) . ?
C4 H4 0.9300 . ?
C4 C46 1.41(5) . ?
C4 C59 1.33(5) . ?
C5 H5 0.9300 . ?
C5 C43 1.47(4) . ?
C5 C88 1.30(4) . ?
C6 C40 1.35(5) . ?
C6 C54 1.45(4) . ?
C6 C117 1.33(5) . ?
C7 H7A 0.9300 . ?
C7 C8 1.3900 . ?
C7 C12 1.3900 . ?
C8 H8 0.9300 . ?
C8 C9 1.3900 . ?
C9 H9 0.9300 . ?
C9 C10 1.3900 . ?
C10 H10 0.9300 . ?
C10 C11 1.3900 . ?
C11 H11 0.9300 . ?
C11 C12 1.3900 . ?
C13 H13 0.9300 . ?
C13 C55 1.28(5) . ?
C13 C85 1.48(5) . ?
C14 C28 1.31(4) . ?
C15 C40 1.55(5) . ?
C15 C52 1.48(4) . ?
C15 C113 1.35(6) . ?
C16 C44 1.42(6) . ?
C16 C77 1.46(6) . ?
C16 C137 1.463(14) . ?
C17 C18 1.3900 . ?
C17 C22 1.3900 . ?
C17 C61 1.43(4) . ?
C18 C19 1.3900 . ?
C19 H19 0.9300 . ?
C19 C20 1.3900 . ?
C20 H20 0.9300 . ?
C20 C21 1.3900 . ?
C21 C22 1.3900 . ?
C21 C26 1.3900 . ?
C22 C23 1.3900 . ?
C23 H23 0.9300 . ?
C23 C24 1.3900 . ?
C24 H24 0.9300 . ?
C24 C25 1.3900 . ?
C25 H25 0.9300 . ?
C25 C26 1.3900 . ?
C26 H26 0.9300 . ?
C27 H27 0.9300 . ?
C27 C62 1.34(5) . ?
C27 C77 1.35(5) . ?
C28 H28 0.9300 . ?
C28 C48 1.41(4) . ?
C30 H30 0.9300 . ?
C30 C57 1.37(6) . ?
C30 C66 1.41(5) . ?
C31 H31 0.9300 . ?
C31 C76 1.40(5) . ?
C31 C109 1.33(5) . ?
C33 C45 1.34(5) . ?
C33 C78 1.37(6) . ?
C34 H34 0.9300 . ?
C34 C35 1.3900 . ?
C34 C39 1.3900 . ?
C35 C36 1.3900 . ?
C36 H36 0.9300 . ?
C36 C37 1.3900 . ?
C37 H37 0.9300 . ?
C37 C38 1.3900 . ?
C38 H38 0.9300 . ?
C38 C39 1.3900 . ?
C39 H39 0.9300 . ?
C40 C106 1.56(4) . ?
C41 H41 0.9300 . ?
C41 C65 1.40(5) . ?
C41 C76 1.35(5) . ?
C42 H42 0.9300 . ?
C42 C46 1.38(4) . ?
C42 C146 1.35(5) . ?
C43 C145 1.33(5) . ?
C44 C74 1.39(6) . ?
C44 C149 1.48(6) . ?
C45 H45 0.9300 . ?
C45 C98 1.32(6) . ?
C48 H48 0.9300 . ?
C48 C89 1.27(4) . ?
C49 H49 0.9300 . ?
C49 C52 1.35(5) . ?
C49 C54 1.38(5) . ?
C50 H50 0.9300 . ?
C50 C59 1.42(5) . ?
C50 C146 1.40(5) . ?
C51 H51 0.9300 . ?
C51 C89 1.51(4) . ?
C53 H53 0.9300 . ?
C53 C56 1.38(4) . ?
C53 C98 1.33(6) . ?
C54 H54 0.9300 . ?
C55 H55 0.9300 . ?
C55 C109 1.43(6) . ?
C56 H56 0.9300 . ?
C56 C78 1.38(6) . ?
C57 C113 1.51(6) . ?
C59 H59 0.9300 . ?
C61 C85 1.53(5) . ?
C61 C147 1.41(5) . ?
C62 H62 0.9300 . ?
C62 C74 1.53(6) . ?
C63 H63 0.9300 . ?
C63 C67 1.46(4) . ?
C63 C145 1.47(4) . ?
C64 H64 0.9300 . ?
C64 C108 1.36(5) . ?
C65 H65 0.9300 . ?
C65 C147 1.36(6) . ?
C66 H66 0.9300 . ?
C66 C80 1.44(5) . ?
C67 H67 0.9300 . ?
C67 C88 1.36(5) . ?
C68 C69 1.3900 . ?
C68 C73 1.3900 . ?
C69 H69 0.9300 . ?
C69 C70 1.3900 . ?
C70 H70 0.9300 . ?
C70 C71 1.3900 . ?
C71 H71 0.9300 . ?
C71 C72 1.3900 . ?
C72 H72 0.9300 . ?
C72 C73 1.3900 . ?
C73 H73 0.9300 . ?
C74 C90 1.40(6) . ?
C76 C85 1.37(6) . ?
C78 H78 0.9300 . ?
C79 C80 1.3900 . ?
C79 C84 1.3900 . ?
C79 C113 1.38(4) . ?
C80 C81 1.3900 . ?
C81 H81 0.9300 . ?
C81 C82 1.3900 . ?
C82 H82 0.9300 . ?
C82 C83 1.3900 . ?
C83 H83 0.9300 . ?
C83 C84 1.3900 . ?
C84 H84 0.9300 . ?
C87 H87 0.9300 . ?
C87 C116 1.41(6) . ?
C87 C117 1.56(4) . ?
C88 H88 0.9300 . ?
C89 H89 0.9300 . ?
C90 H90 0.9300 . ?
C90 C115 1.27(6) . ?
C92 C93 1.3900 . ?
C92 C97 1.3900 . ?
C93 C94 1.3900 . ?
C93 C107 1.54(5) . ?
C94 H94 0.9300 . ?
C94 C95 1.3900 . ?
C95 H95 0.9300 . ?
C95 C96 1.3900 . ?
C96 H96 0.9300 . ?
C96 C97 1.3900 . ?
C97 H97 0.9300 . ?
C98 H98 0.9300 . ?
C99 H99 0.9300 . ?
C99 C60 1.3900 . ?
C99 C110 1.3900 . ?
C60 C75 1.3900 . ?
C75 H75 0.9300 . ?
C75 C86 1.3900 . ?
C86 H86 0.9300 . ?
C86 C112 1.3900 . ?
C112 H112 0.9300 . ?
C112 C110 1.3900 . ?
C110 H110 0.9300 . ?
C100 H100 0.9300 . ?
C100 C101 1.3900 . ?
C100 C105 1.3900 . ?
C101 H101 0.9300 . ?
C101 C102 1.3900 . ?
C102 H102 0.9300 . ?
C102 C103 1.3900 . ?
C103 C104 1.3900 . ?
C104 H104 0.9300 . ?
C104 C105 1.3900 . ?
C105 H105 0.9300 . ?
C106 H106 0.9300 . ?
C106 C116 1.24(5) . ?
C108 H108 0.9300 . ?
C108 C114 1.38(5) . ?
C109 H109 0.9300 . ?
C114 H114 0.9300 . ?
C115 H115 0.9300 . ?
C115 C150 1.48(6) . ?
C116 H116 0.9300 . ?
C117 H117 0.9300 . ?
C122 H122 0.9300 . ?
C122 C123 1.3900 . ?
C122 C127 1.3900 . ?
C123 H123 0.9300 . ?
C123 C124 1.3900 . ?
C124 C125 1.3900 . ?
C125 H125 0.9300 . ?
C125 C126 1.3900 . ?
C126 H126 0.9300 . ?
C126 C127 1.3900 . ?
C127 H127 0.9300 . ?
C128 H128 0.9300 . ?
C128 C129 1.3900 . ?
C128 C133 1.3900 . ?
C129 H129 0.9300 . ?
C129 C130 1.3900 . ?
C130 H130 0.9300 . ?
C130 C131 1.3900 . ?
C131 H131 0.9300 . ?
C131 C132 1.3900 . ?
C132 C133 1.3900 . ?
C132 C137 1.3900 . ?
C133 C134 1.3900 . ?
C134 H134 0.9300 . ?
C134 C135 1.3900 . ?
C135 H135 0.9300 . ?
C135 C136 1.3900 . ?
C136 C137 1.3900 . ?
C138 H138 0.9300 . ?
C138 C139 1.3900 . ?
C138 C143 1.3900 . ?
C139 H139 0.9300 . ?
C139 C140 1.3900 . ?
C140 H140 0.9300 . ?
C140 C141 1.3900 . ?
C141 C142 1.3900 . ?
C142 H142 0.9300 . ?
C142 C143 1.3900 . ?
C143 H143 0.9300 . ?
C145 H145 0.9300 . ?
C146 H146 0.9300 . ?
C148 H148 0.9300 . ?
C148 C58 1.3900 . ?
C148 C29 1.3900 . ?
C58 H58 0.9300 . ?
C58 C111 1.3900 . ?
C111 H111 0.9300 . ?
C111 C91 1.3900 . ?
C91 H91 0.9300 . ?
C91 C32 1.3900 . ?
C32 H32 0.9300 . ?
C32 C29 1.3900 . ?
C149 H149 0.9300 . ?
C149 C150 1.36(6) . ?
C150 H150 0.9300 . ?

loop_
_geom_angle_atom_site_label_1
_geom_angle_atom_site_label_2
_geom_angle_atom_site_label_3
_geom_angle
_geom_angle_site_symmetry_1
_geom_angle_site_symmetry_3
_geom_angle_publ_flag
S1 Au1 Au2 98.37(14) . . ?
P1 Au1 Au2 86.3(2) . . ?
P1 Au1 S1 169.2(4) . . ?
Au1 Au2 Au5 120.51(5) . . ?
Au1 Au2 Au6 70.68(4) . . ?
Au3 Au2 Au1 134.03(7) . . ?
Au3 Au2 Au5 60.47(4) . . ?
Au3 Au2 Au6 101.84(5) . . ?
Au4 Au2 Au1 78.60(5) . . ?
Au4 Au2 Au3 61.45(5) . . ?
Au4 Au2 Au5 62.14(4) . . ?
Au4 Au2 Au6 56.94(4) . . ?
Au5 Au2 Au6 50.93(3) . . ?
P2 Au2 Au1 90.00(17) . . ?
P2 Au2 Au3 130.57(19) . . ?
P2 Au2 Au4 167.95(18) . . ?
P2 Au2 Au5 122.28(19) . . ?
P2 Au2 Au6 115.7(2) . . ?
Au2 Au3 Au4 58.62(5) . . ?
Au2 Au3 Au5 63.70(4) . . ?
Au4 Au3 Au5 62.43(4) . . ?
P3 Au3 Au2 164.4(3) . . ?
P3 Au3 Au4 134.2(3) . . ?
P3 Au3 Au5 127.5(2) . . ?
Au2 Au4 Au3 59.93(5) . . ?
Au2 Au4 Au5 63.39(4) . . ?
Au2 Au4 Au6 71.45(4) . . ?
Au3 Au4 Au5 60.47(4) . . ?
Au3 Au4 Au6 111.10(6) . . ?
Au6 Au4 Au5 55.12(4) . . ?
S2 Au4 Au2 164.0(2) . . ?
S2 Au4 Au3 135.9(2) . . ?
S2 Au4 Au5 123.0(2) . . ?
S2 Au4 Au6 99.7(3) . . ?
Au3 Au5 Au2 55.82(4) . . ?
Au3 Au5 Au4 57.10(4) . . ?
Au4 Au5 Au2 54.47(4) . . ?
Au6 Au5 Au2 70.30(4) . . ?
Au6 Au5 Au3 113.91(5) . . ?
Au6 Au5 Au4 61.58(4) . . ?
Au6 Au5 Au8 59.93(4) . . ?
Au8 Au5 Au2 127.91(5) . . ?
Au8 Au5 Au3 133.88(6) . . ?
Au8 Au5 Au4 87.31(5) . . ?
P4 Au5 Au2 117.21(19) . . ?
P4 Au5 Au3 86.14(19) . . ?
P4 Au5 Au4 141.1(2) . . ?
P4 Au5 Au6 157.1(2) . . ?
P4 Au5 Au8 114.62(18) . . ?
Au4 Au6 Au2 51.61(4) . . ?
Au4 Au6 Au7 71.93(5) . . ?
Au5 Au6 Au2 58.77(3) . . ?
Au5 Au6 Au4 63.30(4) . . ?
Au5 Au6 Au7 105.80(5) . . ?
Au5 Au6 Au8 60.66(4) . . ?
Au7 Au6 Au2 122.91(5) . . ?
Au8 Au6 Au2 117.55(4) . . ?
Au8 Au6 Au4 88.61(5) . . ?
Au8 Au6 Au7 62.49(4) . . ?
S1 Au6 Au2 89.40(16) . . ?
S1 Au6 Au4 99.44(17) . . ?
S1 Au6 Au5 148.13(17) . . ?
S1 Au6 Au7 92.31(18) . . ?
S1 Au6 Au8 149.86(17) . . ?
Au8 Au7 Au6 53.09(3) . . ?
S2 Au7 Au6 95.8(2) . . ?
S2 Au7 Au8 103.8(2) . . ?
P6 Au7 Au6 91.7(2) . . ?
P6 Au7 Au8 86.2(2) . . ?
P6 Au7 S2 169.9(3) . . ?
Au5 Au8 Au7 106.33(5) . . ?
Au6 Au8 Au5 59.41(4) . . ?
Au6 Au8 Au7 64.42(4) . . ?
P5 Au8 Au5 137.13(18) . . ?
P5 Au8 Au6 162.54(18) . . ?
P5 Au8 Au7 100.68(19) . . ?
Au1 S1 Au6 97.3(2) . . ?
C14 S1 Au1 112.2(11) . . ?
C14 S1 Au6 110.5(10) . . ?
Au7 S2 Au4 92.1(3) . . ?
C92 S2 Au4 102.1(13) . . ?
C92 S2 Au7 104.2(14) . . ?
C18 P1 Au1 118.5(9) . . ?
C103 P1 Au1 112.2(12) . . ?
C103 P1 C18 104.0(13) . . ?
C141 P1 Au1 113.6(11) . . ?
C141 P1 C18 96.4(14) . . ?
C141 P1 C103 110.7(17) . . ?
C35 P2 Au2 119.5(13) . . ?
C35 P2 C147 107.3(16) . . ?
C35 P2 C29 104.9(13) . . ?
C147 P2 Au2 113.3(14) . . ?
C29 P2 Au2 106.5(7) . . ?
C29 P2 C147 103.9(15) . . ?
C68 P3 Au3 103.6(10) . . ?
C68 P3 C77 105.0(16) . . ?
C68 P3 C124 112.2(17) . . ?
C77 P3 Au3 121.2(13) . . ?
C77 P3 C124 98.3(18) . . ?
C124 P3 Au3 116.2(13) . . ?
C46 P4 Au5 109.3(9) . . ?
C136 P4 Au5 113.3(9) . . ?
C136 P4 C46 104.7(13) . . ?
C144 P4 Au5 111.3(10) . . ?
C144 P4 C46 103.2(16) . . ?
C144 P4 C136 114.2(12) . . ?
C33 P5 Au8 110.0(12) . . ?
C43 P5 Au8 112.6(11) . . ?
C43 P5 C33 103.3(15) . . ?
C43 P5 C57 106.5(17) . . ?
C57 P5 Au8 118.8(11) . . ?
C57 P5 C33 104(2) . . ?
C12 P6 Au7 108.9(10) . . ?
C12 P6 C52 100.7(14) . . ?
C52 P6 Au7 115.9(11) . . ?
C60 P6 Au7 114.3(13) . . ?
C60 P6 C12 105.7(13) . . ?
C60 P6 C52 110.0(16) . . ?
C47 O2 H2 109.5 . . ?
C118 O4 H4A 109.5 . . ?
C119 O5 H5A 109.5 . . ?
C107 O7 H7 109.5 . . ?
C47 C1 C14 127(3) . . ?
C51 C1 C14 115(2) . . ?
C51 C1 C47 118(3) . . ?
C114 C2 H2A 121.5 . . ?
C144 C2 H2A 121.5 . . ?
C144 C2 C114 117(3) . . ?
C64 C3 H3 120.2 . . ?
C64 C3 C144 120(4) . . ?
C144 C3 H3 120.2 . . ?
C46 C4 H4 120.3 . . ?
C59 C4 H4 120.3 . . ?
C59 C4 C46 119(3) . . ?
C43 C5 H5 121.6 . . ?
C88 C5 H5 121.6 . . ?
C88 C5 C43 117(3) . . ?
C40 C6 C54 115(3) . . ?
C117 C6 C40 127(3) . . ?
C117 C6 C54 118(4) . . ?
C8 C7 H7A 120.0 . . ?
C8 C7 C12 120.0 . . ?
C12 C7 H7A 120.0 . . ?
C7 C8 H8 120.0 . . ?
C7 C8 C9 120.0 . . ?
C9 C8 H8 120.0 . . ?
C8 C9 H9 120.0 . . ?
C10 C9 C8 120.0 . . ?
C10 C9 H9 120.0 . . ?
C9 C10 H10 120.0 . . ?
C11 C10 C9 120.0 . . ?
C11 C10 H10 120.0 . . ?
C10 C11 H11 120.0 . . ?
C10 C11 C12 120.0 . . ?
C12 C11 H11 120.0 . . ?
C7 C12 P6 115.9(15) . . ?
C11 C12 P6 124.1(15) . . ?
C11 C12 C7 120.0 . . ?
C55 C13 H13 119.2 . . ?
C55 C13 C85 122(4) . . ?
C85 C13 H13 119.2 . . ?
C1 C14 S1 115(2) . . ?
C28 C14 S1 119(2) . . ?
C28 C14 C1 124(3) . . ?
C52 C15 C40 107(3) . . ?
C113 C15 C40 120(3) . . ?
C113 C15 C52 133(4) . . ?
C44 C16 C77 114(3) . . ?
C44 C16 C137 122(3) . . ?
C77 C16 C137 124(3) . . ?
C18 C17 C22 120.0 . . ?
C18 C17 C61 117(2) . . ?
C22 C17 C61 122(2) . . ?
C17 C18 P1 121.9(11) . . ?
C19 C18 P1 117.2(11) . . ?
C19 C18 C17 120.0 . . ?
C18 C19 H19 120.0 . . ?
C18 C19 C20 120.0 . . ?
C20 C19 H19 120.0 . . ?
C19 C20 H20 120.0 . . ?
C21 C20 C19 120.0 . . ?
C21 C20 H20 120.0 . . ?
C20 C21 C22 120.0 . . ?
C20 C21 C26 120.0 . . ?
C22 C21 C26 120.0 . . ?
C21 C22 C17 120.0 . . ?
C23 C22 C17 120.0 . . ?
C23 C22 C21 120.0 . . ?
C22 C23 H23 120.0 . . ?
C24 C23 C22 120.0 . . ?
C24 C23 H23 120.0 . . ?
C23 C24 H24 120.0 . . ?
C23 C24 C25 120.0 . . ?
C25 C24 H24 120.0 . . ?
C24 C25 H25 120.0 . . ?
C26 C25 C24 120.0 . . ?
C26 C25 H25 120.0 . . ?
C21 C26 H26 120.0 . . ?
C25 C26 C21 120.0 . . ?
C25 C26 H26 120.0 . . ?
C62 C27 H27 116.0 . . ?
C62 C27 C77 128(4) . . ?
C77 C27 H27 116.0 . . ?
C14 C28 H28 121.7 . . ?
C14 C28 C48 117(3) . . ?
C48 C28 H28 121.7 . . ?
C57 C30 H30 120.6 . . ?
C57 C30 C66 119(4) . . ?
C66 C30 H30 120.6 . . ?
C76 C31 H31 117.9 . . ?
C109 C31 H31 117.9 . . ?
C109 C31 C76 124(4) . . ?
C45 C33 P5 124(4) . . ?
C45 C33 C78 118(4) . . ?
C78 C33 P5 118(3) . . ?
C35 C34 H34 120.0 . . ?
C35 C34 C39 120.0 . . ?
C39 C34 H34 120.0 . . ?
C34 C35 P2 119(2) . . ?
C34 C35 C36 120.0 . . ?
C36 C35 P2 121(2) . . ?
C35 C36 H36 120.0 . . ?
C35 C36 C37 120.0 . . ?
C37 C36 H36 120.0 . . ?
C36 C37 H37 120.0 . . ?
C38 C37 C36 120.0 . . ?
C38 C37 H37 120.0 . . ?
C37 C38 H38 120.0 . . ?
C37 C38 C39 120.0 . . ?
C39 C38 H38 120.0 . . ?
C34 C39 H39 120.0 . . ?
C38 C39 C34 120.0 . . ?
C38 C39 H39 120.0 . . ?
C6 C40 C15 128(3) . . ?
C6 C40 C106 120(3) . . ?
C15 C40 C106 112(3) . . ?
C65 C41 H41 119.5 . . ?
C76 C41 H41 119.5 . . ?
C76 C41 C65 121(4) . . ?
C46 C42 H42 120.4 . . ?
C146 C42 H42 120.4 . . ?
C146 C42 C46 119(3) . . ?
C5 C43 P5 121(3) . . ?
C145 C43 P5 120(2) . . ?
C145 C43 C5 118(3) . . ?
C16 C44 C149 121(3) . . ?
C74 C44 C16 127(4) . . ?
C74 C44 C149 112(4) . . ?
C33 C45 H45 116.0 . . ?
C98 C45 C33 128(4) . . ?
C98 C45 H45 116.0 . . ?
C4 C46 P4 121(2) . . ?
C42 C46 P4 117(2) . . ?
C42 C46 C4 122(3) . . ?
O1 C47 C1 115(3) . . ?
O2 C47 O1 126(2) . . ?
O2 C47 C1 120(3) . . ?
C28 C48 H48 116.9 . . ?
C89 C48 C28 126(3) . . ?
C89 C48 H48 116.9 . . ?
C52 C49 H49 120.3 . . ?
C52 C49 C54 119(3) . . ?
C54 C49 H49 120.3 . . ?
C59 C50 H50 119.7 . . ?
C146 C50 H50 119.7 . . ?
C146 C50 C59 121(3) . . ?
C1 C51 H51 120.0 . . ?
C1 C51 C89 120(3) . . ?
C89 C51 H51 120.0 . . ?
C15 C52 P6 116(3) . . ?
C49 C52 P6 116(2) . . ?
C49 C52 C15 127(3) . . ?
C56 C53 H53 117.6 . . ?
C98 C53 H53 117.6 . . ?
C98 C53 C56 125(4) . . ?
C6 C54 H54 118.5 . . ?
C49 C54 C6 123(4) . . ?
C49 C54 H54 118.5 . . ?
C13 C55 H55 120.6 . . ?
C13 C55 C109 119(4) . . ?
C109 C55 H55 120.6 . . ?
C53 C56 H56 120.4 . . ?
C53 C56 C78 119(4) . . ?
C78 C56 H56 120.4 . . ?
C30 C57 P5 119(3) . . ?
C30 C57 C113 122(3) . . ?
C113 C57 P5 118(3) . . ?
C4 C59 C50 119(3) . . ?
C4 C59 H59 120.5 . . ?
C50 C59 H59 120.5 . . ?
C17 C61 C85 115(3) . . ?
C147 C61 C17 132(3) . . ?
C147 C61 C85 109(3) . . ?
C27 C62 H62 121.5 . . ?
C27 C62 C74 117(4) . . ?
C74 C62 H62 121.5 . . ?
C67 C63 H63 123.7 . . ?
C67 C63 C145 113(3) . . ?
C145 C63 H63 123.7 . . ?
C3 C64 H64 120.1 . . ?
C3 C64 C108 120(4) . . ?
C108 C64 H64 120.1 . . ?
C41 C65 H65 121.3 . . ?
C147 C65 C41 117(3) . . ?
C147 C65 H65 121.3 . . ?
C30 C66 H66 119.3 . . ?
C30 C66 C80 121(4) . . ?
C80 C66 H66 119.3 . . ?
C63 C67 H67 120.6 . . ?
C88 C67 C63 119(3) . . ?
C88 C67 H67 120.6 . . ?
C69 C68 P3 121.7(17) . . ?
C69 C68 C73 120.0 . . ?
C73 C68 P3 118.0(17) . . ?
C68 C69 H69 120.0 . . ?
C68 C69 C70 120.0 . . ?
C70 C69 H69 120.0 . . ?
C69 C70 H70 120.0 . . ?
C69 C70 C71 120.0 . . ?
C71 C70 H70 120.0 . . ?
C70 C71 H71 120.0 . . ?
C72 C71 C70 120.0 . . ?
C72 C71 H71 120.0 . . ?
C71 C72 H72 120.0 . . ?
C71 C72 C73 120.0 . . ?
C73 C72 H72 120.0 . . ?
C68 C73 H73 120.0 . . ?
C72 C73 C68 120.0 . . ?
C72 C73 H73 120.0 . . ?
C44 C74 C62 114(4) . . ?
C44 C74 C90 124(4) . . ?
C90 C74 C62 122(4) . . ?
C41 C76 C31 123(4) . . ?
C41 C76 C85 121(3) . . ?
C85 C76 C31 116(4) . . ?
C16 C77 P3 119(3) . . ?
C27 C77 P3 122(3) . . ?
C27 C77 C16 119(4) . . ?
C33 C78 C56 117(3) . . ?
C33 C78 H78 121.7 . . ?
C56 C78 H78 121.7 . . ?
C80 C79 C84 120.0 . . ?
C113 C79 C80 124(3) . . ?
C113 C79 C84 116(3) . . ?
C79 C80 C66 118(2) . . ?
C81 C80 C66 122(2) . . ?
C81 C80 C79 120.0 . . ?
C80 C81 H81 120.0 . . ?
C82 C81 C80 120.0 . . ?
C82 C81 H81 120.0 . . ?
C81 C82 H82 120.0 . . ?
C81 C82 C83 120.0 . . ?
C83 C82 H82 120.0 . . ?
C82 C83 H83 120.0 . . ?
C82 C83 C84 120.0 . . ?
C84 C83 H83 120.0 . . ?
C79 C84 H84 120.0 . . ?
C83 C84 C79 120.0 . . ?
C83 C84 H84 120.0 . . ?
C13 C85 C61 119(4) . . ?
C76 C85 C13 120(3) . . ?
C76 C85 C61 122(3) . . ?
C116 C87 H87 121.1 . . ?
C116 C87 C117 118(3) . . ?
C117 C87 H87 121.1 . . ?
C5 C88 C67 128(3) . . ?
C5 C88 H88 116.2 . . ?
C67 C88 H88 116.2 . . ?
C48 C89 C51 118(3) . . ?
C48 C89 H89 121.2 . . ?
C51 C89 H89 121.2 . . ?
C74 C90 H90 118.8 . . ?
C115 C90 C74 122(4) . . ?
C115 C90 H90 118.8 . . ?
C93 C92 S2 121.1(13) . . ?
C93 C92 C97 120.0 . . ?
C97 C92 S2 118.1(14) . . ?
C92 C93 C94 120.0 . . ?
C92 C93 C107 126(2) . . ?
C94 C93 C107 114(2) . . ?
C93 C94 H94 120.0 . . ?
C93 C94 C95 120.0 . . ?
C95 C94 H94 120.0 . . ?
C94 C95 H95 120.0 . . ?
C96 C95 C94 120.0 . . ?
C96 C95 H95 120.0 . . ?
C95 C96 H96 120.0 . . ?
C95 C96 C97 120.0 . . ?
C97 C96 H96 120.0 . . ?
C92 C97 H97 120.0 . . ?
C96 C97 C92 120.0 . . ?
C96 C97 H97 120.0 . . ?
C45 C98 C53 113(3) . . ?
C45 C98 H98 123.6 . . ?
C53 C98 H98 123.6 . . ?
C60 C99 H99 120.0 . . ?
C60 C99 C110 120.0 . . ?
C110 C99 H99 120.0 . . ?
C99 C60 P6 121.3(18) . . ?
C99 C60 C75 120.0 . . ?
C75 C60 P6 118.3(19) . . ?
C60 C75 H75 120.0 . . ?
C60 C75 C86 120.0 . . ?
C86 C75 H75 120.0 . . ?
C75 C86 H86 120.0 . . ?
C112 C86 C75 120.0 . . ?
C112 C86 H86 120.0 . . ?
C86 C112 H112 120.0 . . ?
C86 C112 C110 120.0 . . ?
C110 C112 H112 120.0 . . ?
C99 C110 H110 120.0 . . ?
C112 C110 C99 120.0 . . ?
C112 C110 H110 120.0 . . ?
C101 C100 H100 120.0 . . ?
C101 C100 C105 120.0 . . ?
C105 C100 H100 120.0 . . ?
C100 C101 H101 120.0 . . ?
C100 C101 C102 120.0 . . ?
C102 C101 H101 120.0 . . ?
C101 C102 H102 120.0 . . ?
C101 C102 C103 120.0 . . ?
C103 C102 H102 120.0 . . ?
C102 C103 P1 121.5(18) . . ?
C104 C103 P1 117.3(18) . . ?
C104 C103 C102 120.0 . . ?
C103 C104 H104 120.0 . . ?
C105 C104 C103 120.0 . . ?
C105 C104 H104 120.0 . . ?
C100 C105 H105 120.0 . . ?
C104 C105 C100 120.0 . . ?
C104 C105 H105 120.0 . . ?
C40 C106 H106 123.6 . . ?
C116 C106 C40 113(4) . . ?
C116 C106 H106 123.6 . . ?
O7 C107 C93 109(4) . . ?
O9 C107 O7 124(5) . . ?
O9 C107 C93 121(5) . . ?
C64 C108 H108 119.8 . . ?
C64 C108 C114 120(3) . . ?
C114 C108 H108 119.8 . . ?
C31 C109 C55 120(3) . . ?
C31 C109 H109 120.2 . . ?
C55 C109 H109 120.2 . . ?
C15 C113 C57 118(3) . . ?
C15 C113 C79 126(4) . . ?
C79 C113 C57 115(4) . . ?
C2 C114 H114 118.4 . . ?
C108 C114 C2 123(4) . . ?
C108 C114 H114 118.4 . . ?
C90 C115 H115 119.3 . . ?
C90 C115 C150 121(4) . . ?
C150 C115 H115 119.3 . . ?
C87 C116 H116 115.3 . . ?
C106 C116 C87 129(3) . . ?
C106 C116 H116 115.3 . . ?
C6 C117 C87 112(4) . . ?
C6 C117 H117 124.0 . . ?
C87 C117 H117 124.0 . . ?
O4 C118 O3 116(2) . . ?
O6 C118 O3 126(2) . . ?
O6 C118 O4 118(3) . . ?
O8 C119 O5 119.1(15) . . ?
O10 C119 O5 120.1(15) . . ?
O10 C119 O8 120.7(15) . . ?
C123 C122 H122 120.0 . . ?
C123 C122 C127 120.0 . . ?
C127 C122 H122 120.0 . . ?
C122 C123 H123 120.0 . . ?
C124 C123 C122 120.0 . . ?
C124 C123 H123 120.0 . . ?
C123 C124 P3 117(2) . . ?
C123 C124 C125 120.0 . . ?
C125 C124 P3 122(2) . . ?
C124 C125 H125 120.0 . . ?
C126 C125 C124 120.0 . . ?
C126 C125 H125 120.0 . . ?
C125 C126 H126 120.0 . . ?
C125 C126 C127 120.0 . . ?
C127 C126 H126 120.0 . . ?
C122 C127 H127 120.0 . . ?
C126 C127 C122 120.0 . . ?
C126 C127 H127 120.0 . . ?
C129 C128 H128 120.0 . . ?
C129 C128 C133 120.0 . . ?
C133 C128 H128 120.0 . . ?
C128 C129 H129 120.0 . . ?
C128 C129 C130 120.0 . . ?
C130 C129 H129 120.0 . . ?
C129 C130 H130 120.0 . . ?
C129 C130 C131 120.0 . . ?
C131 C130 H130 120.0 . . ?
C130 C131 H131 120.0 . . ?
C132 C131 C130 120.0 . . ?
C132 C131 H131 120.0 . . ?
C131 C132 C137 120.0 . . ?
C133 C132 C131 120.0 . . ?
C133 C132 C137 120.0 . . ?
C132 C133 C128 120.0 . . ?
C132 C133 C134 120.0 . . ?
C134 C133 C128 120.0 . . ?
C133 C134 H134 120.0 . . ?
C135 C134 C133 120.0 . . ?
C135 C134 H134 120.0 . . ?
C134 C135 H135 120.0 . . ?
C134 C135 C136 120.0 . . ?
C136 C135 H135 120.0 . . ?
C135 C136 P4 109.9(10) . . ?
C137 C136 P4 129.4(10) . . ?
C137 C136 C135 120.0 . . ?
C132 C137 C16 119.8(17) . . ?
C136 C137 C16 120.1(17) . . ?
C136 C137 C132 120.0 . . ?
C139 C138 H138 120.0 . . ?
C139 C138 C143 120.0 . . ?
C143 C138 H138 120.0 . . ?
C138 C139 H139 120.0 . . ?
C138 C139 C140 120.0 . . ?
C140 C139 H139 120.0 . . ?
C139 C140 H140 120.0 . . ?
C139 C140 C141 120.0 . . ?
C141 C140 H140 120.0 . . ?
C140 C141 P1 113(2) . . ?
C142 C141 P1 127(2) . . ?
C142 C141 C140 120.0 . . ?
C141 C142 H142 120.0 . . ?
C141 C142 C143 120.0 . . ?
C143 C142 H142 120.0 . . ?
C138 C143 H143 120.0 . . ?
C142 C143 C138 120.0 . . ?
C142 C143 H143 120.0 . . ?
C2 C144 P4 119(2) . . ?
C2 C144 C3 120(3) . . ?
C3 C144 P4 121(3) . . ?
C43 C145 C63 125(3) . . ?
C43 C145 H145 117.7 . . ?
C63 C145 H145 117.7 . . ?
C42 C146 C50 120(3) . . ?
C42 C146 H146 120.2 . . ?
C50 C146 H146 120.2 . . ?
C61 C147 P2 114(3) . . ?
C65 C147 P2 117(3) . . ?
C65 C147 C61 129(3) . . ?
C58 C148 H148 120.0 . . ?
C58 C148 C29 120.0 . . ?
C29 C148 H148 120.0 . . ?
C148 C58 H58 120.0 . . ?
C111 C58 C148 120.0 . . ?
C111 C58 H58 120.0 . . ?
C58 C111 H111 120.0 . . ?
C91 C111 C58 120.0 . . ?
C91 C111 H111 120.0 . . ?
C111 C91 H91 120.0 . . ?
C32 C91 C111 120.0 . . ?
C32 C91 H91 120.0 . . ?
C91 C32 H32 120.0 . . ?
C91 C32 C29 120.0 . . ?
C29 C32 H32 120.0 . . ?
C148 C29 P2 116.8(11) . . ?
C32 C29 P2 123.1(11) . . ?
C32 C29 C148 120.0 . . ?
C44 C149 H149 117.4 . . ?
C150 C149 C44 125(4) . . ?
C150 C149 H149 117.4 . . ?
C115 C150 H150 122.3 . . ?
C149 C150 C115 115(4) . . ?
C149 C150 H150 122.3 . . ?

loop_
_geom_torsion_atom_site_label_1
_geom_torsion_atom_site_label_2
_geom_torsion_atom_site_label_3
_geom_torsion_atom_site_label_4
_geom_torsion
_geom_torsion_site_symmetry_1
_geom_torsion_site_symmetry_2
_geom_torsion_site_symmetry_3
_geom_torsion_site_symmetry_4
_geom_torsion_publ_flag
Au1 S1 C14 C1 -81(3) . . . . ?
Au1 S1 C14 C28 110(3) . . . . ?
Au1 P1 C18 C17 31.4(10) . . . . ?
Au1 P1 C18 C19 -159.6(7) . . . . ?
Au1 P1 C103 C102 175.4(15) . . . . ?
Au1 P1 C103 C104 -17(2) . . . . ?
Au1 P1 C141 C140 -79.1(16) . . . . ?
Au1 P1 C141 C142 99.5(19) . . . . ?
Au2 P2 C35 C34 1(2) . . . . ?
Au2 P2 C35 C36 -176.9(12) . . . . ?
Au2 P2 C29 C148 42.1(13) . . . . ?
Au2 P2 C29 C32 -135.4(11) . . . . ?
Au3 P3 C68 C69 -140.5(12) . . . . ?
Au3 P3 C68 C73 33.9(14) . . . . ?
Au3 P3 C77 C16 52(3) . . . . ?
Au3 P3 C77 C27 -126(3) . . . . ?
Au4 S2 C92 C93 -131(2) . . . . ?
Au4 S2 C92 C97 60(2) . . . . ?
Au5 P4 C46 C4 147(2) . . . . ?
Au5 P4 C46 C42 -33(2) . . . . ?
Au5 P4 C136 C135 -69.9(12) . . . . ?
Au5 P4 C136 C137 119.6(11) . . . . ?
Au5 P4 C144 C2 -35(3) . . . . ?
Au5 P4 C144 C3 147(2) . . . . ?
Au6 S1 C14 C1 171(2) . . . . ?
Au6 S1 C14 C28 3(3) . . . . ?
Au7 S2 C92 C93 134(2) . . . . ?
Au7 S2 C92 C97 -36(3) . . . . ?
Au7 P6 C12 C7 -30.6(16) . . . . ?
Au7 P6 C12 C11 151.4(14) . . . . ?
Au7 P6 C52 C15 93(2) . . . . ?
Au7 P6 C52 C49 -76(3) . . . . ?
Au7 P6 C60 C99 159.8(12) . . . . ?
Au7 P6 C60 C75 -12.7(16) . . . . ?
Au8 P5 C33 C45 -154(3) . . . . ?
Au8 P5 C33 C78 24(3) . . . . ?
Au8 P5 C43 C5 -161(3) . . . . ?
Au8 P5 C43 C145 14(3) . . . . ?
Au8 P5 C57 C30 -140(3) . . . . ?
Au8 P5 C57 C113 53(3) . . . . ?
S1 C14 C28 C48 172(3) . . . . ?
S2 C92 C93 C94 -170(4) . . . . ?
S2 C92 C93 C107 1(6) . . . . ?
S2 C92 C97 C96 170(3) . . . . ?
P1 C18 C19 C20 -169.1(11) . . . . ?
P1 C103 C104 C105 -168(3) . . . . ?
P1 C141 C142 C143 -179(2) . . . . ?
P2 C35 C36 C37 178(2) . . . . ?
P3 C68 C69 C70 174.3(19) . . . . ?
P3 C68 C73 C72 -174.5(18) . . . . ?
P3 C124 C125 C126 -173(3) . . . . ?
P4 C136 C137 C16 -14(3) . . . . ?
P4 C136 C137 C132 169.6(18) . . . . ?
P5 C33 C45 C98 -176(3) . . . . ?
P5 C33 C78 C56 177(3) . . . . ?
P5 C43 C145 C63 -169(3) . . . . ?
P5 C57 C113 C15 -21(5) . . . . ?
P5 C57 C113 C79 167(3) . . . . ?
P6 C60 C75 C86 173(2) . . . . ?
C1 C14 C28 C48 5(5) . . . . ?
C1 C51 C89 C48 6(5) . . . . ?
C3 C64 C108 C114 -2(5) . . . . ?
C5 C43 C145 C63 6(5) . . . . ?
C6 C40 C106 C116 3(5) . . . . ?
C7 C8 C9 C10 0.0 . . . . ?
C8 C7 C12 P6 -178(2) . . . . ?
C8 C7 C12 C11 0.0 . . . . ?
C8 C9 C10 C11 0.0 . . . . ?
C9 C10 C11 C12 0.0 . . . . ?
C10 C11 C12 P6 178(2) . . . . ?
C10 C11 C12 C7 0.0 . . . . ?
C12 P6 C52 C15 -150(2) . . . . ?
C12 P6 C52 C49 41(3) . . . . ?
C12 P6 C60 C99 40.1(19) . . . . ?
C12 P6 C60 C75 -132.4(15) . . . . ?
C12 C7 C8 C9 0.0 . . . . ?
C13 C55 C109 C31 -8(7) . . . . ?
C14 C1 C47 O1 -159(3) . . . . ?
C14 C1 C47 O2 17(6) . . . . ?
C14 C1 C51 C89 -3(5) . . . . ?
C14 C28 C48 C89 -1(6) . . . . ?
C15 C40 C106 C116 -177(3) . . . . ?
C16 C44 C74 C62 -9(6) . . . . ?
C16 C44 C74 C90 -180(4) . . . . ?
C16 C44 C149 C150 179(4) . . . . ?
C17 C18 C19 C20 0.0 . . . . ?
C17 C22 C23 C24 180.0 . . . . ?
C17 C61 C85 C13 -19(6) . . . . ?
C17 C61 C85 C76 164(4) . . . . ?
C17 C61 C147 P2 31(6) . . . . ?
C17 C61 C147 C65 -157(4) . . . . ?
C18 P1 C103 C102 -55(2) . . . . ?
C18 P1 C103 C104 112.4(19) . . . . ?
C18 P1 C141 C140 155.9(15) . . . . ?
C18 P1 C141 C142 -26(2) . . . . ?
C18 C17 C22 C21 0.0 . . . . ?
C18 C17 C22 C23 180.0 . . . . ?
C18 C17 C61 C85 108(3) . . . . ?
C18 C17 C61 C147 -97(5) . . . . ?
C18 C19 C20 C21 0.0 . . . . ?
C19 C20 C21 C22 0.0 . . . . ?
C19 C20 C21 C26 180.0 . . . . ?
C20 C21 C22 C17 0.0 . . . . ?
C20 C21 C22 C23 180.0 . . . . ?
C20 C21 C26 C25 180.0 . . . . ?
C21 C22 C23 C24 0.0 . . . . ?
C22 C17 C18 P1 168.6(11) . . . . ?
C22 C17 C18 C19 0.0 . . . . ?
C22 C17 C61 C85 -78(4) . . . . ?
C22 C17 C61 C147 77(5) . . . . ?
C22 C21 C26 C25 0.0 . . . . ?
C22 C23 C24 C25 0.0 . . . . ?
C23 C24 C25 C26 0.0 . . . . ?
C24 C25 C26 C21 0.0 . . . . ?
C26 C21 C22 C17 180.0 . . . . ?
C26 C21 C22 C23 0.0 . . . . ?
C27 C62 C74 C44 7(5) . . . . ?
C27 C62 C74 C90 178(4) . . . . ?
C28 C48 C89 C51 -4(6) . . . . ?
C30 C57 C113 C15 173(4) . . . . ?
C30 C57 C113 C79 1(6) . . . . ?
C30 C66 C80 C79 -2(5) . . . . ?
C30 C66 C80 C81 177(3) . . . . ?
C31 C76 C85 C13 -4(6) . . . . ?
C31 C76 C85 C61 174(4) . . . . ?
C33 P5 C43 C5 80(3) . . . . ?
C33 P5 C43 C145 -105(3) . . . . ?
C33 P5 C57 C30 -17(4) . . . . ?
C33 P5 C57 C113 176(3) . . . . ?
C33 C45 C98 C53 -4(6) . . . . ?
C34 C35 C36 C37 0.0 . . . . ?
C35 P2 C29 C148 169.7(16) . . . . ?
C35 P2 C29 C32 -7.8(19) . . . . ?
C35 C34 C39 C38 0.0 . . . . ?
C35 C36 C37 C38 0.0 . . . . ?
C36 C37 C38 C39 0.0 . . . . ?
C37 C38 C39 C34 0.0 . . . . ?
C39 C34 C35 P2 -178(2) . . . . ?
C39 C34 C35 C36 0.0 . . . . ?
C40 C6 C54 C49 -6(5) . . . . ?
C40 C6 C117 C87 -3(5) . . . . ?
C40 C15 C52 P6 -176(2) . . . . ?
C40 C15 C52 C49 -9(5) . . . . ?
C40 C15 C113 C57 102(4) . . . . ?
C40 C15 C113 C79 -86(5) . . . . ?
C40 C106 C116 C87 1(6) . . . . ?
C41 C65 C147 P2 174(3) . . . . ?
C41 C65 C147 C61 2(7) . . . . ?
C41 C76 C85 C13 176(4) . . . . ?
C41 C76 C85 C61 -6(7) . . . . ?
C43 P5 C33 C45 -34(4) . . . . ?
C43 P5 C33 C78 144(3) . . . . ?
C43 P5 C57 C30 91(4) . . . . ?
C43 P5 C57 C113 -76(3) . . . . ?
C43 C5 C88 C67 -7(6) . . . . ?
C44 C16 C77 P3 178(3) . . . . ?
C44 C16 C77 C27 -4(5) . . . . ?
C44 C16 C137 C132 -81(4) . . . . ?
C44 C16 C137 C136 103(3) . . . . ?
C44 C74 C90 C115 1(7) . . . . ?
C44 C149 C150 C115 1(6) . . . . ?
C45 C33 C78 C56 -5(5) . . . . ?
C46 P4 C136 C135 49.1(14) . . . . ?
C46 P4 C136 C137 -121.3(14) . . . . ?
C46 P4 C144 C2 -152(3) . . . . ?
C46 P4 C144 C3 30(3) . . . . ?
C46 C4 C59 C50 8(5) . . . . ?
C46 C42 C146 C50 -3(5) . . . . ?
C47 C1 C14 S1 11(5) . . . . ?
C47 C1 C14 C28 179(4) . . . . ?
C47 C1 C51 C89 176(3) . . . . ?
C51 C1 C14 S1 -170(3) . . . . ?
C51 C1 C14 C28 -2(5) . . . . ?
C51 C1 C47 O1 23(5) . . . . ?
C51 C1 C47 O2 -162(3) . . . . ?
C52 P6 C12 C7 -152.9(17) . . . . ?
C52 P6 C12 C11 29(2) . . . . ?
C52 P6 C60 C99 -67.8(19) . . . . ?
C52 P6 C60 C75 119.7(17) . . . . ?
C52 C15 C40 C6 4(5) . . . . ?
C52 C15 C40 C106 -175(3) . . . . ?
C52 C15 C113 C57 -82(5) . . . . ?
C52 C15 C113 C79 89(6) . . . . ?
C52 C49 C54 C6 2(5) . . . . ?
C53 C56 C78 C33 3(5) . . . . ?
C54 C6 C40 C15 3(5) . . . . ?
C54 C6 C40 C106 -178(3) . . . . ?
C54 C6 C117 C87 173(3) . . . . ?
C54 C49 C52 P6 174(3) . . . . ?
C54 C49 C52 C15 7(5) . . . . ?
C55 C13 C85 C61 179(4) . . . . ?
C55 C13 C85 C76 -3(7) . . . . ?
C56 C53 C98 C45 2(6) . . . . ?
C57 P5 C33 C45 77(4) . . . . ?
C57 P5 C33 C78 -104(3) . . . . ?
C57 P5 C43 C5 -30(3) . . . . ?
C57 P5 C43 C145 146(3) . . . . ?
C57 C30 C66 C80 1(6) . . . . ?
C59 C4 C46 P4 173(2) . . . . ?
C59 C4 C46 C42 -7(5) . . . . ?
C59 C50 C146 C42 4(5) . . . . ?
C61 C17 C18 P1 -17.2(18) . . . . ?
C61 C17 C18 C19 174(2) . . . . ?
C61 C17 C22 C21 -174(2) . . . . ?
C61 C17 C22 C23 6(2) . . . . ?
C62 C27 C77 P3 -178(3) . . . . ?
C62 C27 C77 C16 4(6) . . . . ?
C62 C74 C90 C115 -169(4) . . . . ?
C63 C67 C88 C5 -1(6) . . . . ?
C64 C3 C144 P4 -180(3) . . . . ?
C64 C3 C144 C2 2(5) . . . . ?
C64 C108 C114 C2 0(5) . . . . ?
C65 C41 C76 C31 -173(4) . . . . ?
C65 C41 C76 C85 8(6) . . . . ?
C66 C30 C57 P5 -167(3) . . . . ?
C66 C30 C57 C113 0(6) . . . . ?
C66 C80 C81 C82 -178(3) . . . . ?
C67 C63 C145 C43 -13(5) . . . . ?
C68 P3 C77 C16 168(3) . . . . ?
C68 P3 C77 C27 -10(4) . . . . ?
C68 C69 C70 C71 0.0 . . . . ?
C69 C68 C73 C72 0.0 . . . . ?
C69 C70 C71 C72 0.0 . . . . ?
C70 C71 C72 C73 0.0 . . . . ?
C71 C72 C73 C68 0.0 . . . . ?
C73 C68 C69 C70 0.0 . . . . ?
C74 C44 C149 C150 -2(6) . . . . ?
C74 C90 C115 C150 -2(6) . . . . ?
C76 C31 C109 C55 2(7) . . . . ?
C76 C41 C65 C147 -5(6) . . . . ?
C77 P3 C68 C69 91.4(18) . . . . ?
C77 P3 C68 C73 -94.2(17) . . . . ?
C77 C16 C44 C74 8(6) . . . . ?
C77 C16 C44 C149 -173(3) . . . . ?
C77 C16 C137 C132 90(3) . . . . ?
C77 C16 C137 C136 -86(4) . . . . ?
C77 C27 C62 C74 -5(6) . . . . ?
C78 C33 C45 C98 6(6) . . . . ?
C79 C80 C81 C82 0.0 . . . . ?
C80 C79 C84 C83 0.0 . . . . ?
C80 C79 C113 C15 -173(3) . . . . ?
C80 C79 C113 C57 -2(4) . . . . ?
C80 C81 C82 C83 0.0 . . . . ?
C81 C82 C83 C84 0.0 . . . . ?
C82 C83 C84 C79 0.0 . . . . ?
C84 C79 C80 C66 178(3) . . . . ?
C84 C79 C80 C81 0.0 . . . . ?
C84 C79 C113 C15 11(5) . . . . ?
C84 C79 C113 C57 -178(3) . . . . ?
C85 C13 C55 C109 9(7) . . . . ?
C85 C61 C147 P2 -173(3) . . . . ?
C85 C61 C147 C65 -1(6) . . . . ?
C88 C5 C43 P5 180(3) . . . . ?
C88 C5 C43 C145 4(5) . . . . ?
C90 C115 C150 C149 1(6) . . . . ?
C92 C93 C94 C95 0.0 . . . . ?
C92 C93 C107 O7 122(4) . . . . ?
C92 C93 C107 O9 -30(10) . . . . ?
C93 C92 C97 C96 0.0 . . . . ?
C93 C94 C95 C96 0.0 . . . . ?
C94 C93 C107 O7 -67(5) . . . . ?
C94 C93 C107 O9 141(6) . . . . ?
C94 C95 C96 C97 0.0 . . . . ?
C95 C96 C97 C92 0.0 . . . . ?
C97 C92 C93 C94 0.0 . . . . ?
C97 C92 C93 C107 171(6) . . . . ?
C98 C53 C56 C78 -1(6) . . . . ?
C99 C60 C75 C86 0.0 . . . . ?
C60 P6 C12 C7 92.6(19) . . . . ?
C60 P6 C12 C11 -85(2) . . . . ?
C60 P6 C52 C15 -39(3) . . . . ?
C60 P6 C52 C49 153(3) . . . . ?
C60 C99 C110 C112 0.0 . . . . ?
C60 C75 C86 C112 0.0 . . . . ?
C75 C86 C112 C110 0.0 . . . . ?
C86 C112 C110 C99 0.0 . . . . ?
C110 C99 C60 P6 -172(2) . . . . ?
C110 C99 C60 C75 0.0 . . . . ?
C100 C101 C102 C103 0.0 . . . . ?
C101 C100 C105 C104 0.0 . . . . ?
C101 C102 C103 P1 167(3) . . . . ?
C101 C102 C103 C104 0.0 . . . . ?
C102 C103 C104 C105 0.0 . . . . ?
C103 P1 C18 C17 -93.9(14) . . . . ?
C103 P1 C18 C19 75.0(15) . . . . ?
C103 P1 C141 C140 48(2) . . . . ?
C103 P1 C141 C142 -133(2) . . . . ?
C103 C104 C105 C100 0.0 . . . . ?
C105 C100 C101 C102 0.0 . . . . ?
C107 C93 C94 C95 -172(5) . . . . ?
C109 C31 C76 C41 -175(4) . . . . ?
C109 C31 C76 C85 4(6) . . . . ?
C113 C15 C40 C6 -180(4) . . . . ?
C113 C15 C40 C106 1(4) . . . . ?
C113 C15 C52 P6 8(5) . . . . ?
C113 C15 C52 C49 175(4) . . . . ?
C113 C79 C80 C66 2(3) . . . . ?
C113 C79 C80 C81 -176(3) . . . . ?
C113 C79 C84 C83 177(3) . . . . ?
C114 C2 C144 P4 178(2) . . . . ?
C114 C2 C144 C3 -3(5) . . . . ?
C116 C87 C117 C6 7(5) . . . . ?
C117 C6 C40 C15 179(3) . . . . ?
C117 C6 C40 C106 -2(6) . . . . ?
C117 C6 C54 C49 177(3) . . . . ?
C117 C87 C116 C106 -6(6) . . . . ?
C122 C123 C124 P3 174(3) . . . . ?
C122 C123 C124 C125 0.0 . . . . ?
C123 C122 C127 C126 0.0 . . . . ?
C123 C124 C125 C126 0.0 . . . . ?
C124 P3 C68 C69 -14(2) . . . . ?
C124 P3 C68 C73 160.0(17) . . . . ?
C124 P3 C77 C16 -76(3) . . . . ?
C124 P3 C77 C27 106(3) . . . . ?
C124 C125 C126 C127 0.0 . . . . ?
C125 C126 C127 C122 0.0 . . . . ?
C127 C122 C123 C124 0.0 . . . . ?
C128 C129 C130 C131 0.0 . . . . ?
C128 C133 C134 C135 180.0 . . . . ?
C129 C128 C133 C132 0.0 . . . . ?
C129 C128 C133 C134 180.0 . . . . ?
C129 C130 C131 C132 0.0 . . . . ?
C130 C131 C132 C133 0.0 . . . . ?
C130 C131 C132 C137 180.0 . . . . ?
C131 C132 C133 C128 0.0 . . . . ?
C131 C132 C133 C134 180.0 . . . . ?
C131 C132 C137 C16 3(3) . . . . ?
C131 C132 C137 C136 180.0 . . . . ?
C132 C133 C134 C135 0.0 . . . . ?
C133 C128 C129 C130 0.0 . . . . ?
C133 C132 C137 C16 -177(3) . . . . ?
C133 C132 C137 C136 0.0 . . . . ?
C133 C134 C135 C136 0.0 . . . . ?
C134 C135 C136 P4 -171.5(15) . . . . ?
C134 C135 C136 C137 0.0 . . . . ?
C135 C136 C137 C16 177(3) . . . . ?
C135 C136 C137 C132 0.0 . . . . ?
C136 P4 C46 C4 25(3) . . . . ?
C136 P4 C46 C42 -155(2) . . . . ?
C136 P4 C144 C2 95(3) . . . . ?
C136 P4 C144 C3 -83(3) . . . . ?
C137 C16 C44 C74 180(3) . . . . ?
C137 C16 C44 C149 -1(5) . . . . ?
C137 C16 C77 P3 6(5) . . . . ?
C137 C16 C77 C27 -176(3) . . . . ?
C137 C132 C133 C128 180.0 . . . . ?
C137 C132 C133 C134 0.0 . . . . ?
C138 C139 C140 C141 0.0 . . . . ?
C139 C138 C143 C142 0.0 . . . . ?
C139 C140 C141 P1 179(2) . . . . ?
C139 C140 C141 C142 0.0 . . . . ?
C140 C141 C142 C143 0.0 . . . . ?
C141 P1 C18 C17 152.8(12) . . . . ?
C141 P1 C18 C19 -38.3(14) . . . . ?
C141 P1 C103 C102 47(2) . . . . ?
C141 P1 C103 C104 -145(2) . . . . ?
C141 C142 C143 C138 0.0 . . . . ?
C143 C138 C139 C140 0.0 . . . . ?
C144 P4 C46 C4 -95(3) . . . . ?
C144 P4 C46 C42 85(2) . . . . ?
C144 P4 C136 C135 161.3(16) . . . . ?
C144 P4 C136 C137 -9(2) . . . . ?
C144 C2 C114 C108 2(5) . . . . ?
C144 C3 C64 C108 1(5) . . . . ?
C145 C63 C67 C88 10(5) . . . . ?
C146 C42 C46 P4 -176(2) . . . . ?
C146 C42 C46 C4 4(4) . . . . ?
C146 C50 C59 C4 -7(5) . . . . ?
C147 P2 C35 C34 132(2) . . . . ?
C147 P2 C35 C36 -46(2) . . . . ?
C147 P2 C29 C148 -77.8(17) . . . . ?
C147 P2 C29 C32 104.7(17) . . . . ?
C147 C61 C85 C13 -180(4) . . . . ?
C147 C61 C85 C76 3(6) . . . . ?
C148 C58 C111 C91 0.0 . . . . ?
C58 C148 C29 P2 -177.6(16) . . . . ?
C58 C148 C29 C32 0.0 . . . . ?
C58 C111 C91 C32 0.0 . . . . ?
C111 C91 C32 C29 0.0 . . . . ?
C91 C32 C29 P2 177.4(17) . . . . ?
C91 C32 C29 C148 0.0 . . . . ?
C29 P2 C35 C34 -118.3(16) . . . . ?
C29 P2 C35 C36 63.9(18) . . . . ?
C29 C148 C58 C111 0.0 . . . . ?
C149 C44 C74 C62 172(3) . . . . ?
C149 C44 C74 C90 1(6) . . . . ?

_smtbx_masks_special_details     ?
loop_
_smtbx_masks_void_nr
_smtbx_masks_void_average_x
_smtbx_masks_void_average_y
_smtbx_masks_void_average_z
_smtbx_masks_void_volume
_smtbx_masks_void_count_electrons
_smtbx_masks_void_content
1 -0.021 -0.923 -0.202 5671.6 1484.9 ?

_smtbx_masks_void_probe_radius   1.2
_smtbx_masks_void_truncation_radius 1.2
_shelx_res_file                  
;
TITL SD_R_Au8c.res in P2(1)2(1)2(1)
    SD_R_Au8c.res
    created by SHELXL-2018/3 at 21:15:36 on 15-Oct-2021
REM Old TITL SD_R_Au8c in P2(1)2(1)2(1)
REM SHELXT solution in P2(1)2(1)2(1)
REM R1 0.247, Rweak 0.026, Alpha 0.019, Orientation as input
REM Flack x = 0.377 ( 0.013 ) from Parsons' quotients
REM Formula found by SHELXT: P163 Au4 I8
CELL 1.54184 18.811912 27.696963 31.339828 90 90 90
ZERR 4 0.000211 0.00024 0.000349 0 0 0
LATT -1
SYMM 0.5-X,-Y,0.5+Z
SYMM -X,0.5+Y,0.5-Z
SYMM 0.5+X,0.5-Y,-Z
SFAC C H Au O P S
UNIT 592 432 32 40 24 8
DFIX 1.25 0.01 O10 C119 O6 C118
SIMU 0.004 0.008 2 C148 C29
SADI O5 O8 O5 O10 O8 O10
SADI 0.01 C118 O3 C118 O4 C118 O6
SADI 0.01 C119 O5 C119 O8 C119 O10
SIMU 0.004 0.008 2 C100 > C105
SIMU 0.004 0.008 2 C30 C57 C66 C79 > C84 C113
SIMU 0.004 0.008 2 C16 C27 C44 C62 C74 C77 C90 C115 C128 > C137 C149 C150
SIMU 0.004 0.008 2 C122 > C127
SIMU 0.004 0.008 2 C68 > C73
SIMU 0.004 0.008 2 C7 > C12
SIMU 0.004 0.008 2 C60 C75 C86 C99 C110 C112
SIMU 0.004 0.008 2 C5 C43 C63 C67 C88 C145
SIMU 0.004 0.008 2 C33 C45 C53 C56 C78 C98
SIMU 0.004 0.008 2 C2 C3 C64 C108 C114 C144
SIMU 0.004 0.008 2 C138 > C143
SIMU 0.004 0.008 2 C13 C17 > C26 C31 C41 C55 C61 C65 C76 C85 C109 C147
SIMU 0.004 0.008 2 C34 > C39
SIMU 0.004 0.008 2 C6 C15 C40 C49 C52 C54 C87 C106 C116 C117
SIMU 0.004 0.008 2 O3 > O6 O8 O10 C118 C119
SIMU 0.004 0.008 2 O1 O2 C1 C14 C28 C47 C48 C51 C89
SIMU 0.004 0.008 2 O7 O9 C92 > C97 C107
ISOR 0.01 0.008 C143 C125
ISOR 0.01 0.008 C37 C8
ISOR 0.02 0.2 C119 O6
DFIX 1.45 0.01 C1 C47
DFIX 1.45 0.01 C16 C137
SIMU 0.004 0.008 2 C146 C50

L.S. 5
PLAN  79
SIZE 0.03 0.05 0.01
CONF
LIST 6
MORE -1
BOND $H
ABIN
fmap 2
acta
SHEL 999 0.837
REM <olex2.extras>
REM <HklSrc "%.\\SD_R_Au8c.hkl">
REM </olex2.extras>

WGHT    0.151000  172.239700
FVAR       0.53390
AU1   3    0.755509    0.548938    0.687554    11.00000    0.06348    0.02939 =
         0.06066   -0.00191   -0.01818   -0.00168
AU2   3    0.791533    0.643558    0.654504    11.00000    0.07549    0.02807 =
         0.05012   -0.00413   -0.02079    0.00040
AU3   3    0.715277    0.722304    0.633632    11.00000    0.08652    0.03062 =
         0.06424   -0.00372   -0.03287    0.00196
AU4   3    0.674714    0.662943    0.698830    11.00000    0.06510    0.03267 =
         0.07370   -0.00236   -0.01961   -0.00183
AU5   3    0.793370    0.727480    0.710695    11.00000    0.06211    0.02721 =
         0.04301    0.00014   -0.00778   -0.00421
AU6   3    0.788287    0.647501    0.756889    11.00000    0.05861    0.02720 =
         0.04588   -0.00023   -0.00359   -0.00379
AU7   3    0.652778    0.653433    0.807266    11.00000    0.07067    0.03266 =
         0.07471   -0.00309    0.01712   -0.00819
AU8   3    0.756855    0.731660    0.793314    11.00000    0.06481    0.02728 =
         0.04826   -0.00113    0.00389   -0.00382
S1    6    0.787989    0.561450    0.758682    11.00000    0.06451    0.01676 =
         0.05678    0.00317   -0.00345   -0.00136
S2    6    0.576287    0.658881    0.747283    11.00000    0.07908    0.03068 =
         0.10783   -0.00696    0.00564   -0.00653
P1    5    0.702644    0.535286    0.623083    11.00000    0.11199    0.03978 =
         0.08138   -0.01341   -0.05576    0.01131
P2    5    0.894156    0.612149    0.624582    11.00000    0.08885    0.03193 =
         0.04558   -0.00552    0.00156   -0.00751
P3    5    0.662239    0.784050    0.598048    11.00000    0.10524    0.03645 =
         0.07078   -0.00421   -0.05033    0.02192
P4    5    0.840547    0.797014    0.684093    11.00000    0.07575    0.02831 =
         0.04682    0.00576   -0.00030   -0.00239
P5    5    0.715131    0.788838    0.839947    11.00000    0.07022    0.02799 =
         0.06204    0.00044    0.01547   -0.00005
P6    5    0.712037    0.638965    0.870048    11.00000    0.09625    0.03009 =
         0.07262   -0.00158    0.03047   -0.01092
O1    4    0.833090    0.411830    0.792476    11.00000    0.06949    0.03382 =
         0.11290   -0.00381   -0.01124    0.00480
O2    4    0.774839    0.459564    0.748582    11.00000    0.06331    0.04107 =
         0.09982   -0.01320   -0.00905   -0.00587
AFIX  83
H2    2    0.759673    0.434771    0.737554    11.00000   -1.50000
AFIX   0

O3    4    0.330323    0.896638    0.744448    11.00000    0.07594    0.05185 =
         0.20028   -0.01081   -0.00915    0.01578
O4    4    0.361129    0.820911    0.739137    11.00000    0.07981    0.05809 =
         0.21015   -0.00810   -0.00378    0.02149
AFIX  83
H4A   2    0.351875    0.799110    0.722328    11.00000   -1.50000
AFIX   0

O5    4    0.318127    0.728537    0.716910    11.00000    0.11063    0.07849 =
         0.17471   -0.02576   -0.01813    0.01456
AFIX  83
H5A   2    0.342406    0.704272    0.720421    11.00000   -1.50000
AFIX   0

O6    4    0.248802    0.838312    0.727409    11.00000    0.06999    0.04671 =
         0.20926    0.00423   -0.00492    0.01414
O7    4    0.379861    0.621460    0.689224    11.00000    0.08381    0.05155 =
         0.28476   -0.02971   -0.01525   -0.00415
AFIX  83
H7    2    0.354092    0.644896    0.685180    11.00000   -1.20000
AFIX   0

O8    4    0.278416    0.682216    0.664518    11.00000    0.10617    0.08520 =
         0.17817   -0.02272   -0.01969    0.01090
O9    4    0.416677    0.662274    0.748472    11.00000    0.07189    0.04955 =
         0.28474   -0.03870   -0.01181   -0.00114
O10   4    0.230249    0.754322    0.675686    11.00000    0.10216    0.08066 =
         0.18070   -0.01634   -0.01214    0.01190
C1    1    0.881298    0.485767    0.778540    11.00000    0.05601    0.03816 =
         0.08653   -0.00968   -0.00870    0.00944
C2    1    0.725761    0.847518    0.714719    11.00000    0.10572    0.03623 =
         0.05963    0.00691    0.03356    0.00530
AFIX  43
H2A   2    0.699440    0.819848    0.708975    11.00000   -1.20000
AFIX   0
C3    1    0.835897    0.895892    0.713803    11.00000    0.10715    0.03733 =
         0.06084    0.00804    0.02992    0.00612
AFIX  43
H3    2    0.883991    0.898012    0.707194    11.00000   -1.20000
AFIX   0
C4    1    0.985444    0.825620    0.677674    11.00000    0.08717    0.05338 =
         0.05509   -0.01265    0.00462   -0.00373
AFIX  43
H4    2    0.975516    0.834275    0.649628    11.00000   -1.20000
AFIX   0
C5    1    0.770119    0.871298    0.883251    11.00000    0.09711    0.03439 =
         0.05955   -0.01267    0.00134   -0.01654
AFIX  43
H5    2    0.735521    0.867162    0.904130    11.00000   -1.20000
AFIX   0
C6    1    0.929078    0.722577    0.879175    11.00000    0.09763    0.04216 =
         0.06103   -0.00191   -0.00929   -0.00962
AFIX  66
C7    1    0.701093    0.542264    0.848261    11.00000    0.11176    0.05686 =
         0.10290    0.01250    0.01500   -0.01367
AFIX  43
H7A   2    0.661001    0.552967    0.833702    11.00000   -1.20000
AFIX  65
C8    1    0.718881    0.493556    0.847845    11.00000    0.11030    0.06024 =
         0.10298    0.00950    0.01387   -0.01186
AFIX  43
H8    2    0.690691    0.471671    0.833007    11.00000   -1.20000
AFIX  65
C9    1    0.778803    0.477559    0.869605    11.00000    0.11286    0.05864 =
         0.10378    0.01078    0.01437   -0.01262
AFIX  43
H9    2    0.790704    0.444970    0.869327    11.00000   -1.20000
AFIX  65
C10   1    0.820937    0.510269    0.891783    11.00000    0.11361    0.05660 =
         0.10362    0.01253    0.01495   -0.01346
AFIX  43
H10   2    0.861029    0.499565    0.906342    11.00000   -1.20000
AFIX  65
C11   1    0.803150    0.558976    0.892199    11.00000    0.11327    0.05540 =
         0.10282    0.01390    0.01671   -0.01474
AFIX  43
H11   2    0.831341    0.580861    0.907037    11.00000   -1.20000
AFIX  65
C12   1    0.743228    0.574975    0.870439    11.00000    0.11215    0.05472 =
         0.10148    0.01325    0.01631   -0.01431
AFIX   0
C13   1    0.830272    0.422413    0.615467    11.00000    0.12331    0.03775 =
         0.06836   -0.00705    0.00135   -0.00103
AFIX  43
H13   2    0.797760    0.429480    0.594002    11.00000   -1.20000
AFIX   0
C14   1    0.877217    0.538505    0.770296    11.00000    0.05486    0.03917 =
         0.08360   -0.01215   -0.00620    0.00625
C15   1    0.794668    0.718539    0.899416    11.00000    0.09936    0.03946 =
         0.06005   -0.00136   -0.00826   -0.00915
C16   1    0.758972    0.860235    0.608950    11.00000    0.10228    0.07157 =
         0.06550    0.01653    0.00717    0.01430
AFIX 116
C17   1    0.829948    0.515696    0.575500    11.00000    0.13734    0.04438 =
         0.06697   -0.00775   -0.00542   -0.01662
C18   1    0.760410    0.532578    0.573995    11.00000    0.13895    0.04368 =
         0.06720   -0.00735   -0.00874   -0.02110
C19   1    0.727402    0.539984    0.534858    11.00000    0.14188    0.04790 =
         0.06861   -0.00605   -0.00961   -0.02194
AFIX  43
H19   2    0.680877    0.551279    0.533851    11.00000   -1.20000
AFIX 115
C20   1    0.763932    0.530508    0.497225    11.00000    0.14427    0.05023 =
         0.06841   -0.00667   -0.01064   -0.02254
AFIX  43
H20   2    0.741847    0.535463    0.471040    11.00000   -1.20000
AFIX 115
C21   1    0.833470    0.513626    0.498730    11.00000    0.14500    0.04989 =
         0.07066   -0.00904   -0.00835   -0.02172
C22   1    0.866478    0.506219    0.537867    11.00000    0.14278    0.04782 =
         0.06990   -0.00887   -0.00684   -0.01945
C23   1    0.936016    0.489337    0.539374    11.00000    0.14553    0.05052 =
         0.07258   -0.01023   -0.00600   -0.01885
AFIX  43
H23   2    0.958099    0.484383    0.565560    11.00000   -1.20000
AFIX 115
C24   1    0.972547    0.479861    0.501742    11.00000    0.14650    0.05235 =
         0.07426   -0.01071   -0.00673   -0.01846
AFIX  43
H24   2    1.019072    0.468566    0.502750    11.00000   -1.20000
AFIX 115
C25   1    0.939540    0.487267    0.462604    11.00000    0.14741    0.05270 =
         0.07500   -0.01102   -0.00743   -0.01921
AFIX  43
H25   2    0.963982    0.480926    0.437426    11.00000   -1.20000
AFIX 115
C26   1    0.870003    0.504149    0.461098    11.00000    0.14645    0.05216 =
         0.07357   -0.01010   -0.00827   -0.02124
AFIX  43
H26   2    0.847920    0.509103    0.434912    11.00000   -1.20000
AFIX   0
C27   1    0.634798    0.879044    0.619300    11.00000    0.10194    0.06471 =
         0.06718    0.02049    0.00431    0.01432
AFIX  43
H27   2    0.588247    0.867865    0.620785    11.00000   -1.20000
AFIX   0
C28   1    0.928812    0.569044    0.777826    11.00000    0.05319    0.03948 =
         0.08362   -0.01425   -0.00546    0.00758
AFIX  43
H28   2    0.922891    0.602124    0.774183    11.00000   -1.20000
AFIX   0
C30   1    0.629325    0.789790    0.912555    11.00000    0.15639    0.04258 =
         0.05523    0.00081    0.02735   -0.00099
AFIX  43
H30   2    0.597369    0.807260    0.895994    11.00000   -1.20000
AFIX   0
C31   1    0.917676    0.404546    0.682129    11.00000    0.12111    0.03788 =
         0.06964   -0.00475    0.00418    0.00126
AFIX  43
H31   2    0.945779    0.397175    0.705657    11.00000   -1.20000
AFIX   0
C33   1    0.632041    0.818249    0.817460    11.00000    0.09270    0.03294 =
         0.10139    0.00164    0.02337   -0.00831
AFIX  66
C34   1    0.859632    0.643887    0.545482    11.00000    0.12197    0.08606 =
         0.09190   -0.00386   -0.00426   -0.03153
AFIX  43
H34   2    0.819974    0.657511    0.558481    11.00000   -1.20000
AFIX  65
C35   1    0.909330    0.619010    0.569851    11.00000    0.12118    0.08594 =
         0.09179   -0.00364   -0.00321   -0.03001
C36   1    0.968602    0.598647    0.550423    11.00000    0.12147    0.08718 =
         0.09260   -0.00269   -0.00320   -0.02780
AFIX  43
H36   2    1.001853    0.582003    0.566728    11.00000   -1.20000
AFIX  65
C37   1    0.978177    0.603162    0.506626    11.00000    0.12039    0.08802 =
         0.09359   -0.00261   -0.00335   -0.02663
AFIX  43
H37   2    1.017835    0.589538    0.493627    11.00000   -1.20000
AFIX  65
C38   1    0.928480    0.628039    0.482257    11.00000    0.12141    0.08677 =
         0.09273   -0.00346   -0.00425   -0.02844
AFIX  43
H38   2    0.934886    0.631059    0.452953    11.00000   -1.20000
AFIX  65
C39   1    0.869207    0.648402    0.501684    11.00000    0.12202    0.08611 =
         0.09306   -0.00326   -0.00463   -0.03116
AFIX  43
H39   2    0.835956    0.665046    0.485379    11.00000   -1.20000
AFIX   0
C40   1    0.870500    0.740279    0.898600    11.00000    0.09859    0.04190 =
         0.05987   -0.00177   -0.01069   -0.00873
C41   1    0.962183    0.486538    0.682964    11.00000    0.12235    0.03827 =
         0.06599   -0.00590    0.00548   -0.00339
AFIX  43
H41   2    0.996567    0.478043    0.702920    11.00000   -1.20000
AFIX   0
C42   1    0.947726    0.785899    0.743331    11.00000    0.07494    0.04465 =
         0.04619    0.00675   -0.00243   -0.00776
AFIX  43
H42   2    0.913103    0.769606    0.758866    11.00000   -1.20000
AFIX   0
C43   1    0.775286    0.838608    0.846277    11.00000    0.09617    0.03391 =
         0.05866   -0.01162    0.00246   -0.01473
C44   1    0.770585    0.910145    0.616538    11.00000    0.10221    0.06642 =
         0.06933    0.01689    0.00727    0.01245
C45   1    0.610766    0.862877    0.827813    11.00000    0.09372    0.03290 =
         0.10296    0.00050    0.02299   -0.00845
AFIX  43
H45   2    0.641021    0.880223    0.845583    11.00000   -1.20000
AFIX   0
C46   1    0.932717    0.803531    0.703113    11.00000    0.07607    0.03593 =
         0.04836   -0.01013    0.00021   -0.01883
C47   1    0.825695    0.449754    0.771619    11.00000    0.05721    0.03555 =
         0.09200   -0.01028   -0.00965    0.00828
C48   1    0.993960    0.549171    0.791770    11.00000    0.05495    0.04133 =
         0.08534   -0.01350   -0.00827    0.01020
AFIX  43
H48   2    1.031081    0.570665    0.796591    11.00000   -1.20000
AFIX   0
C49   1    0.853891    0.654142    0.854536    11.00000    0.09833    0.03711 =
         0.06138   -0.00326   -0.00706   -0.00710
AFIX  43
H49   2    0.849282    0.625662    0.839063    11.00000   -1.20000
AFIX   0
C50   1    1.065729    0.815189    0.735080    11.00000    0.09000    0.03723 =
         0.06899   -0.01260   -0.01628   -0.01438
AFIX  43
H50   2    1.111755    0.817910    0.745641    11.00000   -1.20000
AFIX   0
C51   1    0.945694    0.469950    0.793592    11.00000    0.05625    0.04047 =
         0.08560   -0.00850   -0.01035    0.01221
AFIX  43
H51   2    0.951747    0.437660    0.800875    11.00000   -1.20000
AFIX   0
C52   1    0.798382    0.671657    0.876993    11.00000    0.09909    0.03692 =
         0.06175   -0.00216   -0.00697   -0.00736
C53   1    0.513659    0.859774    0.788216    11.00000    0.09258    0.03031 =
         0.10341    0.00083    0.02391   -0.00810
AFIX  43
H53   2    0.472170    0.873704    0.777784    11.00000   -1.20000
AFIX   0
C54   1    0.917716    0.678950    0.854749    11.00000    0.09825    0.03864 =
         0.06127   -0.00256   -0.00737   -0.00795
AFIX  43
H54   2    0.955069    0.667015    0.838421    11.00000   -1.20000
AFIX   0
C55   1    0.836723    0.378857    0.628258    11.00000    0.12216    0.03819 =
         0.07038   -0.00669    0.00306    0.00200
AFIX  43
H55   2    0.814283    0.353789    0.613823    11.00000   -1.20000
AFIX   0
C56   1    0.530879    0.814283    0.773929    11.00000    0.09225    0.03212 =
         0.10294    0.00107    0.02410   -0.00790
AFIX  43
H56   2    0.501184    0.798162    0.754959    11.00000   -1.20000
AFIX   0
C57   1    0.688865    0.769736    0.894554    11.00000    0.15649    0.04179 =
         0.05596   -0.00088    0.02528   -0.00282
C59   1    1.049234    0.833920    0.694112    11.00000    0.10295    0.04692 =
         0.06317   -0.01014    0.00369   -0.01156
AFIX  43
H59   2    1.082698    0.851768    0.679003    11.00000   -1.20000
AFIX   0
C61   1    0.863357    0.513201    0.616556    11.00000    0.12899    0.03991 =
         0.06526   -0.00786   -0.00028   -0.00998
C62   1    0.644145    0.925947    0.627354    11.00000    0.10243    0.06341 =
         0.06848    0.02092    0.00596    0.01166
AFIX  43
H62   2    0.605783    0.946479    0.631944    11.00000   -1.20000
AFIX   0
C63   1    0.887715    0.879140    0.825476    11.00000    0.09735    0.03702 =
         0.05997   -0.01263    0.00163   -0.01757
AFIX  43
H63   2    0.929330    0.878930    0.809458    11.00000   -1.20000
AFIX   0
C64   1    0.801775    0.933967    0.730226    11.00000    0.10812    0.03909 =
         0.06313    0.00821    0.03065    0.00736
AFIX  43
H64   2    0.825966    0.962784    0.734823    11.00000   -1.20000
AFIX   0
C65   1    0.956062    0.534813    0.670025    11.00000    0.12386    0.03908 =
         0.06454   -0.00633    0.00423   -0.00615
AFIX  43
H65   2    0.982979    0.559038    0.682721    11.00000   -1.20000
AFIX   0
C66   1    0.617458    0.783450    0.956552    11.00000    0.15692    0.04340 =
         0.05514    0.00187    0.02724   -0.00001
AFIX  43
H66   2    0.576923    0.796618    0.968928    11.00000   -1.20000
AFIX   0
C67   1    0.873448    0.913567    0.859612    11.00000    0.09741    0.03509 =
         0.06009   -0.01352    0.00108   -0.01788
AFIX  43
H67   2    0.902950    0.940100    0.863753    11.00000   -1.20000
AFIX  66
C68   1    0.570327    0.778390    0.612279    11.00000    0.10582    0.04718 =
         0.12658   -0.00574   -0.03654   -0.00116
C69   1    0.516345    0.785975    0.582745    11.00000    0.10629    0.04842 =
         0.12768   -0.00611   -0.03558   -0.00045
AFIX  43
H69   2    0.527253    0.797001    0.555491    11.00000   -1.20000
AFIX  65
C70   1    0.446061    0.777079    0.593945    11.00000    0.10564    0.04702 =
         0.12746   -0.00754   -0.03530   -0.00207
AFIX  43
H70   2    0.409943    0.782153    0.574184    11.00000   -1.20000
AFIX  65
C71   1    0.429758    0.760598    0.634678    11.00000    0.10520    0.04664 =
         0.12810   -0.00794   -0.03459   -0.00190
AFIX  43
H71   2    0.382733    0.754646    0.642172    11.00000   -1.20000
AFIX  65
C72   1    0.483739    0.753014    0.664213    11.00000    0.10656    0.04596 =
         0.12771   -0.00742   -0.03405   -0.00136
AFIX  43
H72   2    0.472831    0.741987    0.691466    11.00000   -1.20000
AFIX  65
C73   1    0.554024    0.761910    0.653013    11.00000    0.10666    0.04641 =
         0.12711   -0.00603   -0.03518   -0.00117
AFIX  43
H73   2    0.590141    0.756835    0.672774    11.00000   -1.20000
AFIX   0
C74   1    0.720618    0.944399    0.628698    11.00000    0.10274    0.06484 =
         0.06991    0.01821    0.00624    0.01114
C76   1    0.918861    0.452196    0.666860    11.00000    0.12269    0.03766 =
         0.06743   -0.00510    0.00469   -0.00242
C77   1    0.684490    0.845928    0.609289    11.00000    0.10112    0.06689 =
         0.06560    0.01900    0.00459    0.01504
C78   1    0.592865    0.792847    0.788123    11.00000    0.09295    0.03148 =
         0.10173    0.00120    0.02435   -0.00765
AFIX  43
H78   2    0.607301    0.762723    0.778289    11.00000   -1.20000
AFIX  66
C79   1    0.725916    0.736772    0.963253    11.00000    0.15765    0.04511 =
         0.05428    0.00203    0.02532    0.00258
C80   1    0.666636    0.757074    0.982721    11.00000    0.15770    0.04487 =
         0.05535    0.00306    0.02627    0.00193
C81   1    0.657153    0.752549    1.026525    11.00000    0.15852    0.04581 =
         0.05499    0.00230    0.02668    0.00270
AFIX  43
H81   2    0.617490    0.766133    1.039550    11.00000   -1.20000
AFIX  65
C82   1    0.706950    0.727721    1.050860    11.00000    0.15918    0.04723 =
         0.05501    0.00270    0.02751    0.00422
AFIX  43
H82   2    0.700605    0.724693    1.080168    11.00000   -1.20000
AFIX  65
C83   1    0.766231    0.707418    1.031392    11.00000    0.15970    0.04770 =
         0.05456    0.00327    0.02632    0.00462
AFIX  43
H83   2    0.799548    0.690807    1.047675    11.00000   -1.20000
AFIX  65
C84   1    0.775715    0.711943    0.987589    11.00000    0.15892    0.04632 =
         0.05348    0.00320    0.02577    0.00389
AFIX  43
H84   2    0.815377    0.698359    0.974564    11.00000   -1.20000
AFIX   0
C85   1    0.873355    0.461931    0.634016    11.00000    0.12494    0.03749 =
         0.06617   -0.00754    0.00267   -0.00448
C87   1    0.996067    0.791856    0.901182    11.00000    0.09939    0.04649 =
         0.06196   -0.00483   -0.01188   -0.01063
AFIX  43
H87   2    1.036675    0.810984    0.900364    11.00000   -1.20000
AFIX   0
C88   1    0.816168    0.906154    0.885295    11.00000    0.09784    0.03378 =
         0.06097   -0.01311    0.00191   -0.01708
AFIX  43
H88   2    0.809164    0.928716    0.906866    11.00000   -1.20000
AFIX   0
C89   1    1.006643    0.504864    0.798335    11.00000    0.05698    0.04143 =
         0.08597   -0.00962   -0.00953    0.01297
AFIX  43
H89   2    1.051878    0.494277    0.805802    11.00000   -1.20000
AFIX   0
C90   1    0.736537    0.993258    0.635430    11.00000    0.10330    0.06472 =
         0.07195    0.01723    0.00753    0.00913
AFIX  43
H90   2    0.700340    1.013966    0.644008    11.00000   -1.20000
AFIX  66
C92   1    0.544806    0.597484    0.739408    11.00000    0.07154    0.03129 =
         0.28338   -0.03473   -0.01324   -0.00623
C93   1    0.473279    0.587918    0.732175    11.00000    0.07359    0.03520 =
         0.28428   -0.03451   -0.01300   -0.00395
C94   1    0.448562    0.540635    0.733102    11.00000    0.07632    0.03657 =
         0.28455   -0.03323   -0.01243   -0.00398
AFIX  43
H94   2    0.400705    0.534235    0.728263    11.00000   -1.20000
AFIX  65
C95   1    0.495371    0.502918    0.741261    11.00000    0.07649    0.03579 =
         0.28440   -0.03370   -0.01129   -0.00415
AFIX  43
H95   2    0.478833    0.471283    0.741881    11.00000   -1.20000
AFIX  65
C96   1    0.566897    0.512483    0.748493    11.00000    0.07513    0.03352 =
         0.28382   -0.03384   -0.01073   -0.00516
AFIX  43
H96   2    0.598215    0.487247    0.753952    11.00000   -1.20000
AFIX  65
C97   1    0.591616    0.559766    0.747567    11.00000    0.07238    0.03160 =
         0.28316   -0.03461   -0.01259   -0.00744
AFIX  43
H97   2    0.639472    0.566166    0.752406    11.00000   -1.20000
AFIX   0
C98   1    0.551967    0.885298    0.815845    11.00000    0.09289    0.02984 =
         0.10295    0.00121    0.02419   -0.00917
AFIX  43
H98   2    0.538811    0.915681    0.825705    11.00000   -1.20000
AFIX  66
C99   1    0.678431    0.624439    0.955033    11.00000    0.18099    0.04477 =
         0.11691   -0.00595    0.08889   -0.01822
AFIX  43
H99   2    0.722584    0.609638    0.957695    11.00000   -1.20000
AFIX  65
C60   1    0.658891    0.645619    0.916573    11.00000    0.18064    0.04561 =
         0.11740   -0.00645    0.08831   -0.01910
C75   1    0.592899    0.667740    0.912594    11.00000    0.18059    0.04699 =
         0.11818   -0.00702    0.08780   -0.01956
AFIX  43
H75   2    0.579826    0.681911    0.886861    11.00000   -1.20000
AFIX  65
C86   1    0.546447    0.668681    0.947075    11.00000    0.18046    0.04709 =
         0.11904   -0.00609    0.08806   -0.01946
AFIX  43
H86   2    0.502294    0.683482    0.944413    11.00000   -1.20000
AFIX  65
C112  1    0.565986    0.647501    0.985536    11.00000    0.18061    0.04633 =
         0.11883   -0.00451    0.08851   -0.01970
AFIX  43
H112  2    0.534906    0.648131    1.008606    11.00000   -1.20000
AFIX  65
C110  1    0.631977    0.625380    0.989515    11.00000    0.18172    0.04555 =
         0.11812   -0.00424    0.08841   -0.01875
AFIX  43
H110  2    0.645050    0.611210    1.015248    11.00000   -1.20000
AFIX  66
C100  1    0.603198    0.383671    0.615298    11.00000    0.11934    0.08741 =
         0.12941   -0.03386    0.02032   -0.04953
AFIX  43
H100  2    0.586465    0.352180    0.613025    11.00000   -1.20000
AFIX  65
C101  1    0.587992    0.417093    0.583495    11.00000    0.12052    0.08993 =
         0.12993   -0.03284    0.01949   -0.04911
AFIX  43
H101  2    0.561085    0.407963    0.559944    11.00000   -1.20000
AFIX  65
C102  1    0.613001    0.464160    0.586892    11.00000    0.11931    0.08948 =
         0.12973   -0.03189    0.02014   -0.04965
AFIX  43
H102  2    0.602828    0.486521    0.565614    11.00000   -1.20000
AFIX  65
C103  1    0.653217    0.477806    0.622091    11.00000    0.11776    0.08787 =
         0.12919   -0.03318    0.02055   -0.05033
C104  1    0.668423    0.444385    0.653894    11.00000    0.11792    0.08667 =
         0.12927   -0.03409    0.02140   -0.04943
AFIX  43
H104  2    0.695330    0.453515    0.677444    11.00000   -1.20000
AFIX  65
C105  1    0.643414    0.397318    0.650498    11.00000    0.11871    0.08620 =
         0.12913   -0.03455    0.02107   -0.04865
AFIX  43
H105  2    0.653588    0.374957    0.671776    11.00000   -1.20000
AFIX   0
C106  1    0.874757    0.788040    0.924738    11.00000    0.09799    0.04407 =
         0.06093   -0.00227   -0.01150   -0.01179
AFIX  43
H106  2    0.836682    0.800917    0.939862    11.00000   -1.20000
AFIX   0
C107  1    0.413475    0.625910    0.729262    11.00000    0.07336    0.03897 =
         0.28441   -0.03471   -0.01336   -0.00245
C108  1    0.731407    0.930409    0.740211    11.00000    0.10804    0.03952 =
         0.06221    0.00705    0.03264    0.00656
AFIX  43
H108  2    0.708004    0.956611    0.752336    11.00000   -1.20000
AFIX   0
C109  1    0.879074    0.369358    0.665173    11.00000    0.12099    0.03837 =
         0.07060   -0.00464    0.00449    0.00204
AFIX  43
H109  2    0.879567    0.338682    0.677238    11.00000   -1.20000
AFIX   0
C113  1    0.741998    0.741418    0.920518    11.00000    0.15685    0.04292 =
         0.05514   -0.00164    0.02439   -0.00074
C114  1    0.694680    0.888133    0.732430    11.00000    0.10718    0.03906 =
         0.06098    0.00680    0.03358    0.00622
AFIX  43
H114  2    0.646677    0.886900    0.739440    11.00000   -1.20000
AFIX   0
C115  1    0.798487    1.010192    0.630240    11.00000    0.10300    0.06551 =
         0.07281    0.01688    0.00830    0.00872
AFIX  43
H115  2    0.806222    1.043046    0.634235    11.00000   -1.20000
AFIX   0
C116  1    0.934611    0.807098    0.923194    11.00000    0.09832    0.04565 =
         0.06108   -0.00368   -0.01189   -0.01129
AFIX  43
H116  2    0.939539    0.835466    0.938792    11.00000   -1.20000
AFIX   0
C117  1    0.993714    0.742000    0.878313    11.00000    0.09891    0.04606 =
         0.06250   -0.00461   -0.01088   -0.01105
AFIX  43
H117  2    1.032902    0.727497    0.865546    11.00000   -1.20000
AFIX   0

C118  1    0.310750    0.852489    0.738496    11.00000    0.07642    0.05179 =
         0.20748   -0.00399   -0.00627    0.01646
C119  1    0.274149    0.721412    0.686174    11.00000    0.10654    0.08395 =
         0.17549   -0.01909   -0.01668    0.00974
AFIX  66
C122  1    0.655429    0.827726    0.470423    11.00000    0.14312    0.12677 =
         0.10736    0.00465   -0.00995    0.00411
AFIX  43
H122  2    0.632650    0.852124    0.455301    11.00000   -1.20000
AFIX  65
C123  1    0.642107    0.821826    0.513736    11.00000    0.14275    0.12676 =
         0.10739    0.00457   -0.00973    0.00415
AFIX  43
H123  2    0.610414    0.842278    0.527593    11.00000   -1.20000
AFIX  65
C124  1    0.676152    0.785360    0.536339    11.00000    0.14186    0.12666 =
         0.10805    0.00339   -0.00936    0.00431
C125  1    0.723521    0.754793    0.515629    11.00000    0.14142    0.12724 =
         0.10872    0.00344   -0.00864    0.00398
AFIX  43
H125  2    0.746299    0.730394    0.530751    11.00000   -1.20000
AFIX  65
C126  1    0.736844    0.760691    0.472316    11.00000    0.14226    0.12748 =
         0.10760    0.00422   -0.00917    0.00418
AFIX  43
H126  2    0.768536    0.740239    0.458460    11.00000   -1.20000
AFIX  65
C127  1    0.702799    0.797158    0.449713    11.00000    0.14320    0.12727 =
         0.10817    0.00478   -0.00912    0.00385
AFIX  43
H127  2    0.711713    0.801104    0.420734    11.00000   -1.20000
AFIX 116
C128  1    0.911858    0.793029    0.498280    11.00000    0.10985    0.09777 =
         0.06294    0.01200    0.00893    0.01848
AFIX  43
H128  2    0.946858    0.771409    0.489669    11.00000   -1.20000
AFIX 115
C129  1    0.880913    0.823971    0.468711    11.00000    0.11056    0.09933 =
         0.06311    0.01344    0.00885    0.01874
AFIX  43
H129  2    0.895209    0.823054    0.440316    11.00000   -1.20000
AFIX 115
C130  1    0.828602    0.856284    0.481582    11.00000    0.10980    0.09852 =
         0.06321    0.01349    0.00905    0.01865
AFIX  43
H130  2    0.807898    0.876986    0.461798    11.00000   -1.20000
AFIX 115
C131  1    0.807234    0.857655    0.524022    11.00000    0.10815    0.09579 =
         0.06277    0.01323    0.00982    0.01815
AFIX  43
H131  2    0.772234    0.879274    0.532633    11.00000   -1.20000
AFIX 115
C132  1    0.838178    0.826713    0.553591    11.00000    0.10662    0.09134 =
         0.06298    0.01247    0.00975    0.01776
C133  1    0.890490    0.794400    0.540721    11.00000    0.10748    0.09411 =
         0.06263    0.01090    0.00935    0.01779
C134  1    0.921436    0.763457    0.570289    11.00000    0.10434    0.09056 =
         0.06235    0.01004    0.00930    0.01680
AFIX  43
H134  2    0.956436    0.741838    0.561677    11.00000   -1.20000
AFIX 115
C135  1    0.900070    0.764827    0.612729    11.00000    0.10337    0.08723 =
         0.06267    0.01050    0.01073    0.01654
AFIX  43
H135  2    0.920774    0.744125    0.632513    11.00000   -1.20000
AFIX 115
C136  1    0.847758    0.797140    0.625601    11.00000    0.10321    0.08426 =
         0.06318    0.01196    0.01041    0.01620
C137  1    0.816813    0.828082    0.596033    11.00000    0.10439    0.08248 =
         0.06394    0.01275    0.00868    0.01596
AFIX  66
C138  1    0.552033    0.655867    0.586067    11.00000    0.10577    0.10274 =
         0.09472   -0.01382   -0.02420    0.00647
AFIX  43
H138  2    0.519764    0.680189    0.579482    11.00000   -1.20000
AFIX  65
C139  1    0.533896    0.620288    0.615391    11.00000    0.10579    0.10267 =
         0.09454   -0.01344   -0.02467    0.00700
AFIX  43
H139  2    0.489491    0.620806    0.628426    11.00000   -1.20000
AFIX  65
C140  1    0.582127    0.583936    0.625233    11.00000    0.10473    0.10138 =
         0.09353   -0.01400   -0.02573    0.00715
AFIX  43
H140  2    0.569991    0.560132    0.644853    11.00000   -1.20000
AFIX  65
C141  1    0.648495    0.583163    0.605750    11.00000    0.10342    0.09996 =
         0.09306   -0.01438   -0.02671    0.00655
C142  1    0.666634    0.618742    0.576426    11.00000    0.10362    0.10062 =
         0.09392   -0.01374   -0.02560    0.00553
AFIX  43
H142  2    0.711039    0.618224    0.563391    11.00000   -1.20000
AFIX  65
C143  1    0.618404    0.655094    0.566584    11.00000    0.10431    0.10215 =
         0.09453   -0.01271   -0.02439    0.00538
AFIX  43
H143  2    0.630540    0.678898    0.546964    11.00000   -1.20000
AFIX   0
C144  1    0.796265    0.849882    0.706124    11.00000    0.10545    0.03400 =
         0.05879    0.00648    0.03316    0.00572
C145  1    0.829041    0.844783    0.819166    11.00000    0.09630    0.03555 =
         0.05892   -0.01157    0.00277   -0.01445
AFIX  43
H145  2    0.829507    0.826067    0.794531    11.00000   -1.20000
AFIX   0
C146  1    1.013161    0.792596    0.759783    11.00000    0.09025    0.03517 =
         0.06851   -0.01387   -0.01806   -0.01631
AFIX  43
H146  2    1.023424    0.782304    0.787349    11.00000   -1.20000
AFIX   0
C147  1    0.909336    0.544804    0.638260    11.00000    0.12599    0.03832 =
         0.06435   -0.00715    0.00175   -0.00832
AFIX  66
C148  1    0.964922    0.650464    0.694583    11.00000    0.09169    0.06056 =
         0.05199   -0.02077    0.01656    0.01226
AFIX  43
H148  2    0.925999    0.638537    0.709537    11.00000   -1.20000
AFIX  65
C58   1    1.018273    0.675264    0.716060    11.00000    0.09091    0.06568 =
         0.05298   -0.00952    0.00828   -0.01317
AFIX  43
H58   2    1.015046    0.679929    0.745383    11.00000   -1.20000
AFIX  65
C111  1    1.076449    0.693090    0.693710    11.00000    0.08358    0.04870 =
         0.05745    0.00356    0.01257    0.00912
AFIX  43
H111  2    1.112144    0.709682    0.708079    11.00000   -1.20000
AFIX  65
C91   1    1.081274    0.686117    0.649883    11.00000    0.09583    0.08652 =
         0.04996   -0.01027    0.00130   -0.00996
AFIX  43
H91   2    1.120197    0.698044    0.634930    11.00000   -1.20000
AFIX  65
C32   1    1.027923    0.661318    0.628406    11.00000    0.08302    0.06469 =
         0.06207    0.01609   -0.00353    0.00728
AFIX  43
H32   2    1.031151    0.656653    0.599083    11.00000   -1.20000
AFIX  65
C29   1    0.969747    0.643492    0.650756    11.00000    0.09074    0.06093 =
         0.05187   -0.01946    0.01418    0.01115
AFIX   0
C149  1    0.842660    0.931316    0.612197    11.00000    0.10200    0.06470 =
         0.07162    0.01790    0.00743    0.01111
AFIX  43
H149  2    0.879608    0.910548    0.604995    11.00000   -1.20000
AFIX   0
C150  1    0.858956    0.978781    0.617934    11.00000    0.10263    0.06520 =
         0.07364    0.01678    0.00806    0.00989
AFIX  43
H150  2    0.904809    0.990671    0.614381    11.00000   -1.20000
AFIX   0
HKLF 4


REM  SD_R_Au8c.res in P2(1)2(1)2(1)
REM wR2 = 0.2437, GooF = S = 1.076, Restrained GooF = 1.062 for all data
REM R1 = 0.0815 for 25197 Fo > 4sig(Fo) and 0.0918 for all 28707 data
REM 1399 parameters refined using 973 restraints

END

WGHT      0.1509    172.6215

REM Highest difference peak  3.335,  deepest hole -3.181,  1-sigma level  0.260
Q1    1   0.7910  0.6873  0.6819  11.00000  0.05    3.34
Q2    1   0.7905  0.6815  0.7246  11.00000  0.05    3.21
Q3    1   0.8415  0.7189  0.7123  11.00000  0.05    2.80
Q4    1   0.8133  0.7190  0.7923  11.00000  0.05    2.76
Q5    1   0.7358  0.7114  0.7087  11.00000  0.05    2.75
Q6    1   0.7902  0.6095  0.6887  11.00000  0.05    2.68
Q7    1   0.7242  0.7415  0.7105  11.00000  0.05    2.68
Q8    1   0.7934  0.6100  0.6235  11.00000  0.05    2.63
Q9    1   0.7272  0.6306  0.7575  11.00000  0.05    2.58
Q10   1   0.8529  0.6585  0.6517  11.00000  0.05    2.56
Q11   1   0.8513  0.7425  0.7103  11.00000  0.05    2.54
Q12   1   0.7458  0.6473  0.7061  11.00000  0.05    2.54
Q13   1   0.7894  0.6120  0.7237  11.00000  0.05    2.51
Q14   1   0.7338  0.6305  0.6505  11.00000  0.05    2.50
Q15   1   0.7894  0.6112  0.7865  11.00000  0.05    2.46
Q16   1   0.8435  0.6445  0.6576  11.00000  0.05    2.45
Q17   1   0.7269  0.6665  0.7579  11.00000  0.05    2.43
Q18   1   0.8506  0.6332  0.7572  11.00000  0.05    2.42
Q19   1   0.7585  0.7208  0.6357  11.00000  0.05    2.41
Q20   1   0.8143  0.7438  0.7915  11.00000  0.05    2.40
Q21   1   0.7803  0.7373  0.6292  11.00000  0.05    2.34
Q22   1   0.6119  0.6796  0.6987  11.00000  0.05    2.33
Q23   1   0.7531  0.7685  0.7626  11.00000  0.05    2.33
Q24   1   0.6925  0.7178  0.7918  11.00000  0.05    2.33
Q25   1   0.7747  0.7140  0.6308  11.00000  0.05    2.30
Q26   1   0.6547  0.7410  0.6307  11.00000  0.05    2.27
Q27   1   0.7557  0.5816  0.7157  11.00000  0.05    2.26
Q28   1   0.7882  0.6771  0.7868  11.00000  0.05    2.23
Q29   1   0.6712  0.6308  0.7337  11.00000  0.05    2.22
Q30   1   0.8152  0.5667  0.6877  11.00000  0.05    2.17
Q31   1   0.6587  0.7089  0.6304  11.00000  0.05    2.16
Q32   1   0.7295  0.6780  0.7000  11.00000  0.05    2.08
Q33   1   0.6715  0.6298  0.6702  11.00000  0.05    2.07
Q34   1   0.7563  0.6988  0.8227  11.00000  0.05    2.07
Q35   1   0.7578  0.7658  0.8256  11.00000  0.05    2.07
Q36   1   0.7920  0.7642  0.6778  11.00000  0.05    2.06
Q37   1   0.5938  0.6720  0.8080  11.00000  0.05    2.06
Q38   1   0.6105  0.6528  0.7011  11.00000  0.05    2.01
Q39   1   0.7914  0.6780  0.6225  11.00000  0.05    1.99
Q40   1   0.7523  0.5798  0.6528  11.00000  0.05    1.98
Q41   1   0.7171  0.7587  0.5992  11.00000  0.05    1.97
Q42   1   0.6962  0.7473  0.7921  11.00000  0.05    1.94
Q43   1   0.7552  0.5114  0.6569  11.00000  0.05    1.92
Q44   1   0.7561  0.7017  0.7591  11.00000  0.05    1.91
Q45   1   0.7137  0.6885  0.6002  11.00000  0.05    1.90
Q46   1   0.8146  0.5363  0.6895  11.00000  0.05    1.86
Q47   1   0.7552  0.5123  0.7186  11.00000  0.05    1.83
Q48   1   0.7956  0.7634  0.7411  11.00000  0.05    1.78
Q49   1   0.7180  0.6662  0.8085  11.00000  0.05    1.78
Q50   1   0.6999  0.5591  0.6842  11.00000  0.05    1.77
Q51   1   0.6548  0.6189  0.8407  11.00000  0.05    1.74
Q52   1   0.5911  0.6386  0.8057  11.00000  0.05    1.74
Q53   1   0.6540  0.6885  0.8384  11.00000  0.05    1.73
Q54   1   0.7169  0.7591  0.6630  11.00000  0.05    1.72
Q55   1   0.6731  0.7005  0.6723  11.00000  0.05    1.70
Q56   1   0.6748  0.7021  0.7311  11.00000  0.05    1.64
Q57   1   0.6551  0.6900  0.7814  11.00000  0.05    1.61
Q58   1   0.7162  0.6340  0.8126  11.00000  0.05    1.59
Q59   1   0.6940  0.5327  0.6885  11.00000  0.05    1.54
Q60   1   0.8264  0.6497  0.7088  11.00000  0.05    1.53
Q61   1   0.6548  0.6208  0.7745  11.00000  0.05    1.46
Q62   1   0.7892  0.5075  0.7823  11.00000  0.05    1.21
Q63   1   0.6222  0.7266  0.7025  11.00000  0.05    1.07
Q64   1   0.6399  0.5983  0.6882  11.00000  0.05    1.05
Q65   1   0.7448  0.5741  0.7544  11.00000  0.05    1.01
Q66   1   0.8543  0.5516  0.7604  11.00000  0.05    1.01
Q67   1   0.7895  0.5505  0.6357  11.00000  0.05    1.00
Q68   1   0.7389  0.6543  0.8786  11.00000  0.05    0.99
Q69   1   0.7448  0.7485  0.3865  11.00000  0.05    0.99
Q70   1   0.6019  0.7621  0.7090  11.00000  0.05    0.96
Q71   1   0.9355  0.7080  0.7435  11.00000  0.05    0.95
Q72   1   0.9453  0.6189  0.7387  11.00000  0.05    0.94
Q73   1   0.7689  0.5424  0.7906  11.00000  0.05    0.94
Q74   1   0.9269  0.5820  0.7409  11.00000  0.05    0.94
Q75   1   0.5969  0.5763  0.7008  11.00000  0.05    0.93
Q76   1   0.6196  0.6557  0.7624  11.00000  0.05    0.93
Q77   1   0.6426  0.5440  0.6224  11.00000  0.05    0.93
Q78   1   0.7231  0.5592  0.7541  11.00000  0.05    0.93
Q79   1   0.8305  0.7174  0.6392  11.00000  0.05    0.92
;
_shelx_res_checksum              41892
_shelx_fab_file                  
;
-22 -6 -3 1.8354 -2.7226
-22 -6 -2 -0.2564 -2.2210
-22 -6 -1 6.3665 -3.8982
-22 -5 -5 6.5069 10.9509
-22 -5 -4 20.6675 9.6684
-22 -5 -3 8.5763 -3.3538
-22 -5 -2 1.8547 -14.1388
-22 -5 -1 3.8377 -7.5798
-22 -4 -4 -4.2660 -8.4579
-22 -4 -3 7.8941 -9.3276
-22 -4 -2 -0.6976 -2.8272
-22 -4 -1 -12.0042 -3.6514
-22 -3 -4 2.5996 3.9117
-22 -3 -3 17.1077 -0.5389
-22 -3 -2 1.7864 1.7156
-22 -3 -1 -0.9278 -3.1947
-22 -2 -5 -7.4045 -13.3670
-22 -2 -4 -6.0945 3.5470
-22 -2 -3 -7.5190 -22.5719
-22 -2 -2 12.3531 -14.4492
-22 -2 -1 1.3019 -4.5216
-22 -1 -5 -0.1389 10.8480
-22 -1 -4 -34.5393 19.4636
-22 -1 -3 -28.3488 -5.9776
-22 -1 -2 -18.0142 6.1014
-22 -1 -1 -27.2842 -3.7982
-21 -11 -4 -1.7904 -0.2405
-21 -11 -3 2.8941 1.7427
-21 -11 -2 12.1990 7.7072
-21 -11 -1 5.8413 0.6697
-21 -10 -7 -3.7055 -1.7692
-21 -10 -6 2.7714 -0.9254
-21 -10 -5 -2.5090 4.2351
-21 -10 -4 4.1668 -1.9770
-21 -10 -3 -4.7407 11.4628
-21 -10 -2 -3.2255 -2.4253
-21 -10 -1 -8.1930 5.1737
-21 -9 -8 3.2392 5.0666
-21 -9 -7 5.5385 18.5374
-21 -9 -6 -18.3623 -5.3879
-21 -9 -5 -1.3684 6.3270
-21 -9 -4 -7.1013 5.0445
-21 -9 -3 -7.9454 7.9847
-21 -9 -2 2.9399 -1.1986
-21 -9 -1 4.1583 9.6046
-21 -8 -9 -13.4556 -4.5622
-21 -8 -8 26.2690 -6.5697
-21 -8 -7 4.6962 5.7776
-21 -8 -6 21.0702 -2.3623
-21 -8 -5 6.4153 6.9022
-21 -8 -4 -8.4667 -0.9197
-21 -8 -3 2.8661 -0.6881
-21 -8 -2 -3.7699 -5.9923
-21 -8 -1 -7.8832 -0.2128
-21 -7 -10 16.9475 10.8263
-21 -7 -9 7.3473 6.4068
-21 -7 -8 -2.3991 3.2215
-21 -7 -7 13.8911 38.4570
-21 -7 -6 8.3043 -9.5434
-21 -7 -5 -6.7336 11.6249
-21 -7 -4 1.9786 1.8327
-21 -7 -3 2.3584 0.6650
-21 -7 -2 -17.0151 -8.1508
-21 -7 -1 5.0543 -4.0870
-21 -6 -10 -7.7236 23.1134
-21 -6 -9 -2.6708 -20.0326
-21 -6 -8 -3.2082 -2.5404
-21 -6 -7 -4.0736 9.2451
-21 -6 -6 -14.2514 -13.4054
-21 -6 -5 8.0076 7.3344
-21 -6 -4 -7.0131 -4.1334
-21 -6 -3 -8.0374 15.3469
-21 -6 -2 -6.3274 3.7890
-21 -6 -1 13.0004 17.7390
-21 -5 -12 1.1904 2.8384
-21 -5 -11 5.4619 -11.8138
-21 -5 -10 8.3192 47.8556
-21 -5 -9 43.1854 -7.1827
-21 -5 -8 8.1636 18.9060
-21 -5 -7 27.7691 37.3183
-21 -5 -6 1.2364 -12.1109
-21 -5 -5 14.2843 8.6350
-21 -5 -4 -9.0671 -10.7781
-21 -5 -3 9.9604 -3.0691
-21 -5 -2 -6.7959 0.5931
-21 -5 -1 5.5125 -1.0311
-21 -4 -12 30.0909 18.2727
-21 -4 -11 8.5426 -43.4206
-21 -4 -10 4.2523 -12.1884
-21 -4 -9 -30.0365 3.7204
-21 -4 -8 -6.4120 -18.9121
-21 -4 -7 11.0819 13.6381
-21 -4 -6 -19.5318 -21.4146
-21 -4 -5 6.9233 20.0325
-21 -4 -4 3.1576 -24.2949
-21 -4 -3 3.3689 9.1635
-21 -4 -2 -4.1171 -2.2000
-21 -4 -1 17.2683 7.1998
-21 -3 -12 -27.8403 -15.9266
-21 -3 -11 6.0032 -0.9500
-21 -3 -10 -38.7154 18.2611
-21 -3 -9 -2.5625 35.7837
-21 -3 -8 2.9511 16.0058
-21 -3 -7 -26.2005 14.2304
-21 -3 -6 -2.8389 7.5662
-21 -3 -5 -30.9950 -2.5087
-21 -3 -4 -9.1478 4.0765
-21 -3 -3 -12.0416 5.5078
-21 -3 -2 2.4830 -15.6352
-21 -3 -1 0.3590 7.2505
-21 -2 -13 9.4205 17.3278
-21 -2 -12 -53.3337 50.1251
-21 -2 -11 15.7149 46.6119
-21 -2 -10 69.3893 -25.7018
-21 -2 -9 -2.1201 37.8136
-21 -2 -8 48.2884 -3.1458
-21 -2 -7 15.8719 25.8284
-21 -2 -6 -2.6179 4.7494
-21 -2 -5 6.1726 1.5595
-21 -2 -4 -4.5010 11.4993
-21 -2 -3 4.3732 -21.2992
-21 -2 -2 -8.9264 -9.7171
-21 -2 -1 13.5777 7.1286
-21 -1 -13 -6.0781 8.9058
-21 -1 -12 -14.6909 -11.3066
-21 -1 -11 -0.1739 -7.6446
-21 -1 -10 -18.3619 -15.4883
-21 -1 -9 3.2230 -44.2656
-21 -1 -8 7.8215 -13.9117
-21 -1 -6 11.7681 21.5373
-21 -1 -5 0.8585 -11.8809
-21 -1 -4 -16.6667 7.0454
-21 -1 -3 -6.9504 -0.4440
-21 -1 -2 1.4905 -8.1527
-21 -1 -1 6.5198 -5.4485
-20 -15 -1 -11.3991 7.4795
-20 -14 -6 -6.3048 -5.4897
-20 -14 -5 -2.6903 -0.8273
-20 -14 -4 6.1188 0.0929
-20 -14 -3 -3.7007 2.0806
-20 -14 -2 14.9822 4.6631
-20 -14 -1 4.9818 -2.9411
-20 -13 -8 6.4476 -12.5880
-20 -13 -7 -8.9076 23.3651
-20 -13 -6 -4.0501 4.0420
-20 -13 -5 7.6771 1.6943
-20 -13 -4 0.7644 12.8400
-20 -13 -3 8.1581 -9.2003
-20 -13 -2 10.6305 11.7171
-20 -13 -1 -1.7658 4.3745
-20 -12 -10 -6.1246 4.3668
-20 -12 -9 10.0616 -15.0418
-20 -12 -8 -6.9985 4.2057
-20 -12 -7 -7.3053 -4.0689
-20 -12 -6 5.2801 3.7509
-20 -12 -5 -9.1812 -0.4395
-20 -12 -4 1.9712 5.5791
-20 -12 -3 -7.4886 -9.7943
-20 -12 -2 -8.2870 -7.7291
-20 -12 -1 8.8403 -4.5002
-20 -11 -11 -16.7786 14.0285
-20 -11 -10 3.8981 -37.4059
-20 -11 -9 8.8222 22.2884
-20 -11 -8 13.9280 -18.6483
-20 -11 -7 -5.4146 16.6439
-20 -11 -6 10.9868 -4.8611
-20 -11 -5 -6.3473 -2.7788
-20 -11 -4 1.4072 0.9632
-20 -11 -3 -7.2137 -0.7894
-20 -11 -2 2.7014 -7.9648
-20 -11 -1 -3.3181 2.5261
-20 -10 -12 -7.6958 -4.6354
-20 -10 -11 -21.5858 -10.3294
-20 -10 -10 14.8459 0.2282
-20 -10 -9 8.2585 -20.5955
-20 -10 -8 8.1973 -1.3632
-20 -10 -7 4.7252 -6.2731
-20 -10 -6 -12.3260 1.7508
-20 -10 -5 4.9906 7.7516
-20 -10 -4 -0.6398 -15.6341
-20 -10 -3 -4.9316 -4.9881
-20 -10 -2 -7.1473 -11.9406
-20 -10 -1 -5.5506 -20.0173
-20 -9 -12 14.1232 -7.0954
-20 -9 -11 -9.3162 18.1344
-20 -9 -10 6.4614 -0.2194
-20 -9 -9 -9.9980 8.9907
-20 -9 -8 11.1908 -31.9244
-20 -9 -7 7.4893 1.0241
-20 -9 -6 -6.4336 5.4689
-20 -9 -5 -15.4192 -11.7271
-20 -9 -4 5.5358 3.5776
-20 -9 -3 -7.6444 3.9309
-20 -9 -2 4.0072 -4.6405
-20 -9 -1 1.0332 5.0048
-20 -8 -12 10.8473 -10.4587
-20 -8 -11 8.6632 -7.8424
-20 -8 -10 -10.3603 -10.1168
-20 -8 -9 -11.9972 -9.1999
-20 -8 -8 28.7141 -4.8468
-20 -8 -7 -15.7914 -24.9276
-20 -8 -6 -17.0340 -1.8983
-20 -8 -5 4.6479 4.8299
-20 -8 -4 -10.2545 0.9693
-20 -8 -3 -5.9409 16.0630
-20 -8 -2 -5.4093 2.5409
-20 -8 -1 -2.6456 -0.4305
-20 -7 -12 -33.2247 26.6212
-20 -7 -11 -7.7169 17.6561
-20 -7 -10 16.7955 -2.1090
-20 -7 -9 -7.5686 46.1068
-20 -7 -8 7.2440 -5.7069
-20 -7 -7 -8.3093 8.8010
-20 -7 -6 1.3688 -2.8537
-20 -7 -5 7.3752 -9.5547
-20 -7 -4 -1.9866 -2.9142
-20 -7 -3 18.2454 1.4874
-20 -7 -2 -6.2628 4.1717
-20 -7 -1 5.0194 2.1896
-20 -6 -14 14.0116 3.6301
-20 -6 -13 18.2775 -9.5734
-20 -6 -12 -7.3657 -0.5254
-20 -6 -11 -4.0098 -21.2523
-20 -6 -10 8.7076 -28.0083
-20 -6 -9 -9.9023 -1.5927
-20 -6 -8 4.1220 12.1213
-20 -6 -7 24.1593 7.7634
-20 -6 -6 -36.7379 22.9543
-20 -6 -5 -6.2660 20.8675
-20 -6 -4 -15.8985 28.2169
-20 -6 -3 21.8233 12.2441
-20 -6 -2 -3.3116 16.1356
-20 -6 -1 13.2346 13.5275
-20 -5 -15 -42.5889 -4.8521
-20 -5 -14 7.8217 -0.3335
-20 -5 -13 -40.4734 10.6151
-20 -5 -12 -11.9773 14.3534
-20 -5 -11 -27.3171 10.7279
-20 -5 -10 2.1336 42.7656
-20 -5 -9 19.0014 3.8633
-20 -5 -8 -1.9214 -28.1320
-20 -5 -7 17.1283 8.6674
-20 -5 -6 -2.9169 -2.5038
-20 -5 -5 12.8973 -2.1838
-20 -5 -4 -18.5754 -6.3987
-20 -5 -3 27.4072 -0.8466
-20 -5 -2 -2.1109 -16.5305
-20 -5 -1 13.7679 -5.7196
-20 -4 -16 11.2788 -6.5956
-20 -4 -15 -10.4166 1.8930
-20 -4 -14 -14.0425 21.1907
-20 -4 -13 -26.4614 -9.9266
-20 -4 -12 22.3359 9.3316
-20 -4 -11 -26.9125 6.7608
-20 -4 -10 31.7193 24.8244
-20 -4 -9 9.9983 -14.3306
-20 -4 -8 -8.8891 5.3324
-20 -4 -7 27.6779 2.4488
-20 -4 -6 -0.3906 -4.0156
-20 -4 -5 26.3835 5.2330
-20 -4 -4 4.9733 -7.8846
-20 -4 -3 6.6817 1.7325
-20 -4 -2 -7.6122 -23.5499
-20 -4 -1 2.8729 6.1057
-20 -3 -16 -13.2672 -7.1530
-20 -3 -15 -31.6142 19.8708
-20 -3 -14 -25.8297 3.3560
-20 -3 -13 -12.7830 35.9881
-20 -3 -12 28.6241 22.1028
-20 -3 -11 -22.7073 -63.5945
-20 -3 -10 -16.3317 -39.7874
-20 -3 -9 5.5074 -24.2964
-20 -3 -8 -20.5241 -15.9087
-20 -3 -7 -18.8775 -9.5952
-20 -3 -6 -18.7794 -0.4748
-20 -3 -5 11.6369 -1.2797
-20 -3 -4 -11.6507 -1.4385
-20 -3 -3 4.9542 2.2908
-20 -3 -2 15.0120 13.9843
-20 -3 -1 15.4901 -28.6846
-20 -2 -16 0.2662 33.6581
-20 -2 -15 -7.4042 3.7511
-20 -2 -14 7.3906 5.0240
-20 -2 -13 -0.9409 11.2889
-20 -2 -12 -21.1396 1.6567
-20 -2 -11 -29.4384 -25.9253
-20 -2 -10 -12.4011 0.4781
-20 -2 -9 -11.5427 -2.1391
-20 -2 -8 17.7720 -5.6416
-20 -2 -7 41.5615 7.8495
-20 -2 -6 -0.6654 8.0201
-20 -2 -5 -9.7039 -0.1929
-20 -2 -4 14.1388 7.7724
-20 -2 -3 4.7336 -5.5894
-20 -2 -2 -12.9055 -12.2684
-20 -2 -1 1.3903 4.3127
-20 -1 -17 14.7802 8.0530
-20 -1 -16 1.2057 15.5106
-20 -1 -15 -7.4366 -22.8764
-20 -1 -14 -18.6055 1.3138
-20 -1 -13 -30.6454 -9.3503
-20 -1 -12 -12.2061 25.9424
-20 -1 -11 43.1307 39.6069
-20 -1 -10 -35.5132 -26.8145
-20 -1 -9 13.2323 -22.5984
-20 -1 -8 35.4722 -9.6968
-20 -1 -7 5.0938 -10.5437
-20 -1 -6 15.8510 34.6708
-20 -1 -5 -3.8646 15.5554
-20 -1 -4 6.4820 29.7217
-20 -1 -3 -10.8520 0.8571
-20 -1 -2 -9.9375 20.4200
-20 -1 -1 -5.6779 -0.3006
-19 -17 -5 -2.4066 -5.0862
-19 -17 -4 -2.6987 2.3958
-19 -17 -3 2.6109 7.8063
-19 -17 -2 0.4551 5.0672
-19 -17 -1 4.1836 -3.7249
-19 -16 -8 14.3787 21.5671
-19 -16 -7 0.1027 -0.0667
-19 -16 -6 4.4383 -3.6319
-19 -16 -5 0.9147 1.4423
-19 -16 -4 8.1056 3.1711
-19 -16 -3 6.8601 -1.8136
-19 -16 -2 7.8636 -0.2262
-19 -16 -1 12.8455 7.6043
-19 -15 -10 -0.3812 19.0593
-19 -15 -9 12.0170 26.4539
-19 -15 -8 -11.9723 -14.3386
-19 -15 -7 -1.1218 25.4324
-19 -15 -6 -2.4301 3.7546
-19 -15 -5 2.1125 17.1377
-19 -15 -4 -0.5663 0.9292
-19 -15 -3 -2.5598 7.8116
-19 -15 -2 1.4456 1.5152
-19 -15 -1 -4.4502 6.5236
-19 -14 -12 -16.3253 6.1981
-19 -14 -11 30.0282 15.3710
-19 -14 -10 -18.4174 2.8563
-19 -14 -9 2.6841 8.2267
-19 -14 -8 6.1254 2.4109
-19 -14 -7 16.1364 20.7394
-19 -14 -6 -3.1210 -1.0683
-19 -14 -5 2.6099 -3.5593
-19 -14 -4 12.8087 0.2969
-19 -14 -3 -8.8392 0.3360
-19 -14 -2 9.9510 -4.4023
-19 -14 -1 -8.3925 7.2955
-19 -13 -12 -1.8271 -2.1187
-19 -13 -11 7.2064 -3.7649
-19 -13 -10 -34.0524 -4.5267
-19 -13 -9 -1.4493 -0.5342
-19 -13 -8 -5.5013 20.2085
-19 -13 -7 -3.4631 -8.5922
-19 -13 -6 -6.7160 -1.3154
-19 -13 -5 0.0023 -1.4007
-19 -13 -4 -5.8980 -13.1398
-19 -13 -3 -6.7827 5.6306
-19 -13 -2 12.0968 -1.8774
-19 -13 -1 0.5171 -3.7976
-19 -12 -13 23.3708 -2.8208
-19 -12 -12 -27.2432 -13.8137
-19 -12 -11 14.7008 14.8863
-19 -12 -10 -7.2693 -8.0956
-19 -12 -9 0.3036 1.8366
-19 -12 -8 0.7167 -8.0408
-19 -12 -7 10.8673 6.9115
-19 -12 -6 -0.2312 -6.4306
-19 -12 -5 -14.5344 5.2432
-19 -12 -4 1.4617 -13.3972
-19 -12 -3 -12.1583 -3.2547
-19 -12 -2 -6.1917 -14.9791
-19 -12 -1 7.5848 1.3321
-19 -11 -13 -29.7610 2.0679
-19 -11 -12 5.5119 -13.8987
-19 -11 -11 -9.1381 -0.5284
-19 -11 -10 3.4964 -2.2428
-19 -11 -9 4.7249 -0.6239
-19 -11 -8 -8.0422 0.1976
-19 -11 -7 1.2638 6.4842
-19 -11 -6 -1.7201 2.2041
-19 -11 -5 13.3529 4.3807
-19 -11 -4 -2.0338 1.6246
-19 -11 -3 10.8820 3.0172
-19 -11 -2 2.2834 3.1458
-19 -11 -1 7.2957 -4.4286
-19 -10 -13 4.1182 8.5243
-19 -10 -12 0.0914 -6.6092
-19 -10 -11 14.7364 10.0387
-19 -10 -10 -12.9393 3.4183
-19 -10 -9 5.9784 -11.2522
-19 -10 -8 -16.1423 -15.6220
-19 -10 -7 21.0076 0.9294
-19 -10 -6 5.5254 -1.3967
-19 -10 -5 -10.3796 6.7570
-19 -10 -4 9.4353 -8.8440
-19 -10 -3 -6.0809 6.3673
-19 -10 -2 -3.5808 -3.8839
-19 -10 -1 -2.2706 -2.4144
-19 -9 -17 15.9447 -9.4147
-19 -9 -13 -13.4179 15.4823
-19 -9 -12 -1.0527 -5.1348
-19 -9 -11 -12.2811 7.3326
-19 -9 -10 -0.1576 15.7184
-19 -9 -9 0.4517 -19.5273
-19 -9 -8 -1.8258 -7.1850
-19 -9 -7 0.9578 25.8486
-19 -9 -6 16.6566 24.5051
-19 -9 -5 10.5262 10.1092
-19 -9 -4 23.7467 14.1259
-19 -9 -3 -5.6126 9.7903
-19 -9 -2 -7.1145 0.5529
-19 -9 -1 -7.9410 0.7722
-19 -8 -17 -15.0529 7.1674
-19 -8 -16 6.8359 7.8094
-19 -8 -15 12.7946 -18.4875
-19 -8 -13 11.2157 -2.6580
-19 -8 -12 22.5194 4.7443
-19 -8 -11 -4.9501 -7.8216
-19 -8 -10 -6.7830 -1.7624
-19 -8 -9 15.6744 -13.8174
-19 -8 -8 -7.7133 -4.3085
-19 -8 -7 0.7015 4.8314
-19 -8 -6 6.8643 -19.1207
-19 -8 -5 6.5191 32.3289
-19 -8 -4 -10.0189 5.6949
-19 -8 -3 11.8621 -4.3335
-19 -8 -2 -11.6252 8.4612
-19 -8 -1 9.0968 1.2751
-19 -7 -18 2.5040 3.3719
-19 -7 -17 -2.5575 -20.6006
-19 -7 -16 -8.5019 -0.4695
-19 -7 -15 -1.1251 9.0158
-19 -7 -14 -9.6132 -3.5882
-19 -7 -13 4.5286 14.0487
-19 -7 -12 -14.0718 12.0609
-19 -7 -11 -1.1965 -6.6663
-19 -7 -10 2.8496 -12.6580
-19 -7 -9 29.7684 45.9154
-19 -7 -8 16.4987 -30.4276
-19 -7 -7 10.7134 11.8369
-19 -7 -6 9.3657 35.1550
-19 -7 -5 1.3202 -5.7194
-19 -7 -4 7.0611 1.1300
-19 -7 -3 2.0078 -15.8837
-19 -7 -2 -0.9654 0.8995
-19 -7 -1 -12.6742 -4.5191
-19 -6 -17 0.0913 0.6912
-19 -6 -16 -3.0927 24.7629
-19 -6 -15 12.4956 -4.5241
-19 -6 -14 26.1883 13.5900
-19 -6 -13 1.2845 19.6508
-19 -6 -12 -15.6752 26.8654
-19 -6 -11 42.0788 31.7566
-19 -6 -10 11.0530 -23.2940
-19 -6 -9 3.2477 -3.2072
-19 -6 -8 -2.9200 9.0551
-19 -6 -7 11.1600 6.7033
-19 -6 -6 6.2066 14.8580
-19 -6 -5 -2.4074 11.3917
-19 -6 -4 4.1862 -8.9725
-19 -6 -3 0.8716 -9.8675
-19 -6 -2 -12.2076 -10.0978
-19 -6 -1 15.3904 -5.9002
-19 -5 -19 7.7824 1.4427
-19 -5 -18 -7.8762 13.7917
-19 -5 -17 11.6351 16.3559
-19 -5 -16 -31.7901 10.4791
-19 -5 -15 -4.2514 30.9156
-19 -5 -14 18.9476 6.7089
-19 -5 -13 23.6125 -6.1045
-19 -5 -12 9.5408 -52.3166
-19 -5 -11 27.5049 -12.4029
-19 -5 -10 -17.8659 -72.3610
-19 -5 -9 -29.8605 -2.7714
-19 -5 -8 9.6832 -46.4892
-19 -5 -7 -9.4774 -12.2259
-19 -5 -6 -11.4575 -35.5408
-19 -5 -5 9.0039 -5.1522
-19 -5 -4 -0.9035 -3.5471
-19 -5 -3 8.0637 -0.5250
-19 -5 -2 -3.3750 -12.0440
-19 -5 -1 7.2487 -6.4995
-19 -4 -19 18.7442 8.3083
-19 -4 -18 5.9718 8.5546
-19 -4 -17 45.2639 29.1473
-19 -4 -16 -2.9490 -10.4448
-19 -4 -15 9.3125 6.6703
-19 -4 -14 -16.4033 -2.3740
-19 -4 -13 2.9008 -29.2141
-19 -4 -12 -16.9406 -1.3407
-19 -4 -11 -67.1824 34.7900
-19 -4 -10 5.9706 1.7225
-19 -4 -9 -0.2576 4.5867
-19 -4 -8 -10.1300 7.4556
-19 -4 -7 0.0411 -0.9652
-19 -4 -6 4.9100 -12.8998
-19 -4 -5 -3.9425 -17.0577
-19 -4 -4 -0.4579 11.5212
-19 -4 -3 -18.2312 -7.2767
-19 -4 -2 -16.4742 5.5681
-19 -4 -1 -51.9139 7.3044
-19 -3 -19 15.6001 35.8837
-19 -3 -18 -5.6260 -11.5527
-19 -3 -17 1.1853 16.1823
-19 -3 -16 24.7335 -3.7447
-19 -3 -15 -31.7848 41.4188
-19 -3 -14 16.8058 3.1708
-19 -3 -13 -9.7390 40.8624
-19 -3 -12 -1.4969 -9.1766
-19 -3 -11 -16.3539 26.1992
-19 -3 -10 19.6558 -1.8101
-19 -3 -9 -0.3448 -6.5749
-19 -3 -8 5.2837 11.1667
-19 -3 -7 -2.8547 -4.0003
-19 -3 -6 -1.1716 43.2620
-19 -3 -5 1.1804 22.1474
-19 -3 -4 -3.7527 -5.8838
-19 -3 -3 4.7865 27.9313
-19 -3 -2 -9.1475 16.5724
-19 -3 -1 -9.3953 13.4094
-19 -2 -19 22.3457 -12.7204
-19 -2 -18 1.4859 -14.7212
-19 -2 -17 14.6820 -10.0352
-19 -2 -16 4.3776 11.0894
-19 -2 -15 10.0422 8.3814
-19 -2 -14 7.8505 -0.0947
-19 -2 -13 26.1127 36.5873
-19 -2 -12 70.5140 -33.0133
-19 -2 -11 -8.6957 -25.1168
-19 -2 -10 18.2018 1.7707
-19 -2 -9 -20.5598 -42.9849
-19 -2 -8 6.1612 -12.5551
-19 -2 -7 14.4550 11.8432
-19 -2 -6 15.7669 28.1841
-19 -2 -5 -10.2089 -0.5763
-19 -2 -4 2.1205 9.4310
-19 -2 -3 -21.5352 12.1175
-19 -2 -2 11.2383 7.8541
-19 -2 -1 -15.4697 2.9534
-19 -1 -19 14.1031 4.3433
-19 -1 -18 -12.7243 -5.4238
-19 -1 -17 -9.1733 26.2337
-19 -1 -16 -2.1303 -5.8925
-19 -1 -15 -4.6398 9.7846
-19 -1 -14 -2.5857 22.3734
-19 -1 -13 -12.8334 2.7203
-19 -1 -12 9.9803 -4.3680
-19 -1 -11 -24.2093 -7.1672
-19 -1 -10 -14.0567 8.8471
-19 -1 -9 -4.7506 14.0403
-19 -1 -8 1.7555 65.5922
-19 -1 -7 12.7148 -17.8349
-19 -1 -6 1.2903 19.5296
-19 -1 -5 -4.2539 7.5601
-19 -1 -4 -9.3463 3.3867
-19 -1 -3 -4.0806 -6.9168
-19 -1 -2 -11.1109 -8.1881
-19 -1 -1 9.1808 -0.4966
-18 -19 -6 4.8085 -1.5814
-18 -19 -5 5.5057 -7.3830
-18 -19 -4 1.7559 -2.3413
-18 -19 -3 12.0401 3.9101
-18 -19 -2 -1.6598 5.1360
-18 -19 -1 4.6260 6.4944
-18 -18 -9 -0.6284 12.1509
-18 -18 -8 4.7445 3.0081
-18 -18 -7 31.2500 -2.6387
-18 -18 -6 -11.0067 4.3619
-18 -18 -5 -10.4682 0.5380
-18 -18 -4 0.0177 1.8799
-18 -18 -3 10.9420 -2.1895
-18 -18 -2 -3.2110 -13.4716
-18 -18 -1 6.9819 3.0437
-18 -17 -11 40.7068 3.8869
-18 -17 -10 -5.1248 6.2610
-18 -17 -9 18.3969 -2.1573
-18 -17 -8 21.4327 0.2780
-18 -17 -7 -0.4650 -3.5232
-18 -17 -6 4.6218 19.3971
-18 -17 -5 19.8863 5.1022
-18 -17 -4 -5.8034 5.4540
-18 -17 -3 9.6218 13.2113
-18 -17 -2 4.5437 -0.3668
-18 -17 -1 4.6063 7.1965
-18 -16 -12 1.4005 -6.0398
-18 -16 -11 -1.1860 20.7310
-18 -16 -10 19.3440 -14.4171
-18 -16 -9 -2.2592 -5.0640
-18 -16 -8 0.6251 -11.7532
-18 -16 -7 22.4947 -13.2082
-18 -16 -6 3.3574 -5.8780
-18 -16 -5 8.9079 -8.0189
-18 -16 -4 -7.2974 2.2979
-18 -16 -3 2.6551 -1.6293
-18 -16 -2 1.7598 -14.0829
-18 -16 -1 5.7655 1.3347
-18 -15 -13 18.2100 -18.4712
-18 -15 -12 -22.9106 -0.8636
-18 -15 -11 0.9983 -13.9746
-18 -15 -10 -2.9412 -17.7887
-18 -15 -9 0.4203 -8.9803
-18 -15 -8 7.0013 -20.1325
-18 -15 -7 8.3599 -10.9649
-18 -15 -6 -10.8804 0.0394
-18 -15 -5 0.4738 1.9264
-18 -15 -4 -2.2639 -2.8511
-18 -15 -3 1.4347 3.3303
-18 -15 -2 -3.0744 1.7747
-18 -15 -1 -3.7399 -2.2546
-18 -14 -13 -1.8448 25.6691
-18 -14 -12 -30.3223 -37.8543
-18 -14 -11 2.6608 8.7662
-18 -14 -10 -12.6412 10.8735
-18 -14 -9 25.9605 -23.4574
-18 -14 -8 -8.2733 -0.8827
-18 -14 -7 8.2010 -6.7069
-18 -14 -6 7.7876 -3.0357
-18 -14 -5 -2.1966 -15.8121
-18 -14 -4 8.0551 -2.0370
-18 -14 -3 4.5225 -3.8889
-18 -14 -2 -2.3720 -3.9507
-18 -14 -1 5.4607 5.1336
-18 -13 -13 11.9245 -24.6785
-18 -13 -12 -32.7235 4.0715
-18 -13 -11 -2.1405 -16.3833
-18 -13 -10 4.0544 -12.4393
-18 -13 -9 2.6325 11.5705
-18 -13 -8 13.5634 -26.4417
-18 -13 -7 -0.6389 1.3883
-18 -13 -6 -1.9175 -11.6641
-18 -13 -5 2.6235 14.5246
-18 -13 -4 -0.7176 -11.1412
-18 -13 -3 0.1723 -2.4402
-18 -13 -2 8.7251 1.1605
-18 -13 -1 1.6730 -2.4443
-18 -12 -17 -1.6227 -10.2470
-18 -12 -16 9.7939 41.8156
-18 -12 -15 -2.9434 -15.3623
-18 -12 -13 -0.3445 33.4048
-18 -12 -12 -24.3607 13.9769
-18 -12 -11 20.0633 -1.6679
-18 -12 -10 -3.2474 9.7899
-18 -12 -9 -0.9887 -8.4024
-18 -12 -8 -10.8396 6.8398
-18 -12 -7 1.3643 2.1764
-18 -12 -6 0.2743 7.4028
-18 -12 -5 -8.2628 1.9680
-18 -12 -4 -1.0411 3.9923
-18 -12 -3 -6.8602 5.0789
-18 -12 -2 -9.5649 5.2564
-18 -12 -1 -0.4657 -4.8755
-18 -11 -18 -11.9360 -0.5325
-18 -11 -17 43.9468 15.0521
-18 -11 -16 12.2996 7.4001
-18 -11 -15 -13.4723 -14.9978
-18 -11 -14 -7.7625 7.7497
-18 -11 -13 -15.0392 -5.1540
-18 -11 -12 -24.3735 -13.0516
-18 -11 -11 -2.5400 11.0409
-18 -11 -10 -20.3142 -5.8763
-18 -11 -9 -10.9526 11.3897
-18 -11 -8 6.4265 4.9555
-18 -11 -7 10.4312 -5.3369
-18 -11 -6 5.5187 -1.0716
-18 -11 -5 2.1051 2.3004
-18 -11 -4 1.6068 5.4886
-18 -11 -3 -10.0933 1.1765
-18 -11 -2 -3.8181 -0.4972
-18 -11 -1 -13.3389 11.1989
-18 -10 -19 -13.8732 -15.0395
-18 -10 -18 -17.8258 0.0910
-18 -10 -17 -43.8340 -41.3048
-18 -10 -16 -11.8564 -3.2563
-18 -10 -15 22.1991 28.8387
-18 -10 -14 -4.3882 -9.3216
-18 -10 -13 2.2190 16.7451
-18 -10 -12 -22.5470 29.8516
-18 -10 -11 -10.7307 -10.4924
-18 -10 -10 -15.3089 18.8008
-18 -10 -9 -4.8625 -26.9258
-18 -10 -8 -7.6838 15.6004
-18 -10 -7 13.5980 3.4082
-18 -10 -6 0.6231 15.6095
-18 -10 -5 0.4897 7.1372
-18 -10 -4 -2.5058 -2.2375
-18 -10 -3 4.1429 8.2088
-18 -10 -2 -7.9711 -7.0960
-18 -10 -1 -5.1764 -5.2151
-18 -9 -19 -19.1236 5.5081
-18 -9 -18 -71.1667 -2.0915
-18 -9 -17 14.2438 -6.2351
-18 -9 -16 -24.5595 7.9127
-18 -9 -15 -24.7577 3.5375
-18 -9 -14 8.0676 11.7565
-18 -9 -13 -2.6982 -3.9027
-18 -9 -12 -1.6975 33.2312
-18 -9 -11 -9.0390 11.7658
-18 -9 -10 10.2438 27.3750
-18 -9 -9 -2.1821 14.6490
-18 -9 -8 9.6445 8.2635
-18 -9 -7 13.9935 9.9208
-18 -9 -6 -1.1298 0.0160
-18 -9 -5 16.5893 8.3620
-18 -9 -4 -26.5491 -7.0406
-18 -9 -3 -7.3796 7.7066
-18 -9 -2 -0.6846 2.4045
-18 -9 -1 -3.3501 2.8426
-18 -8 -20 -6.7002 7.3057
-18 -8 -19 -31.3433 -41.1979
-18 -8 -18 -0.9313 18.2398
-18 -8 -17 7.0105 -26.4738
-18 -8 -16 -8.2932 17.7685
-18 -8 -15 10.3550 -20.1073
-18 -8 -14 -9.9540 7.3608
-18 -8 -13 3.2042 4.4290
-18 -8 -12 -5.2788 9.1952
-18 -8 -11 16.1119 -4.0485
-18 -8 -10 -10.8016 -0.3866
-18 -8 -9 28.0750 -31.0868
-18 -8 -8 -38.5613 0.2973
-18 -8 -7 9.3521 -5.2515
-18 -8 -6 9.8247 3.1668
-18 -8 -5 5.3127 -15.4373
-18 -8 -4 2.5872 -4.2238
-18 -8 -3 11.0177 -20.5268
-18 -8 -2 23.5133 -3.6004
-18 -8 -1 -4.0506 -5.7083
-18 -7 -20 -22.2706 33.0679
-18 -7 -19 15.2315 -0.2817
-18 -7 -18 -21.9806 13.0003
-18 -7 -17 -7.4139 34.0108
-18 -7 -16 19.3414 1.8310
-18 -7 -15 -5.6456 25.9343
-18 -7 -14 -12.5267 0.4136
-18 -7 -13 0.8291 7.1294
-18 -7 -12 9.4682 3.6868
-18 -7 -11 -16.3695 -50.5130
-18 -7 -10 -17.9929 -3.0087
-18 -7 -9 -3.7863 28.5504
-18 -7 -8 -5.7882 -5.2886
-18 -7 -7 -7.3974 -8.4569
-18 -7 -6 -3.9810 7.0625
-18 -7 -5 4.3359 -25.4906
-18 -7 -4 1.9399 -18.2864
-18 -7 -3 1.6278 -6.0524
-18 -7 -2 -3.8115 -2.9093
-18 -7 -1 1.3339 10.2282
-18 -6 -21 4.1283 1.8477
-18 -6 -20 -0.5384 8.1097
-18 -6 -19 38.5657 27.8073
-18 -6 -18 17.1815 -5.7495
-18 -6 -17 20.7408 -14.7233
-18 -6 -16 -3.5686 19.1968
-18 -6 -15 4.7213 6.9406
-18 -6 -14 9.5550 -13.9253
-18 -6 -13 -22.2063 17.3660
-18 -6 -12 -23.3863 8.5356
-18 -6 -11 -0.9050 22.0567
-18 -6 -10 -31.0087 19.1689
-18 -6 -9 39.6044 13.3917
-18 -6 -8 26.3038 -24.2299
-18 -6 -7 13.6667 3.9190
-18 -6 -6 26.5093 -14.3434
-18 -6 -5 29.7155 -4.2236
-18 -6 -4 11.3777 -16.3870
-18 -6 -3 28.3032 10.9290
-18 -6 -2 2.3862 10.3929
-18 -6 -1 21.4349 24.1263
-18 -5 -21 43.0660 -3.6685
-18 -5 -20 -11.6328 -5.0089
-18 -5 -19 21.0371 9.3169
-18 -5 -18 7.3707 2.0615
-18 -5 -17 5.5573 31.2663
-18 -5 -16 -3.7177 12.2920
-18 -5 -15 5.4853 11.0043
-18 -5 -14 -0.5717 -3.9419
-18 -5 -13 -18.4458 -17.0829
-18 -5 -12 27.2922 43.4049
-18 -5 -11 26.5581 13.1610
-18 -5 -10 0.8422 -53.5100
-18 -5 -9 -30.5091 -18.5977
-18 -5 -8 11.3831 -40.8484
-18 -5 -7 13.4060 -1.6452
-18 -5 -6 -8.9347 -13.4754
-18 -5 -5 38.8391 -5.9237
-18 -5 -4 10.7681 18.6432
-18 -5 -3 -0.5515 -10.2405
-18 -5 -2 20.5767 7.0042
-18 -5 -1 -1.5405 4.9986
-18 -4 -21 10.1787 4.9055
-18 -4 -20 40.6709 -21.8072
-18 -4 -19 23.8027 6.7776
-18 -4 -18 12.0121 1.0154
-18 -4 -17 6.2620 1.5186
-18 -4 -16 29.6954 -0.6250
-18 -4 -15 34.6729 37.6078
-18 -4 -14 18.1800 11.2127
-18 -4 -13 36.5069 -13.2737
-18 -4 -12 4.2106 -12.0971
-18 -4 -11 7.2195 1.6251
-18 -4 -10 -30.2398 -27.6302
-18 -4 -9 4.4464 11.3690
-18 -4 -8 4.7614 -3.7798
-18 -4 -7 5.7289 -15.9170
-18 -4 -6 70.6821 -5.2557
-18 -4 -5 -26.4835 3.7588
-18 -4 -4 13.3749 -2.6489
-18 -4 -3 15.7326 -3.2169
-18 -4 -2 -5.5820 0.5131
-18 -4 -1 4.8447 1.7741
-18 -3 -22 -12.4737 -33.8119
-18 -3 -21 3.5909 -39.2320
-18 -3 -20 -10.8397 -14.9836
-18 -3 -19 -12.4251 17.2025
-18 -3 -18 23.5089 22.3782
-18 -3 -17 16.8175 -3.4261
-18 -3 -16 43.9267 -5.4214
-18 -3 -15 -20.6131 -5.5302
-18 -3 -14 18.2107 3.7818
-18 -3 -13 -17.3174 -4.3995
-18 -3 -12 -53.7027 -2.8749
-18 -3 -11 4.9506 31.3813
-18 -3 -10 -4.3149 16.0154
-18 -3 -9 -15.5934 25.0692
-18 -3 -8 22.7314 -12.6868
-18 -3 -7 0.4102 2.8255
-18 -3 -6 23.0195 -4.4731
-18 -3 -5 -18.3055 8.4750
-18 -3 -4 -8.2223 3.6911
-18 -3 -3 0.8289 3.8583
-18 -3 -2 -6.7755 -4.6929
-18 -3 -1 9.8706 -22.9730
-18 -2 -22 -2.9374 15.0134
-18 -2 -21 -4.4651 8.4641
-18 -2 -20 -16.0953 -1.0772
-18 -2 -19 34.1775 3.1272
-18 -2 -18 40.5325 -6.5829
-18 -2 -17 -10.4535 14.8232
-18 -2 -16 -28.2214 -8.3574
-18 -2 -15 29.4540 -4.4510
-18 -2 -14 19.8363 22.2365
-18 -2 -13 37.1554 -23.8435
-18 -2 -12 -19.6957 3.2727
-18 -2 -11 -1.1746 -10.5963
-18 -2 -10 4.5676 -21.6359
-18 -2 -9 4.4145 1.9050
-18 -2 -8 18.6019 -13.5763
-18 -2 -7 -22.7384 -6.4493
-18 -2 -6 13.1155 24.4457
-18 -2 -5 3.7380 -9.4354
-18 -2 -4 27.1409 16.7552
-18 -2 -3 -8.3220 -1.9635
-18 -2 -2 15.6660 -3.7727
-18 -2 -1 0.5447 1.5408
-18 -1 -22 -8.0266 -12.9234
-18 -1 -21 16.6908 20.0047
-18 -1 -20 10.1276 -53.0497
-18 -1 -19 -6.5273 -15.1612
-18 -1 -18 2.2679 -8.6016
-18 -1 -17 -12.4795 2.9865
-18 -1 -16 13.0540 11.7523
-18 -1 -15 -13.6356 1.0309
-18 -1 -14 -5.8253 9.1295
-18 -1 -13 2.6748 12.4909
-18 -1 -12 -21.0330 -30.9821
-18 -1 -11 -1.8362 24.9809
-18 -1 -10 2.2842 -11.2589
-18 -1 -9 6.0971 -8.3310
-18 -1 -8 0.7618 34.1257
-18 -1 -7 -10.6086 -8.9100
-18 -1 -6 3.2553 -13.4445
-18 -1 -5 -12.8163 8.0333
-18 -1 -4 -0.6339 -31.1024
-18 -1 -3 -2.6898 -2.8148
-18 -1 -2 8.3878 13.1235
-18 -1 -1 23.9381 -5.6773
-17 -21 -5 -2.7775 -1.2785
-17 -21 -4 0.7390 3.5256
-17 -21 -3 -11.1114 -0.1436
-17 -21 -2 -5.4040 -4.2133
-17 -21 -1 8.7960 -5.4811
-17 -20 -9 18.9744 4.7537
-17 -20 -8 -11.6408 10.0172
-17 -20 -7 -10.5698 0.0198
-17 -20 -6 1.7758 -13.8060
-17 -20 -5 -2.2146 3.0424
-17 -20 -4 -7.2608 -14.0917
-17 -20 -3 12.7210 -3.1809
-17 -20 -2 0.1689 4.9605
-17 -20 -1 7.0877 -4.2614
-17 -19 -11 2.7262 -17.4880
-17 -19 -10 5.6558 12.5308
-17 -19 -9 6.0782 2.2889
-17 -19 -8 -4.1533 -19.2550
-17 -19 -7 -0.5028 3.2443
-17 -19 -6 -4.3328 16.6465
-17 -19 -5 -13.3825 9.9910
-17 -19 -4 12.8293 0.2980
-17 -19 -3 5.6454 -6.0167
-17 -19 -2 1.7356 -0.1463
-17 -19 -1 8.6981 -6.0436
-17 -18 -12 -19.8459 -9.8588
-17 -18 -11 36.9839 4.8843
-17 -18 -10 -24.1020 -2.4649
-17 -18 -9 19.0635 -28.7164
-17 -18 -8 -8.4928 -10.1931
-17 -18 -7 -3.2736 -1.2233
-17 -18 -6 8.9206 1.2777
-17 -18 -5 2.8789 -3.3388
-17 -18 -4 -7.8705 2.2520
-17 -18 -3 1.5797 -10.1436
-17 -18 -2 2.4120 -2.8410
-17 -18 -1 9.0053 -4.1432
-17 -17 -13 5.3946 -16.8278
-17 -17 -12 -11.4490 9.5057
-17 -17 -11 -13.6040 -32.8007
-17 -17 -10 -17.9932 -14.2841
-17 -17 -9 -9.7075 8.4986
-17 -17 -8 4.0006 -8.5959
-17 -17 -7 1.8630 2.9808
-17 -17 -6 1.5644 -4.6140
-17 -17 -5 -0.1290 13.4541
-17 -17 -4 4.8958 13.2549
-17 -17 -3 -0.2772 -10.1831
-17 -17 -2 5.2875 3.2519
-17 -17 -1 6.6495 -6.2828
-17 -16 -13 -5.1532 -3.5147
-17 -16 -12 -12.6649 2.3658
-17 -16 -11 14.1004 -7.8742
-17 -16 -10 -31.4921 -13.0897
-17 -16 -9 9.4105 -16.0341
-17 -16 -8 -10.0369 -19.3221
-17 -16 -7 -12.8727 -8.8394
-17 -16 -6 2.3188 7.0890
-17 -16 -5 2.5505 -12.5465
-17 -16 -4 -3.0807 -11.7252
-17 -16 -3 10.2117 -0.3595
-17 -16 -2 2.9536 -8.4319
-17 -16 -1 3.0258 7.6835
-17 -15 -17 24.3507 -25.3888
-17 -15 -16 23.2033 -1.3686
-17 -15 -15 -16.9734 31.7439
-17 -15 -13 17.7681 -15.1291
-17 -15 -12 -2.8968 24.4687
-17 -15 -11 20.6316 4.2244
-17 -15 -10 7.3050 -2.5897
-17 -15 -9 -4.1388 11.0557
-17 -15 -8 0.7368 26.0466
-17 -15 -7 -4.3433 -3.4278
-17 -15 -6 2.9178 -2.3342
-17 -15 -5 -13.6411 0.5565
-17 -15 -4 4.3563 -7.6083
-17 -15 -3 3.1103 4.2657
-17 -15 -2 8.2501 8.1165
-17 -15 -1 2.8761 -5.4483
-17 -14 -17 21.4899 -19.6024
-17 -14 -16 5.4890 13.7955
-17 -14 -15 -16.8841 6.3400
-17 -14 -14 4.3203 0.3563
-17 -14 -13 16.4084 17.0152
-17 -14 -12 3.2611 15.3022
-17 -14 -11 16.9202 1.1756
-17 -14 -10 14.4683 2.3829
-17 -14 -9 -2.9724 -1.0101
-17 -14 -8 -11.1256 -9.7834
-17 -14 -7 -4.5524 2.5035
-17 -14 -6 -15.0215 3.1444
-17 -14 -5 5.5893 -7.7013
-17 -14 -4 7.4821 14.2276
-17 -14 -3 -4.3946 -8.4528
-17 -14 -2 6.2152 -1.9973
-17 -14 -1 -5.8286 1.0228
-17 -13 -19 -1.3897 23.2853
-17 -13 -18 -21.3916 57.2486
-17 -13 -17 29.4443 0.6277
-17 -13 -16 8.0137 6.3589
-17 -13 -15 48.9051 3.1088
-17 -13 -14 -11.3246 26.7707
-17 -13 -13 39.0200 17.1634
-17 -13 -12 9.8771 18.2079
-17 -13 -11 -14.6663 5.0265
-17 -13 -10 8.6335 12.5527
-17 -13 -9 -8.5611 -2.8935
-17 -13 -8 -4.4546 24.1202
-17 -13 -7 -5.1775 0.8063
-17 -13 -6 5.4720 2.5813
-17 -13 -5 -3.4242 -3.8016
-17 -13 -4 -2.8255 -4.5549
-17 -13 -3 -5.0859 -3.8861
-17 -13 -2 -8.5908 9.5715
-17 -13 -1 -1.4725 1.0812
-17 -12 -20 4.8424 -3.7976
-17 -12 -19 2.3329 31.9061
-17 -12 -18 -0.3283 11.6595
-17 -12 -17 4.6214 -18.3947
-17 -12 -16 -3.7948 23.9594
-17 -12 -15 -9.8066 8.7033
-17 -12 -14 4.2800 -19.7169
-17 -12 -13 11.9355 5.1851
-17 -12 -12 -4.1265 -5.7532
-17 -12 -11 18.8995 28.1140
-17 -12 -10 -28.5825 1.2864
-17 -12 -9 8.9202 7.1475
-17 -12 -8 -3.9075 -13.3203
-17 -12 -7 -0.5473 -6.7071
-17 -12 -6 0.3860 5.0842
-17 -12 -5 0.5898 -3.0891
-17 -12 -4 6.6257 -1.6450
-17 -12 -3 -13.2399 2.7375
-17 -12 -2 7.8929 -2.2733
-17 -12 -1 1.3690 -3.8477
-17 -11 -21 7.0730 27.8919
-17 -11 -20 -16.0841 13.7751
-17 -11 -19 2.6089 -14.2308
-17 -11 -18 -10.2780 -1.1037
-17 -11 -17 -25.7806 9.1150
-17 -11 -16 29.2110 -16.8026
-17 -11 -15 9.8940 -12.8462
-17 -11 -14 -25.0601 14.0588
-17 -11 -13 18.2965 -5.6893
-17 -11 -12 20.6491 23.1487
-17 -11 -11 5.3484 0.9156
-17 -11 -10 20.6221 -15.2282
-17 -11 -9 -7.8178 -10.5396
-17 -11 -8 14.1588 -14.3747
-17 -11 -7 4.1267 -2.5533
-17 -11 -6 2.4325 -15.5580
-17 -11 -5 -1.3508 4.9930
-17 -11 -4 -5.2156 -12.6335
-17 -11 -3 -10.0076 -1.4254
-17 -11 -2 5.1212 6.9480
-17 -11 -1 4.0557 6.0471
-17 -10 -21 -8.6380 -0.3044
-17 -10 -20 -12.3491 -44.9779
-17 -10 -19 -25.8092 61.7841
-17 -10 -18 -22.0206 3.3900
-17 -10 -17 8.1458 -12.5328
-17 -10 -16 32.7278 2.6134
-17 -10 -15 14.4329 22.1282
-17 -10 -14 3.8984 4.4646
-17 -10 -13 5.8287 -14.6462
-17 -10 -12 -5.6736 -5.9402
-17 -10 -11 -21.3885 -2.9714
-17 -10 -10 -0.0920 -10.0233
-17 -10 -9 -14.9129 12.1719
-17 -10 -8 -3.1878 -18.9393
-17 -10 -7 9.4973 -4.6849
-17 -10 -6 10.3641 -20.0787
-17 -10 -5 -6.5075 -0.2034
-17 -10 -4 9.5880 -21.0735
-17 -10 -3 -0.3734 -14.7101
-17 -10 -2 1.4727 -15.8500
-17 -10 -1 0.8986 -3.6392
-17 -9 -22 -16.9293 -1.3636
-17 -9 -21 -24.9325 -15.5385
-17 -9 -20 2.0722 0.6539
-17 -9 -19 3.3855 -0.0550
-17 -9 -18 4.2804 -10.4380
-17 -9 -17 -7.6024 -16.9574
-17 -9 -16 3.2852 33.9727
-17 -9 -15 -17.2387 -22.5595
-17 -9 -14 11.1477 19.2162
-17 -9 -13 -21.0325 9.4010
-17 -9 -12 7.7839 -10.5739
-17 -9 -11 -13.1544 -9.1186
-17 -9 -10 -11.3975 9.9364
-17 -9 -9 -22.6774 -28.5752
-17 -9 -8 -5.3260 18.2190
-17 -9 -7 2.4049 -13.0845
-17 -9 -6 0.1929 -7.6666
-17 -9 -5 1.2258 -4.6538
-17 -9 -4 -2.9451 -0.8859
-17 -9 -3 -3.7451 -15.4105
-17 -9 -2 7.4487 -1.1744
-17 -9 -1 3.0260 7.1268
-17 -8 -22 -22.3950 -4.3836
-17 -8 -21 -11.8880 6.1012
-17 -8 -20 65.1329 -18.1330
-17 -8 -19 3.8728 -33.7906
-17 -8 -18 57.8258 17.0368
-17 -8 -17 0.7005 11.3593
-17 -8 -16 4.8299 -21.5887
-17 -8 -15 11.3317 46.2999
-17 -8 -14 -16.1603 33.3599
-17 -8 -13 -9.3510 -2.6277
-17 -8 -12 -4.6509 3.4833
-17 -8 -11 -38.6165 13.7390
-17 -8 -10 34.2596 3.4670
-17 -8 -9 6.9288 -22.9721
-17 -8 -8 -4.8565 -8.2753
-17 -8 -7 -1.7644 -28.1414
-17 -8 -6 13.6488 -34.3274
-17 -8 -5 -3.4656 -11.6746
-17 -8 -4 6.3368 -8.3130
-17 -8 -3 -12.6331 20.0718
-17 -8 -2 -1.1652 0.3457
-17 -8 -1 1.8387 22.6528
-17 -7 -23 12.4977 7.3147
-17 -7 -22 42.0001 -27.0200
-17 -7 -21 -15.2270 -7.4563
-17 -7 -20 16.1212 -6.4309
-17 -7 -19 -13.5159 -26.5117
-17 -7 -18 -9.2801 12.5395
-17 -7 -17 -26.4183 -17.1121
-17 -7 -16 34.4307 19.0677
-17 -7 -15 -22.1605 -35.3914
-17 -7 -14 7.2453 7.5235
-17 -7 -13 4.7421 1.8488
-17 -7 -12 13.5439 3.3300
-17 -7 -11 -19.3108 -20.7357
-17 -7 -10 1.8350 6.2474
-17 -7 -9 -26.5318 -29.5979
-17 -7 -8 -12.3407 0.0462
-17 -7 -7 0.7272 6.7354
-17 -7 -6 12.5154 -3.8846
-17 -7 -5 -15.8808 -3.6711
-17 -7 -4 13.7277 11.8568
-17 -7 -3 11.0174 -2.3728
-17 -7 -2 10.2173 5.1990
-17 -7 -1 -3.1380 -15.8753
-17 -6 -23 20.3444 -18.5069
-17 -6 -22 8.6687 -14.3741
-17 -6 -21 -4.4398 -9.9595
-17 -6 -20 -0.5302 26.7605
-17 -6 -19 29.2746 -20.4223
-17 -6 -18 4.9144 17.5066
-17 -6 -17 31.3682 -4.6690
-17 -6 -16 11.8055 6.5774
-17 -6 -15 0.8109 -14.0299
-17 -6 -14 30.5854 27.7778
-17 -6 -13 11.3889 23.9848
-17 -6 -12 64.4820 -7.8900
-17 -6 -11 -16.8066 14.8521
-17 -6 -10 -24.7909 24.9808
-17 -6 -9 15.0789 -1.7963
-17 -6 -8 28.6346 -32.2625
-17 -6 -7 16.5300 -4.1237
-17 -6 -6 19.7314 4.9630
-17 -6 -5 19.6392 4.5743
-17 -6 -4 -7.4835 24.4556
-17 -6 -3 -14.5689 11.5954
-17 -6 -2 -15.8193 0.3945
-17 -6 -1 -19.8964 9.9634
-17 -5 -23 -2.3008 -1.8777
-17 -5 -22 8.0186 -4.6348
-17 -5 -21 -17.1254 2.2090
-17 -5 -20 -5.5287 27.6149
-17 -5 -19 19.7669 19.8157
-17 -5 -18 7.9020 -15.3254
-17 -5 -17 -27.0917 -1.6148
-17 -5 -16 -7.8336 -38.2196
-17 -5 -15 7.8919 7.0075
-17 -5 -14 -12.9958 -26.5045
-17 -5 -13 -40.0390 -28.6439
-17 -5 -12 8.6325 17.1769
-17 -5 -11 -21.6859 -10.4101
-17 -5 -10 -6.1915 12.8930
-17 -5 -9 -39.8454 -25.3413
-17 -5 -8 -2.6441 -25.0404
-17 -5 -7 -36.8993 -45.9999
-17 -5 -6 -0.4240 12.5157
-17 -5 -5 -10.6217 10.4597
-17 -5 -4 -17.1006 13.6871
-17 -5 -3 -45.0095 4.5876
-17 -5 -2 4.1830 1.0222
-17 -5 -1 -6.2305 -4.0634
-17 -4 -24 6.4472 25.7340
-17 -4 -23 15.0579 3.2014
-17 -4 -22 -32.9169 -4.0739
-17 -4 -21 15.4407 -18.6676
-17 -4 -20 9.2584 -22.7310
-17 -4 -19 29.2344 0.2695
-17 -4 -18 -7.9466 -15.9743
-17 -4 -17 9.0416 -16.7653
-17 -4 -16 0.4370 1.0900
-17 -4 -15 -3.8954 7.5791
-17 -4 -14 16.1675 -17.4565
-17 -4 -13 -37.0069 34.1911
-17 -4 -12 12.3263 0.5750
-17 -4 -11 8.2880 -4.0661
-17 -4 -10 0.8590 -3.8471
-17 -4 -9 -22.5489 13.8270
-17 -4 -8 -18.7734 37.8586
-17 -4 -7 -11.7671 -26.3272
-17 -4 -6 8.7482 11.8941
-17 -4 -5 10.3524 45.9138
-17 -4 -4 -19.1170 -7.9542
-17 -4 -3 22.1565 27.2669
-17 -4 -2 -49.3532 -14.9937
-17 -4 -1 -20.5228 -13.0749
-17 -3 -24 2.6496 -10.3830
-17 -3 -23 -15.9479 16.1723
-17 -3 -22 -6.1987 -14.8729
-17 -3 -21 -14.8530 10.8864
-17 -3 -20 6.2875 1.9465
-17 -3 -19 -8.2552 -34.0317
-17 -3 -18 18.4818 -0.8077
-17 -3 -17 -6.5237 38.1722
-17 -3 -16 -41.1699 7.9578
-17 -3 -15 4.8223 -26.7213
-17 -3 -14 7.4912 12.0235
-17 -3 -13 -1.1478 -2.1007
-17 -3 -12 -6.4199 24.8139
-17 -3 -11 -12.9519 -25.8707
-17 -3 -10 23.3286 21.8564
-17 -3 -9 0.7155 -5.8228
-17 -3 -8 1.9373 13.2903
-17 -3 -7 6.2174 25.2940
-17 -3 -6 -11.7521 -20.5523
-17 -3 -5 -2.6922 -27.2273
-17 -3 -4 1.0019 1.1166
-17 -3 -3 -18.6560 11.0345
-17 -3 -2 -13.9396 4.3140
-17 -3 -1 -3.2213 30.6274
-17 -2 -24 -8.0693 12.3644
-17 -2 -23 20.7920 16.1341
-17 -2 -22 13.1583 -19.1277
-17 -2 -21 -26.3993 -11.1296
-17 -2 -20 -62.5872 -26.5401
-17 -2 -19 -1.4651 22.2332
-17 -2 -18 17.5425 8.6741
-17 -2 -17 3.6923 -8.1698
-17 -2 -16 1.3804 -17.2376
-17 -2 -15 12.9839 -11.6184
-17 -2 -14 -7.5200 -35.6675
-17 -2 -13 1.6777 -8.9567
-17 -2 -12 0.6892 -3.8437
-17 -2 -11 6.0212 -14.9720
-17 -2 -10 -12.7220 -4.8246
-17 -2 -9 43.0360 3.8814
-17 -2 -8 11.9922 12.1182
-17 -2 -7 -17.4508 24.5262
-17 -2 -6 -1.5441 6.2804
-17 -2 -5 -14.7208 -11.7389
-17 -2 -4 -12.6739 10.3015
-17 -2 -3 48.4309 19.9355
-17 -2 -2 18.7142 -19.5905
-17 -2 -1 -8.3223 -0.7496
-17 -1 -24 15.0916 -24.7365
-17 -1 -23 -13.2613 -11.9941
-17 -1 -22 -4.1596 -1.5419
-17 -1 -21 -24.9940 1.8435
-17 -1 -20 11.9383 30.1245
-17 -1 -19 11.0191 20.6076
-17 -1 -18 6.0876 -31.0891
-17 -1 -17 -1.7323 -21.4220
-17 -1 -16 -11.0676 47.1807
-17 -1 -15 -16.8463 14.4466
-17 -1 -14 2.7130 8.5399
-17 -1 -13 15.9226 -13.3175
-17 -1 -12 -7.3270 -4.6555
-17 -1 -11 28.1202 0.2054
-17 -1 -10 -26.6889 12.0690
-17 -1 -9 36.9727 -10.4977
-17 -1 -8 28.3548 -22.9191
-17 -1 -7 -15.7832 10.4407
-17 -1 -6 2.2529 -30.6604
-17 -1 -5 -4.4621 2.6593
-17 -1 -4 -14.8273 -82.8921
-17 -1 -3 20.1312 -13.7791
-17 -1 -2 -2.7809 -28.8483
-17 -1 -1 -13.3740 -0.5216
-16 -23 -3 -4.8789 -12.8694
-16 -23 -2 -12.0186 -21.7439
-16 -23 -1 -9.4323 -2.3063
-16 -22 -8 -15.6069 14.5703
-16 -22 -7 2.8128 -5.9817
-16 -22 -6 3.8166 -1.3637
-16 -22 -5 7.5289 -7.4118
-16 -22 -4 -9.2632 -19.8825
-16 -22 -3 12.8158 -7.7883
-16 -22 -2 -8.0459 -2.6896
-16 -22 -1 -5.8535 3.7217
-16 -21 -11 38.8965 0.2050
-16 -21 -10 -6.0044 22.7702
-16 -21 -9 -17.5699 -16.4690
-16 -21 -8 -13.0716 9.0991
-16 -21 -7 -5.2472 -1.5941
-16 -21 -6 -7.8959 -1.0141
-16 -21 -5 19.9216 -15.2955
-16 -21 -4 -0.8054 -7.5653
-16 -21 -3 15.0331 8.0356
-16 -21 -2 2.1731 -20.4837
-16 -21 -1 -9.3637 -4.6801
-16 -20 -12 9.8394 29.6793
-16 -20 -11 -6.6472 -8.4070
-16 -20 -10 8.9931 6.0025
-16 -20 -9 5.8838 6.2587
-16 -20 -8 -11.6627 4.9821
-16 -20 -7 12.5849 -10.7816
-16 -20 -6 -14.2691 8.4133
-16 -20 -5 11.7792 17.9367
-16 -20 -4 -15.7280 -7.8485
-16 -20 -3 -5.9007 -0.4019
-16 -20 -2 0.8714 -0.8821
-16 -20 -1 -9.7343 7.9678
-16 -19 -13 22.9740 10.2793
-16 -19 -12 -42.4204 -20.0381
-16 -19 -11 22.0534 0.8982
-16 -19 -10 -13.9089 9.0215
-16 -19 -9 -23.1119 -12.0846
-16 -19 -8 -13.2084 6.1086
-16 -19 -7 0.0044 5.6486
-16 -19 -6 -7.2848 4.3268
-16 -19 -5 3.6682 -11.7028
-16 -19 -4 0.8920 -2.6668
-16 -19 -3 -4.4717 -3.4832
-16 -19 -2 -4.7533 -1.3937
-16 -19 -1 11.0631 6.9679
-16 -18 -16 -12.8781 2.1736
-16 -18 -15 2.8435 17.5892
-16 -18 -13 -15.2356 -24.2101
-16 -18 -12 9.0065 13.5046
-16 -18 -11 -24.3352 3.6486
-16 -18 -10 6.5279 9.2726
-16 -18 -9 3.6177 -0.5149
-16 -18 -8 -1.5262 1.1830
-16 -18 -7 -2.4871 13.0161
-16 -18 -6 -13.9919 -0.9544
-16 -18 -5 16.0244 19.4528
-16 -18 -4 -14.6980 5.9152
-16 -18 -3 -2.3799 -16.4789
-16 -18 -2 -0.8686 -8.6648
-16 -18 -1 -1.6700 2.8800
-16 -17 -17 -7.7460 -10.5944
-16 -17 -16 23.9050 13.4556
-16 -17 -15 0.0729 12.2224
-16 -17 -14 -38.1056 -22.8376
-16 -17 -13 26.7043 5.0547
-16 -17 -12 -23.6094 -12.6448
-16 -17 -11 11.4957 13.6627
-16 -17 -10 5.6103 -2.2589
-16 -17 -9 5.8767 -4.4460
-16 -17 -8 -1.1815 -3.6277
-16 -17 -7 2.8907 -4.8486
-16 -17 -6 8.4971 -6.3885
-16 -17 -5 -12.5688 -14.6407
-16 -17 -4 10.2244 -2.3835
-16 -17 -3 6.0960 -1.1213
-16 -17 -2 12.2739 -0.1188
-16 -17 -1 3.6783 0.5013
-16 -16 -19 6.1177 -4.1346
-16 -16 -18 -1.3582 9.0036
-16 -16 -17 -11.9716 -32.5055
-16 -16 -16 -3.0296 12.2558
-16 -16 -15 8.5241 -12.6856
-16 -16 -14 11.7400 30.5048
-16 -16 -13 14.3404 2.1781
-16 -16 -12 24.2971 -5.0718
-16 -16 -11 -1.3367 5.2544
-16 -16 -10 -25.2412 1.8079
-16 -16 -9 -7.3552 10.5816
-16 -16 -8 -3.9214 -7.4591
-16 -16 -7 -13.1257 9.5134
-16 -16 -6 -0.4105 3.8459
-16 -16 -5 4.5693 10.2534
-16 -16 -4 0.8531 -7.3756
-16 -16 -3 5.9666 -2.8321
-16 -16 -2 -5.7763 -7.0996
-16 -16 -1 -7.5841 6.7786
-16 -15 -20 -17.5496 -8.2096
-16 -15 -19 18.2234 6.1727
-16 -15 -18 1.3500 2.4652
-16 -15 -17 -5.6909 -1.9251
-16 -15 -16 18.4774 -4.9514
-16 -15 -15 3.1576 24.6404
-16 -15 -14 -12.6578 2.3804
-16 -15 -13 -2.2195 -14.8485
-16 -15 -12 3.1435 13.4925
-16 -15 -11 -8.5241 -3.9056
-16 -15 -10 -1.2752 -5.2331
-16 -15 -9 -1.8481 16.8298
-16 -15 -8 -4.2287 -14.1235
-16 -15 -7 -2.6971 6.2636
-16 -15 -6 7.8362 3.7260
-16 -15 -5 1.1121 -11.8987
-16 -15 -4 0.9377 2.2676
-16 -15 -3 -10.0208 9.0915
-16 -15 -2 1.5796 -9.0913
-16 -15 -1 -5.0823 1.7366
-16 -14 -20 -5.8613 12.6177
-16 -14 -19 36.9197 4.8651
-16 -14 -18 -1.7486 24.7115
-16 -14 -17 -31.0721 -4.4821
-16 -14 -16 2.1817 -32.2036
-16 -14 -15 -7.2194 -15.7714
-16 -14 -14 35.3971 2.7589
-16 -14 -13 -11.7574 -7.9835
-16 -14 -12 1.6375 -11.8166
-16 -14 -11 0.0289 -17.8899
-16 -14 -10 -13.4083 -8.4131
-16 -14 -9 -9.1363 -8.5079
-16 -14 -8 25.5990 -6.6147
-16 -14 -7 8.9290 0.1061
-16 -14 -6 12.2719 -9.7570
-16 -14 -5 4.6185 -10.8949
-16 -14 -4 2.7437 6.9518
-16 -14 -3 -5.6495 5.9540
-16 -14 -2 8.8265 -10.3099
-16 -14 -1 -0.2125 -5.8653
-16 -13 -21 2.3027 2.0584
-16 -13 -20 -16.2886 -7.0005
-16 -13 -19 42.4912 15.2861
-16 -13 -18 -22.1931 6.3004
-16 -13 -17 -1.7142 13.3504
-16 -13 -16 -6.3318 -16.0472
-16 -13 -15 -3.4154 8.8554
-16 -13 -14 -24.1799 6.9533
-16 -13 -13 -5.6273 0.5388
-16 -13 -12 6.2967 -2.7187
-16 -13 -11 -12.9105 9.3034
-16 -13 -10 -3.2317 0.9964
-16 -13 -9 3.4646 -20.2858
-16 -13 -8 1.9839 7.2735
-16 -13 -7 0.7930 -11.2776
-16 -13 -6 4.9851 -0.8628
-16 -13 -5 -14.7336 6.4169
-16 -13 -4 2.1182 -11.7100
-16 -13 -3 2.5533 3.2267
-16 -13 -2 2.1409 1.4000
-16 -13 -1 -2.1931 -1.4824
-16 -12 -22 7.9143 -1.0111
-16 -12 -21 -10.6987 -6.7495
-16 -12 -20 -37.6783 -8.6525
-16 -12 -19 -18.6516 -48.0010
-16 -12 -18 18.9895 11.0651
-16 -12 -17 -7.1078 -24.2913
-16 -12 -16 1.8458 11.3692
-16 -12 -15 2.7561 -19.5567
-16 -12 -14 13.0406 -13.0334
-16 -12 -13 -10.6204 16.5664
-16 -12 -12 18.3689 -19.1017
-16 -12 -11 -14.0646 19.1765
-16 -12 -10 13.4149 16.8836
-16 -12 -9 -10.2655 -4.2919
-16 -12 -8 6.6555 -5.5168
-16 -12 -7 5.5700 6.3944
-16 -12 -6 9.6939 -2.9365
-16 -12 -5 -2.5001 -4.2288
-16 -12 -4 1.0573 5.3658
-16 -12 -3 -4.9987 -12.0198
-16 -12 -2 1.2117 3.3472
-16 -12 -1 7.0798 -5.3807
-16 -11 -23 -7.1776 -16.7114
-16 -11 -22 -23.2460 17.1127
-16 -11 -21 -9.0036 -0.0326
-16 -11 -20 -22.9153 17.0127
-16 -11 -19 25.8845 -25.9915
-16 -11 -18 -4.1143 -7.4478
-16 -11 -17 24.6038 -39.0296
-16 -11 -16 25.5047 -22.3346
-16 -11 -15 59.3605 20.6562
-16 -11 -14 -19.9233 23.6850
-16 -11 -13 -9.1409 0.5513
-16 -11 -12 -18.7903 14.2219
-16 -11 -11 8.0060 -6.1122
-16 -11 -10 2.5892 -5.5038
-16 -11 -9 2.6462 27.8996
-16 -11 -8 -13.2726 2.4073
-16 -11 -7 -1.4321 -6.1230
-16 -11 -6 -9.6607 1.6200
-16 -11 -5 -19.5214 -10.7293
-16 -11 -4 -8.5760 -1.2652
-16 -11 -3 -10.1630 5.9753
-16 -11 -2 6.8134 6.9220
-16 -11 -1 13.5746 6.6004
-16 -10 -23 -26.4473 17.5658
-16 -10 -22 -6.8350 -2.4793
-16 -10 -21 9.0219 8.1472
-16 -10 -20 -19.7333 -11.2253
-16 -10 -19 7.0533 -7.8136
-16 -10 -18 -42.5736 6.4400
-16 -10 -17 15.6813 -15.6384
-16 -10 -16 2.5339 22.1495
-16 -10 -15 -38.1200 2.7314
-16 -10 -14 32.9590 47.4229
-16 -10 -13 -30.7567 36.6839
-16 -10 -12 -9.5805 21.8083
-16 -10 -11 21.4068 28.3550
-16 -10 -10 -3.2401 9.2327
-16 -10 -9 9.4926 13.6542
-16 -10 -8 13.3942 -18.8735
-16 -10 -7 -3.5825 5.5561
-16 -10 -6 3.1481 -15.2268
-16 -10 -5 -8.8210 14.3501
-16 -10 -4 -6.8620 -1.9510
-16 -10 -3 -13.3215 8.8347
-16 -10 -2 1.3190 -4.9271
-16 -10 -1 -5.5953 4.4490
-16 -9 -24 21.3318 10.0192
-16 -9 -23 27.8811 -24.0059
-16 -9 -22 12.6054 21.6482
-16 -9 -21 23.3923 -28.0620
-16 -9 -20 -17.2159 -5.9643
-16 -9 -19 14.3316 4.9464
-16 -9 -18 14.8705 -4.4663
-16 -9 -17 -9.7013 47.0265
-16 -9 -16 19.4535 -14.1004
-16 -9 -15 69.7784 11.8290
-16 -9 -14 52.5940 -2.1727
-16 -9 -13 41.0331 -27.4479
-16 -9 -12 -18.5381 18.8935
-16 -9 -11 31.6895 11.4768
-16 -9 -10 3.5309 9.0263
-16 -9 -9 -0.1807 32.1369
-16 -9 -8 13.6726 14.3840
-16 -9 -7 -13.2337 11.8031
-16 -9 -6 7.2187 -7.0172
-16 -9 -5 19.3749 3.0514
-16 -9 -4 3.6761 -0.8002
-16 -9 -3 -15.7545 8.4115
-16 -9 -2 -8.9919 -5.3303
-16 -9 -1 -11.0012 5.0969
-16 -8 -24 12.4606 -15.0879
-16 -8 -23 -2.8583 -12.3737
-16 -8 -22 -1.8180 2.8257
-16 -8 -21 21.6182 29.7195
-16 -8 -20 -1.1112 2.6699
-16 -8 -19 17.4827 7.2949
-16 -8 -18 2.5106 6.6598
-16 -8 -17 -1.9602 9.7877
-16 -8 -16 -13.7824 -4.5902
-16 -8 -15 -21.7352 9.1594
-16 -8 -14 8.3147 3.2962
-16 -8 -13 2.6972 9.1884
-16 -8 -12 27.8502 -4.1724
-16 -8 -11 7.1383 26.0566
-16 -8 -10 17.2378 -5.6875
-16 -8 -9 3.3229 18.4301
-16 -8 -8 -8.9778 -14.1236
-16 -8 -7 0.7383 -15.9709
-16 -8 -6 -6.4760 3.6422
-16 -8 -5 -13.7445 6.2893
-16 -8 -4 -11.5631 12.5462
-16 -8 -3 -20.2740 34.2601
-16 -8 -2 -9.9883 -4.1771
-16 -8 -1 -11.4487 9.4250
-16 -7 -25 1.7547 5.2138
-16 -7 -24 4.8229 8.9928
-16 -7 -23 6.2858 -28.6802
-16 -7 -22 -9.1894 30.1653
-16 -7 -21 22.6599 19.1878
-16 -7 -20 -2.3406 -6.4926
-16 -7 -19 -10.8614 -25.0609
-16 -7 -18 12.0008 -8.6956
-16 -7 -17 1.2915 -25.6369
-16 -7 -16 6.3087 10.4735
-16 -7 -15 9.6303 -9.3716
-16 -7 -14 50.6399 -21.2876
-16 -7 -13 3.7894 1.3631
-16 -7 -12 6.8502 -8.0679
-16 -7 -11 7.0942 37.2809
-16 -7 -10 12.7815 7.6466
-16 -7 -9 -28.0612 -19.7807
-16 -7 -8 -12.0153 2.0558
-16 -7 -7 -14.9870 5.8307
-16 -7 -6 -10.8212 13.6375
-16 -7 -5 12.7034 -3.7119
-16 -7 -4 -11.6286 -2.8030
-16 -7 -3 -8.6585 -3.7485
-16 -7 -2 -26.2434 7.1541
-16 -7 -1 -2.3177 7.7043
-16 -6 -25 1.6620 -5.6611
-16 -6 -24 -0.8026 10.9133
-16 -6 -23 26.3700 6.2867
-16 -6 -22 14.4995 -14.6838
-16 -6 -21 15.1626 16.1535
-16 -6 -20 42.3369 -36.4917
-16 -6 -19 -10.5613 -18.9098
-16 -6 -18 7.0456 -11.7285
-16 -6 -17 -22.3549 32.4408
-16 -6 -16 9.1148 -13.2779
-16 -6 -15 -6.9886 18.9083
-16 -6 -14 -16.0307 9.0577
-16 -6 -13 13.8248 -3.9896
-16 -6 -12 8.7431 -23.4411
-16 -6 -11 -26.8162 -9.9367
-16 -6 -10 -10.3873 11.7610
-16 -6 -9 -10.8098 20.2209
-16 -6 -8 -0.0002 -0.7583
-16 -6 -7 25.1607 8.2375
-16 -6 -6 38.1868 -4.0122
-16 -6 -5 -4.7074 -1.2235
-16 -6 -4 1.0950 34.0444
-16 -6 -3 -12.3947 -8.1315
-16 -6 -2 5.5835 -18.3897
-16 -6 -1 0.3364 -16.5880
-16 -5 -25 -1.6071 -8.8183
-16 -5 -24 3.4240 -15.3114
-16 -5 -23 -7.9199 -4.2725
-16 -5 -22 -24.1299 -5.7553
-16 -5 -21 -34.4682 -20.7501
-16 -5 -20 5.7489 4.8504
-16 -5 -19 -4.5620 -5.8321
-16 -5 -18 -5.8449 -15.7953
-16 -5 -17 -10.7244 -5.2371
-16 -5 -16 3.9943 1.4793
-16 -5 -15 -36.8316 -11.8200
-16 -5 -14 25.0500 9.7514
-16 -5 -13 -15.4470 8.9870
-16 -5 -12 -0.9225 -27.9765
-16 -5 -11 -24.9847 -8.3802
-16 -5 -10 11.0905 -3.6708
-16 -5 -9 4.2793 0.0049
-16 -5 -8 -6.8653 -38.3566
-16 -5 -7 -44.3440 -2.7517
-16 -5 -6 -0.1367 -22.7922
-16 -5 -5 4.2526 9.9554
-16 -5 -4 -8.7048 10.6020
-16 -5 -3 -1.6581 -0.0132
-16 -5 -2 -17.0990 17.8398
-16 -5 -1 -0.0369 6.7513
-16 -4 -25 18.4635 -7.7396
-16 -4 -24 -7.1098 -7.1107
-16 -4 -23 -4.0727 -13.8152
-16 -4 -22 -0.7596 -22.8221
-16 -4 -21 -6.6050 -15.8441
-16 -4 -20 21.3159 -2.1256
-16 -4 -19 18.6855 -29.0415
-16 -4 -18 29.3431 -27.8447
-16 -4 -17 9.4162 15.9757
-16 -4 -16 -1.9293 8.5670
-16 -4 -15 -9.4708 -29.1534
-16 -4 -14 18.7623 -6.2948
-16 -4 -13 -9.9261 -2.6193
-16 -4 -12 -5.4581 28.5634
-16 -4 -11 -7.7994 -2.0824
-16 -4 -10 -2.1521 -13.3177
-16 -4 -9 -1.0836 7.8439
-16 -4 -8 6.4262 14.4084
-16 -4 -7 -29.2669 -15.2023
-16 -4 -6 7.6244 13.5973
-16 -4 -5 14.8715 -19.2666
-16 -4 -4 4.3699 -3.3612
-16 -4 -3 55.1722 -12.0492
-16 -4 -2 4.2918 12.6962
-16 -4 -1 9.5128 -50.0985
-16 -3 -26 1.3597 -6.3580
-16 -3 -25 -3.8809 7.6014
-16 -3 -24 5.8438 -5.2449
-16 -3 -23 -0.3637 -21.1147
-16 -3 -22 -19.0985 14.3164
-16 -3 -21 -5.2524 10.0950
-16 -3 -20 -3.1000 2.4162
-16 -3 -19 16.9416 -60.0461
-16 -3 -18 -0.2792 -21.3089
-16 -3 -17 -16.1155 -0.6223
-16 -3 -16 -5.9797 -8.4655
-16 -3 -15 -4.5314 0.0989
-16 -3 -14 -9.1904 10.1919
-16 -3 -13 25.2148 -5.2180
-16 -3 -12 -17.4588 11.6226
-16 -3 -11 1.3371 19.2829
-16 -3 -10 15.8360 -16.3787
-16 -3 -9 -13.4672 7.3555
-16 -3 -8 39.3340 16.6120
-16 -3 -7 9.5185 17.7401
-16 -3 -6 -51.6633 5.8408
-16 -3 -5 28.5046 -13.8608
-16 -3 -4 39.5464 0.7420
-16 -3 -3 18.4912 -27.4596
-16 -3 -2 4.2527 14.3631
-16 -3 -1 -5.8170 46.4097
-16 -2 -26 7.4625 1.8228
-16 -2 -25 6.7936 -3.8420
-16 -2 -24 -40.8858 -16.1109
-16 -2 -23 10.0946 11.4338
-16 -2 -22 -17.0980 -16.5811
-16 -2 -21 -25.9311 21.4768
-16 -2 -20 37.9671 -13.6233
-16 -2 -19 -18.3720 -1.2561
-16 -2 -18 -32.2152 -3.4757
-16 -2 -17 30.9572 -12.6950
-16 -2 -16 33.2706 11.2330
-16 -2 -15 -7.1123 6.0683
-16 -2 -14 -5.7618 5.6227
-16 -2 -13 12.5994 -10.9047
-16 -2 -12 4.3015 -4.0519
-16 -2 -11 5.5408 10.5161
-16 -2 -10 -0.8087 -19.0241
-16 -2 -9 -24.4998 -60.1339
-16 -2 -8 -11.9973 14.5528
-16 -2 -7 1.2338 13.2199
-16 -2 -6 4.5325 -15.8108
-16 -2 -5 14.4923 -4.5215
-16 -2 -4 -38.7551 -34.6249
-16 -2 -3 61.0673 -7.4856
-16 -2 -2 -4.7057 30.0699
-16 -2 -1 34.3181 37.4644
-16 -1 -26 8.4013 -14.0158
-16 -1 -25 -21.5511 12.4367
-16 -1 -24 4.9829 24.0301
-16 -1 -23 10.5519 24.3225
-16 -1 -22 20.3918 -20.4655
-16 -1 -21 -7.8400 -20.7191
-16 -1 -20 -1.9608 10.3792
-16 -1 -19 5.0773 -6.9179
-16 -1 -18 2.9716 0.1979
-16 -1 -17 -10.0651 -0.0426
-16 -1 -16 -8.8301 34.6801
-16 -1 -15 3.7827 -9.7040
-16 -1 -14 -22.2159 18.5202
-16 -1 -13 11.0783 7.4828
-16 -1 -12 -18.8110 -1.4069
-16 -1 -11 1.0189 1.1154
-16 -1 -10 -17.8741 13.6619
-16 -1 -9 12.4418 10.8700
-16 -1 -8 5.5161 -5.0985
-16 -1 -7 22.2350 9.6066
-16 -1 -6 7.5721 -25.3736
-16 -1 -5 7.6731 2.1851
-16 -1 -4 -5.2075 21.8824
-16 -1 -3 49.7984 -7.7565
-16 -1 -2 13.8825 2.0026
-16 -1 -1 5.8380 11.5569
-15 -24 -6 -13.9092 -29.4509
-15 -24 -5 6.8540 -9.6058
-15 -24 -4 2.1822 19.6878
-15 -24 -3 -7.9125 12.4329
-15 -24 -2 -9.3307 26.6636
-15 -24 -1 11.1887 13.6186
-15 -23 -10 6.0987 18.7918
-15 -23 -9 9.6210 -11.8924
-15 -23 -8 -7.5048 -9.3322
-15 -23 -7 -10.6703 -5.8604
-15 -23 -6 2.1558 6.3234
-15 -23 -5 -22.7947 0.9659
-15 -23 -4 -8.2692 9.4041
-15 -23 -3 -13.3390 -12.1468
-15 -23 -2 -13.3868 -4.1078
-15 -23 -1 0.8930 8.4015
-15 -22 -12 2.9576 14.7694
-15 -22 -11 -5.3980 -0.3039
-15 -22 -10 -23.9203 27.6783
-15 -22 -9 -6.0668 6.6148
-15 -22 -8 -16.4736 27.7266
-15 -22 -7 5.0780 3.5886
-15 -22 -6 0.6729 -4.5074
-15 -22 -5 -14.7757 9.1127
-15 -22 -4 -16.1862 -17.8957
-15 -22 -3 1.9871 -2.5291
-15 -22 -2 -39.2834 4.8087
-15 -22 -1 4.5215 -8.0875
-15 -21 -13 -32.2932 17.4240
-15 -21 -12 19.2776 21.7507
-15 -21 -11 -7.7002 0.8382
-15 -21 -10 10.1540 18.8330
-15 -21 -9 7.5569 3.9337
-15 -21 -8 -4.6972 -5.4168
-15 -21 -7 8.0477 20.8237
-15 -21 -6 -8.0140 12.0639
-15 -21 -5 -1.3738 -3.6859
-15 -21 -4 -15.4033 37.3788
-15 -21 -3 -32.8888 5.0517
-15 -21 -2 -10.2409 -7.9957
-15 -21 -1 15.9837 16.5615
-15 -20 -16 20.2360 1.7468
-15 -20 -15 -0.4571 -5.5871
-15 -20 -14 -35.0423 16.0049
-15 -20 -13 7.8390 -4.2389
-15 -20 -12 -4.2511 4.3993
-15 -20 -11 2.3571 -11.3382
-15 -20 -10 0.4777 -15.8489
-15 -20 -9 -4.1126 8.8350
-15 -20 -8 -9.7081 21.7212
-15 -20 -7 -3.4830 9.5579
-15 -20 -6 2.4939 5.2117
-15 -20 -5 -9.2188 -5.9929
-15 -20 -4 -13.5762 -20.5543
-15 -20 -3 2.4896 -7.3464
-15 -20 -2 -14.5276 -13.7125
-15 -20 -1 0.6270 6.4247
-15 -19 -16 -1.8588 5.5504
-15 -19 -15 20.2425 7.9241
-15 -19 -14 28.8051 8.4970
-15 -19 -13 -31.3319 -31.3689
-15 -19 -12 14.4286 -1.0820
-15 -19 -11 -3.9745 -29.2996
-15 -19 -10 5.4887 11.6685
-15 -19 -9 -2.4513 -7.4809
-15 -19 -8 20.5679 -18.2870
-15 -19 -7 2.8815 -2.3258
-15 -19 -6 -13.9838 -6.8335
-15 -19 -5 11.8125 -11.5855
-15 -19 -4 -8.6864 8.5473
-15 -19 -3 5.2547 11.1143
-15 -19 -2 5.3773 -3.2122
-15 -19 -1 15.1680 4.4260
-15 -18 -19 3.9322 -17.8077
-15 -18 -18 -11.8542 -2.5824
-15 -18 -17 -16.6679 -7.6729
-15 -18 -16 18.8680 -15.1325
-15 -18 -15 -4.0269 22.4957
-15 -18 -14 -24.5823 -3.2726
-15 -18 -13 -15.4570 11.3631
-15 -18 -12 -24.3351 -14.6172
-15 -18 -11 16.7215 11.6460
-15 -18 -10 -9.3269 -34.1816
-15 -18 -9 -12.8612 5.2148
-15 -18 -8 -0.1510 17.3920
-15 -18 -7 -18.0979 1.4066
-15 -18 -6 9.2428 10.8703
-15 -18 -5 -5.5292 -1.5872
-15 -18 -4 4.5651 -12.2547
-15 -18 -3 -1.8815 -12.9610
-15 -18 -2 8.6644 7.5054
-15 -18 -1 2.5764 3.3833
-15 -17 -20 7.1597 1.4610
-15 -17 -19 9.7304 -2.1139
-15 -17 -18 17.6695 11.9405
-15 -17 -17 1.8841 7.3952
-15 -17 -16 -10.6473 4.1336
-15 -17 -15 9.2762 6.9610
-15 -17 -14 34.3302 7.5796
-15 -17 -13 0.6473 -10.0882
-15 -17 -12 -18.1802 2.0129
-15 -17 -11 0.4113 -5.7618
-15 -17 -10 4.7890 -9.1418
-15 -17 -9 -3.7526 -3.0321
-15 -17 -8 1.3427 -15.4219
-15 -17 -7 12.3178 -4.0726
-15 -17 -6 -6.3923 0.9950
-15 -17 -5 3.8415 -9.0234
-15 -17 -4 7.5182 -9.3172
-15 -17 -3 7.4422 -0.6972
-15 -17 -2 -3.3560 -1.7735
-15 -17 -1 21.5716 -0.4259
-15 -16 -21 -0.1701 7.6131
-15 -16 -20 -5.1855 9.1040
-15 -16 -19 -2.4171 -28.8990
-15 -16 -18 23.6580 6.4998
-15 -16 -17 -3.7470 13.3984
-15 -16 -16 3.0213 4.9791
-15 -16 -15 6.6830 -27.5763
-15 -16 -14 -10.9278 6.5184
-15 -16 -13 -4.7033 -23.7103
-15 -16 -12 -27.1513 -30.0432
-15 -16 -11 -11.5820 36.0332
-15 -16 -10 -8.1352 -28.9261
-15 -16 -9 -22.8845 3.1696
-15 -16 -8 11.1757 -9.9297
-15 -16 -7 -0.7811 -3.5615
-15 -16 -6 -1.1225 -3.7757
-15 -16 -5 -20.0899 9.0984
-15 -16 -4 0.8028 6.9596
-15 -16 -3 -6.0754 2.2000
-15 -16 -2 11.7047 -2.2893
-15 -16 -1 3.3729 -5.2384
-15 -15 -22 15.3672 3.6727
-15 -15 -21 10.2666 7.6108
-15 -15 -20 -0.7014 -0.5084
-15 -15 -19 -26.3892 -36.4308
-15 -15 -18 31.0606 21.8591
-15 -15 -17 -65.7537 -16.0442
-15 -15 -16 -4.3616 5.2581
-15 -15 -15 -31.5350 -3.0211
-15 -15 -14 -10.4916 -0.9397
-15 -15 -13 17.5261 -4.6685
-15 -15 -12 -23.0174 -13.9440
-15 -15 -11 11.1743 -7.1893
-15 -15 -10 1.0725 5.3319
-15 -15 -9 -2.4636 1.8374
-15 -15 -8 -11.3477 -0.0959
-15 -15 -7 -8.3289 2.0201
-15 -15 -6 0.9289 3.5402
-15 -15 -5 -7.4286 -2.7596
-15 -15 -4 5.5182 -1.7868
-15 -15 -3 -9.2510 -9.8799
-15 -15 -2 -6.3781 -1.6185
-15 -15 -1 10.3839 -1.0641
-15 -14 -22 -2.3911 -5.8147
-15 -14 -21 -11.5352 32.1410
-15 -14 -20 6.2797 6.1866
-15 -14 -19 -20.3889 20.8347
-15 -14 -18 -3.5604 17.9793
-15 -14 -17 -6.5986 -17.8715
-15 -14 -16 -0.8408 -15.3655
-15 -14 -15 8.7467 -32.6606
-15 -14 -14 11.1991 -2.4413
-15 -14 -13 -5.8752 -5.1489
-15 -14 -12 -13.9093 8.3483
-15 -14 -11 12.5047 -1.9026
-15 -14 -10 2.3881 7.3765
-15 -14 -9 -1.5004 -3.1516
-15 -14 -8 8.1537 -11.8926
-15 -14 -7 -12.1546 0.7094
-15 -14 -6 -6.0922 0.7952
-15 -14 -5 -11.9195 7.9813
-15 -14 -4 -4.4079 7.8989
-15 -14 -3 2.8981 5.7196
-15 -14 -2 9.8134 1.9579
-15 -14 -1 -3.1013 -3.5036
-15 -13 -23 -20.7513 1.4811
-15 -13 -22 6.4290 13.6568
-15 -13 -21 12.4608 20.7976
-15 -13 -20 -0.6515 36.7280
-15 -13 -19 -10.8780 -18.8686
-15 -13 -18 8.7511 5.5808
-15 -13 -17 5.1846 11.0965
-15 -13 -16 -5.0856 3.8480
-15 -13 -15 -11.6282 0.9544
-15 -13 -14 42.8488 10.8616
-15 -13 -13 8.0434 19.8015
-15 -13 -12 17.0168 5.6249
-15 -13 -11 -5.1040 -3.6760
-15 -13 -10 -17.3358 0.8664
-15 -13 -9 -0.7689 4.4097
-15 -13 -8 -30.9246 18.9707
-15 -13 -7 -7.2143 -5.3295
-15 -13 -6 4.7708 -1.1092
-15 -13 -5 -5.7102 3.7580
-15 -13 -4 12.9803 -3.3697
-15 -13 -3 11.7175 7.8638
-15 -13 -2 -3.1062 7.9138
-15 -13 -1 -7.8548 -2.9299
-15 -12 -24 -6.7438 3.2344
-15 -12 -23 -1.5048 -15.5710
-15 -12 -22 -10.4352 3.5226
-15 -12 -21 5.9383 -38.9786
-15 -12 -20 -13.1300 17.0300
-15 -12 -19 -5.1520 -31.8726
-15 -12 -18 6.5807 14.9526
-15 -12 -17 -18.5366 -3.2669
-15 -12 -16 1.7854 -29.9427
-15 -12 -15 2.8266 16.8538
-15 -12 -14 3.4441 -0.8889
-15 -12 -13 4.8435 32.8603
-15 -12 -12 -3.9569 3.4175
-15 -12 -11 -2.8249 -5.7691
-15 -12 -10 -2.7532 13.7221
-15 -12 -9 6.4029 4.9804
-15 -12 -8 -15.1136 3.3049
-15 -12 -7 -2.5899 -15.8693
-15 -12 -6 -12.5292 -0.6390
-15 -12 -5 -1.8142 -6.0802
-15 -12 -4 4.1184 2.1048
-15 -12 -3 -6.0693 7.6518
-15 -12 -2 7.3674 -11.5710
-15 -12 -1 -8.5610 14.8202
-15 -11 -24 9.1037 4.6589
-15 -11 -23 -18.4947 14.5579
-15 -11 -22 -10.0353 5.3447
-15 -11 -21 9.0918 12.1283
-15 -11 -20 2.7431 16.7868
-15 -11 -19 -1.6669 20.9267
-15 -11 -18 -0.6902 15.2880
-15 -11 -17 10.2421 -12.1053
-15 -11 -16 35.8200 42.1163
-15 -11 -15 35.1665 -21.1753
-15 -11 -14 5.8240 -17.4396
-15 -11 -13 -1.5748 4.8032
-15 -11 -12 27.1914 -12.2551
-15 -11 -11 -18.5002 -3.4160
-15 -11 -10 51.1176 -8.2684
-15 -11 -9 -5.9681 -14.9528
-15 -11 -8 -13.5231 -3.1261
-15 -11 -7 -0.0709 -10.2485
-15 -11 -6 2.9924 -5.5674
-15 -11 -5 -5.6809 0.4550
-15 -11 -4 23.2290 -1.0296
-15 -11 -3 -6.2096 8.7856
-15 -11 -2 2.3002 3.6080
-15 -11 -1 -4.9101 9.7768
-15 -10 -25 -14.3759 -21.7324
-15 -10 -24 1.8634 -7.8507
-15 -10 -23 -26.4991 -14.9134
-15 -10 -22 6.2485 9.6275
-15 -10 -21 -17.4120 7.0008
-15 -10 -20 10.6896 22.9002
-15 -10 -19 -21.1492 -6.7933
-15 -10 -18 17.6690 48.8523
-15 -10 -17 -6.0331 -4.2274
-15 -10 -16 -33.6081 8.4134
-15 -10 -15 0.8929 -52.1526
-15 -10 -14 -24.0701 -24.4313
-15 -10 -13 9.2102 14.7279
-15 -10 -12 16.4750 7.5145
-15 -10 -11 17.9337 -21.0079
-15 -10 -10 -6.7452 7.1263
-15 -10 -9 -4.7569 -16.3688
-15 -10 -8 0.0034 10.7047
-15 -10 -7 -7.8586 -2.3724
-15 -10 -6 -0.5035 -25.5881
-15 -10 -5 -2.7280 2.9932
-15 -10 -4 -7.8983 20.6661
-15 -10 -3 -5.4401 7.8399
-15 -10 -2 8.6227 14.8392
-15 -10 -1 7.8622 -19.2766
-15 -9 -25 1.0183 -1.9597
-15 -9 -24 -15.1442 1.4054
-15 -9 -23 10.3555 3.6768
-15 -9 -22 16.0492 -2.3502
-15 -9 -21 -5.3459 -1.3987
-15 -9 -20 -11.3875 14.2819
-15 -9 -19 -14.9200 7.6675
-15 -9 -18 15.0181 28.3888
-15 -9 -17 6.1604 4.8697
-15 -9 -16 4.8108 8.4744
-15 -9 -15 -5.0816 8.1513
-15 -9 -14 7.3315 -3.4973
-15 -9 -13 5.3440 -4.7759
-15 -9 -12 21.8391 16.5673
-15 -9 -11 19.9677 1.3574
-15 -9 -10 23.9523 9.7277
-15 -9 -9 11.2847 3.3329
-15 -9 -8 -22.4849 -5.1874
-15 -9 -7 2.8710 -21.6862
-15 -9 -6 9.9230 -21.1312
-15 -9 -5 -4.9792 -3.9623
-15 -9 -4 33.1629 1.3920
-15 -9 -3 -4.2942 -1.8766
-15 -9 -2 -3.9004 -13.1140
-15 -9 -1 3.0813 -3.7421
-15 -8 -25 9.9105 24.6148
-15 -8 -24 -15.1739 5.0587
-15 -8 -23 -25.4288 -10.9977
-15 -8 -22 15.9010 0.8606
-15 -8 -21 -13.3681 -23.7733
-15 -8 -20 8.6005 7.7914
-15 -8 -19 -12.6721 -36.8053
-15 -8 -18 -10.3475 5.5711
-15 -8 -17 7.5492 20.4976
-15 -8 -16 2.7487 39.4639
-15 -8 -15 -8.9757 -36.3294
-15 -8 -14 13.1920 -2.8155
-15 -8 -13 -23.4029 -67.4722
-15 -8 -12 -8.2421 -3.8734
-15 -8 -11 6.9623 -11.9434
-15 -8 -10 -28.5958 -14.5481
-15 -8 -9 -4.3466 -20.6995
-15 -8 -8 -5.6842 8.9874
-15 -8 -7 -4.2586 -12.2042
-15 -8 -6 10.2688 8.5328
-15 -8 -5 -8.7593 -12.0224
-15 -8 -4 -0.7858 -9.8109
-15 -8 -3 -3.0284 29.9470
-15 -8 -2 -7.8797 7.9957
-15 -8 -1 15.9182 -2.7401
-15 -7 -26 -14.1145 -2.8487
-15 -7 -25 -0.0461 -7.5514
-15 -7 -24 -16.0842 -19.7610
-15 -7 -23 -25.9695 -1.7462
-15 -7 -22 -27.9590 7.0658
-15 -7 -21 -26.6352 -16.3660
-15 -7 -20 -39.9205 6.8412
-15 -7 -19 -13.6610 -6.4294
-15 -7 -18 -11.7748 3.8516
-15 -7 -17 16.0467 6.7033
-15 -7 -16 2.6025 -8.9102
-15 -7 -15 5.8665 23.4862
-15 -7 -14 -26.4425 2.1534
-15 -7 -13 12.3655 5.8770
-15 -7 -12 -41.6219 26.2589
-15 -7 -11 4.9272 1.6784
-15 -7 -10 14.9162 1.2883
-15 -7 -9 10.2703 -31.8671
-15 -7 -8 -0.1181 -21.8092
-15 -7 -7 17.2199 -32.6551
-15 -7 -6 -9.6410 -21.1597
-15 -7 -5 13.5485 -13.1392
-15 -7 -4 -2.1460 8.0507
-15 -7 -3 4.6020 -2.4131
-15 -7 -2 2.1793 2.6533
-15 -7 -1 17.5094 -6.0928
-15 -6 -27 -7.5213 -0.0458
-15 -6 -26 -11.9879 9.3772
-15 -6 -25 -3.4129 8.1321
-15 -6 -24 9.2384 0.6703
-15 -6 -23 -12.4737 6.5743
-15 -6 -22 9.1194 10.2461
-15 -6 -21 8.8049 9.8994
-15 -6 -20 9.3625 -21.7454
-15 -6 -19 -17.6604 4.2961
-15 -6 -18 -12.6528 6.4299
-15 -6 -17 3.4864 -5.4094
-15 -6 -16 2.4350 20.3700
-15 -6 -15 10.0701 -32.2655
-15 -6 -14 10.8535 -22.6575
-15 -6 -13 -12.1434 2.2322
-15 -6 -12 13.4931 5.4733
-15 -6 -11 6.0813 0.4691
-15 -6 -10 20.9571 -29.5880
-15 -6 -9 -8.0759 -27.0976
-15 -6 -8 5.3978 -3.1120
-15 -6 -7 20.7403 -0.6383
-15 -6 -6 13.4138 20.8159
-15 -6 -5 47.8564 -13.4419
-15 -6 -4 -5.4878 -8.4608
-15 -6 -3 9.4306 8.3834
-15 -6 -2 1.8079 -14.8408
-15 -6 -1 20.2180 5.9398
-15 -5 -27 2.8181 4.7919
-15 -5 -26 -3.2044 -14.3433
-15 -5 -25 -24.3968 -3.4977
-15 -5 -24 -17.4615 2.1532
-15 -5 -23 -8.6537 -1.6868
-15 -5 -22 -18.0373 17.6145
-15 -5 -21 19.2105 9.6461
-15 -5 -20 5.1132 -12.2824
-15 -5 -19 -31.1139 -1.9339
-15 -5 -18 -6.5184 3.6261
-15 -5 -17 17.1453 2.9380
-15 -5 -16 -6.8340 23.5241
-15 -5 -15 -0.5695 6.1190
-15 -5 -14 36.6854 5.6464
-15 -5 -13 14.9388 12.4340
-15 -5 -12 -0.7526 -13.3611
-15 -5 -11 -19.1462 1.6492
-15 -5 -10 -61.9417 17.6732
-15 -5 -9 -1.8381 -16.0314
-15 -5 -8 -20.4297 15.0086
-15 -5 -7 -2.0983 -15.4112
-15 -5 -6 -1.5995 -35.9561
-15 -5 -5 -3.4477 -12.9327
-15 -5 -4 -3.9163 -1.5361
-15 -5 -3 10.9206 -14.1067
-15 -5 -2 -24.3040 47.6934
-15 -5 -1 10.1887 11.2947
-15 -4 -27 -1.3098 -11.2771
-15 -4 -26 -2.7248 6.1321
-15 -4 -25 8.2799 -0.3290
-15 -4 -24 0.6797 11.1834
-15 -4 -23 -9.2041 -6.1675
-15 -4 -22 17.0274 4.6026
-15 -4 -21 -14.0747 20.0250
-15 -4 -20 -9.1874 -14.3105
-15 -4 -19 -9.8488 6.8495
-15 -4 -18 13.7927 6.6394
-15 -4 -17 4.3092 4.3102
-15 -4 -16 10.1241 2.5321
-15 -4 -15 5.3240 15.6637
-15 -4 -14 -0.4682 -11.5213
-15 -4 -13 2.7458 1.4887
-15 -4 -12 14.8011 31.2688
-15 -4 -11 -7.7051 -0.8021
-15 -4 -10 -2.4091 8.1993
-15 -4 -9 7.2756 4.0284
-15 -4 -8 -8.6473 -27.0171
-15 -4 -7 -2.6085 15.5842
-15 -4 -6 -9.0624 17.3651
-15 -4 -5 -0.6521 -47.9026
-15 -4 -4 2.7586 -5.8040
-15 -4 -3 5.3694 -0.5849
-15 -4 -2 18.1148 15.3578
-15 -4 -1 -22.7480 1.6368
-15 -3 -27 3.0600 3.4201
-15 -3 -26 0.1840 -4.5503
-15 -3 -25 2.9354 19.8594
-15 -3 -24 18.0707 3.5333
-15 -3 -23 -0.7968 -3.7519
-15 -3 -22 -15.4848 31.9285
-15 -3 -21 1.4034 -9.6733
-15 -3 -20 6.2096 -4.1234
-15 -3 -19 3.1770 2.5995
-15 -3 -18 -0.5481 -15.1693
-15 -3 -17 11.9049 -30.4949
-15 -3 -16 5.3296 14.6829
-15 -3 -15 15.1662 4.5881
-15 -3 -14 -4.1247 9.1800
-15 -3 -13 -24.2719 -14.9593
-15 -3 -12 -2.5498 2.6672
-15 -3 -11 22.2735 0.8183
-15 -3 -10 -37.8925 20.9404
-15 -3 -9 -3.6811 40.1486
-15 -3 -8 31.8300 -10.3596
-15 -3 -7 -7.3004 25.7969
-15 -3 -6 -19.8671 -9.8714
-15 -3 -5 -9.2733 -17.0573
-15 -3 -4 2.3455 30.5342
-15 -3 -3 13.5279 -13.5737
-15 -3 -2 14.9105 1.2026
-15 -3 -1 12.6784 39.1434
-15 -2 -27 5.2038 -13.1004
-15 -2 -26 -1.5744 -7.1974
-15 -2 -25 13.6896 12.8990
-15 -2 -24 6.0823 -7.0647
-15 -2 -23 -32.6983 -19.2424
-15 -2 -22 -16.2573 28.0517
-15 -2 -21 5.2185 23.7870
-15 -2 -20 3.9464 -1.4518
-15 -2 -19 -3.8719 -12.0407
-15 -2 -18 -28.5842 15.6080
-15 -2 -17 4.9282 7.3590
-15 -2 -16 2.3400 13.6587
-15 -2 -15 -1.2426 -0.1840
-15 -2 -14 10.9820 -21.3671
-15 -2 -13 -7.0352 -23.0681
-15 -2 -12 -16.6752 -19.9528
-15 -2 -11 21.4285 5.9198
-15 -2 -10 4.8722 -44.9610
-15 -2 -9 10.8126 -1.6561
-15 -2 -8 17.8457 -19.0012
-15 -2 -7 -7.6021 -9.8711
-15 -2 -6 -12.6730 25.4020
-15 -2 -5 19.8900 17.5915
-15 -2 -4 -11.9217 -22.1746
-15 -2 -3 -1.7485 -35.1101
-15 -2 -2 5.0660 9.7151
-15 -2 -1 -31.8014 -3.7307
-15 -1 -27 13.1471 -1.0320
-15 -1 -26 9.7761 -5.8441
-15 -1 -25 5.6347 -0.7926
-15 -1 -24 -10.6282 9.2796
-15 -1 -23 3.4730 13.7290
-15 -1 -22 -10.1269 -8.2877
-15 -1 -21 0.8637 8.8731
-15 -1 -20 1.8899 -10.4960
-15 -1 -19 4.7959 -1.9527
-15 -1 -18 8.9366 38.4334
-15 -1 -17 1.3172 13.4097
-15 -1 -16 -2.4168 -15.9089
-15 -1 -15 0.2563 -9.6917
-15 -1 -14 -16.3273 -4.5689
-15 -1 -13 6.5472 7.0149
-15 -1 -12 -7.7019 -7.6357
-15 -1 -11 12.3617 -3.6421
-15 -1 -10 30.3288 -3.4385
-15 -1 -9 -58.3853 1.4293
-15 -1 -8 -14.0069 23.8744
-15 -1 -7 -4.9229 17.7048
-15 -1 -6 9.6475 -3.1472
-15 -1 -5 -26.1866 -12.2636
-15 -1 -4 -8.9718 16.3104
-15 -1 -3 -35.8641 -4.7475
-15 -1 -2 -3.4395 -28.1410
-15 -1 -1 -18.3273 10.8490
-14 -25 -7 -9.8494 3.4988
-14 -25 -6 -4.2167 13.9770
-14 -25 -5 26.6679 4.2509
-14 -25 -4 -6.5127 -7.4216
-14 -25 -3 2.7162 10.0556
-14 -25 -2 1.2806 3.3919
-14 -25 -1 -16.6773 -23.7068
-14 -24 -10 2.3191 -8.8818
-14 -24 -9 -4.3855 -11.4681
-14 -24 -8 8.7877 16.5902
-14 -24 -7 -8.4659 7.4496
-14 -24 -6 -1.3961 20.4718
-14 -24 -5 -7.5850 27.2421
-14 -24 -4 -8.9281 19.2482
-14 -24 -3 -21.6024 20.4081
-14 -24 -2 12.2685 -2.9786
-14 -24 -1 -7.2953 -2.0026
-14 -23 -12 -11.9376 6.1358
-14 -23 -11 1.5036 -3.3080
-14 -23 -10 -11.3262 -1.6092
-14 -23 -9 -18.7342 14.8434
-14 -23 -8 5.2051 21.1096
-14 -23 -7 8.3284 10.7656
-14 -23 -6 -25.9821 19.5307
-14 -23 -5 -19.5236 21.5696
-14 -23 -4 -17.1299 -14.9307
-14 -23 -3 9.2853 13.6318
-14 -23 -2 -0.7938 1.8902
-14 -23 -1 18.4021 -8.7811
-14 -22 -15 5.7055 -17.7712
-14 -22 -14 -3.6293 -11.3194
-14 -22 -13 -26.0081 14.9227
-14 -22 -12 11.0663 5.8665
-14 -22 -11 -25.7985 32.0935
-14 -22 -10 0.5246 9.4422
-14 -22 -9 3.7357 -7.6494
-14 -22 -8 -5.4078 2.3328
-14 -22 -7 -1.8619 13.5876
-14 -22 -6 1.9353 -7.2375
-14 -22 -5 -6.0133 6.6007
-14 -22 -4 0.6338 10.6495
-14 -22 -3 -9.7817 4.8414
-14 -22 -2 -16.7500 8.4048
-14 -22 -1 10.9727 -6.2672
-14 -21 -17 -13.8461 -9.1694
-14 -21 -16 -13.2448 1.6845
-14 -21 -15 -3.9662 -22.1420
-14 -21 -14 9.3959 1.9380
-14 -21 -13 19.6554 -9.5756
-14 -21 -12 -16.3873 -1.4488
-14 -21 -11 20.5966 -1.7035
-14 -21 -10 -10.4374 11.9226
-14 -21 -9 11.6961 4.3367
-14 -21 -8 -0.6850 13.7575
-14 -21 -7 18.1156 1.0356
-14 -21 -6 -22.3947 7.5234
-14 -21 -5 10.3909 -9.8412
-14 -21 -4 -0.2512 5.7380
-14 -21 -3 11.1941 3.8763
-14 -21 -2 17.6273 7.7904
-14 -21 -1 10.4186 6.8884
-14 -20 -18 0.4247 7.1815
-14 -20 -17 -4.0593 3.2076
-14 -20 -16 -7.1570 -13.9954
-14 -20 -15 -4.3599 2.1113
-14 -20 -14 -19.9433 -28.8169
-14 -20 -13 -30.0995 7.3787
-14 -20 -12 24.5260 12.7570
-14 -20 -11 -35.9939 -0.0947
-14 -20 -10 22.6365 30.1149
-14 -20 -9 -6.5831 14.3937
-14 -20 -8 -11.8509 -12.8353
-14 -20 -7 3.2149 2.2561
-14 -20 -6 -2.8255 -14.4761
-14 -20 -5 -3.2805 1.9805
-14 -20 -4 1.4425 -15.8011
-14 -20 -3 25.5842 7.1381
-14 -20 -2 -9.0705 11.3155
-14 -20 -1 7.4055 5.3739
-14 -19 -19 -32.7467 13.2318
-14 -19 -18 13.3650 -9.9527
-14 -19 -17 10.6481 2.1476
-14 -19 -16 28.3381 -16.2938
-14 -19 -15 -10.2091 -14.4380
-14 -19 -14 2.5106 13.1857
-14 -19 -13 -16.2751 26.1097
-14 -19 -12 -13.7674 -22.6835
-14 -19 -11 35.5565 12.8813
-14 -19 -10 0.1101 9.3687
-14 -19 -9 11.0567 12.8681
-14 -19 -8 -0.5320 9.6905
-14 -19 -7 -3.6295 9.4996
-14 -19 -6 -0.4896 0.3458
-14 -19 -5 7.4394 -14.8357
-14 -19 -4 2.0095 -3.4009
-14 -19 -3 -4.4233 -8.5480
-14 -19 -2 -3.2867 9.1824
-14 -19 -1 3.1121 17.9340
-14 -18 -21 5.8068 -0.5031
-14 -18 -20 -6.2773 -7.0423
-14 -18 -19 -0.7785 1.3751
-14 -18 -18 -3.4378 -28.5500
-14 -18 -17 -18.3616 34.4461
-14 -18 -16 -6.8109 12.0650
-14 -18 -15 11.3309 12.4167
-14 -18 -14 5.0646 -21.2341
-14 -18 -13 -30.5602 24.0104
-14 -18 -12 34.5499 4.8207
-14 -18 -11 -39.0967 -27.6079
-14 -18 -10 25.2709 19.1320
-14 -18 -9 16.1487 8.9461
-14 -18 -8 2.2003 13.6678
-14 -18 -7 -3.2527 5.9435
-14 -18 -6 3.8605 4.2098
-14 -18 -5 -13.3859 -1.2229
-14 -18 -4 -7.5342 -3.6402
-14 -18 -3 8.5416 4.8917
-14 -18 -2 -1.3652 -12.2445
-14 -18 -1 4.3936 4.5256
-14 -17 -22 16.4399 15.5100
-14 -17 -21 11.5477 -2.2433
-14 -17 -20 -3.0793 1.4160
-14 -17 -19 -14.2613 0.4456
-14 -17 -18 26.6545 -2.2788
-14 -17 -17 5.9852 20.9307
-14 -17 -16 -2.8925 0.9422
-14 -17 -15 -5.7452 1.9201
-14 -17 -14 -12.1308 -4.1877
-14 -17 -13 -21.3324 17.1380
-14 -17 -12 8.1816 31.5378
-14 -17 -11 3.2307 10.9830
-14 -17 -10 -11.0012 -13.0628
-14 -17 -9 5.0534 20.0901
-14 -17 -8 5.1547 -20.6239
-14 -17 -7 3.3784 -5.9455
-14 -17 -6 -4.4557 5.6897
-14 -17 -5 -14.6135 -14.6231
-14 -17 -4 3.3538 -0.7598
-14 -17 -3 -15.1250 -5.6211
-14 -17 -2 5.3771 -2.3939
-14 -17 -1 2.6845 -0.1752
-14 -16 -23 16.8615 -16.5007
-14 -16 -22 -0.0399 -3.0579
-14 -16 -21 10.0381 -10.3988
-14 -16 -20 -12.6023 12.9457
-14 -16 -19 -13.2159 -0.7122
-14 -16 -18 28.0463 -28.8119
-14 -16 -17 1.5713 12.0225
-14 -16 -16 13.5636 -9.6653
-14 -16 -15 6.2431 19.5338
-14 -16 -14 21.9339 -39.0027
-14 -16 -13 7.5276 -4.7478
-14 -16 -12 25.7234 12.2113
-14 -16 -11 21.4940 5.4837
-14 -16 -10 12.1626 12.9372
-14 -16 -9 -8.4366 2.0974
-14 -16 -8 11.8572 13.3405
-14 -16 -7 -10.1991 7.1704
-14 -16 -6 9.1947 21.7602
-14 -16 -5 9.9915 22.6308
-14 -16 -4 0.5440 11.9050
-14 -16 -3 5.3757 -11.1416
-14 -16 -2 0.6579 2.0329
-14 -16 -1 2.9098 -4.5496
-14 -15 -23 -5.7302 8.0418
-14 -15 -22 25.6814 -3.8764
-14 -15 -21 0.9520 -0.1027
-14 -15 -20 17.3490 -7.4470
-14 -15 -19 -24.8200 14.2307
-14 -15 -18 -16.0728 -14.5318
-14 -15 -17 -17.2402 0.3099
-14 -15 -16 18.9199 2.9987
-14 -15 -15 -2.7218 5.2798
-14 -15 -14 20.9499 21.7290
-14 -15 -13 2.2604 -6.5831
-14 -15 -12 -21.9614 16.8273
-14 -15 -11 7.9427 0.3731
-14 -15 -10 -0.6041 -0.1137
-14 -15 -9 -12.6159 10.0215
-14 -15 -8 -3.2526 6.6356
-14 -15 -7 -7.7313 -11.8054
-14 -15 -6 -1.4817 -1.0149
-14 -15 -5 -0.8786 -4.5738
-14 -15 -4 -4.5645 5.7648
-14 -15 -3 3.7722 1.3423
-14 -15 -2 -1.9926 2.4557
-14 -15 -1 -5.8088 1.2079
-14 -14 -24 -6.2136 17.0233
-14 -14 -23 -1.8869 8.3183
-14 -14 -22 12.8438 -24.6684
-14 -14 -21 26.5735 -30.0792
-14 -14 -20 19.4176 -10.6142
-14 -14 -19 -9.8456 3.3570
-14 -14 -18 19.5246 -31.3209
-14 -14 -17 -7.0781 -17.3901
-14 -14 -16 8.7726 4.8485
-14 -14 -15 9.4711 -50.0917
-14 -14 -14 26.4080 18.2045
-14 -14 -13 13.0964 -19.4151
-14 -14 -12 -20.9072 23.2820
-14 -14 -11 -8.1377 -1.1211
-14 -14 -10 -16.3452 -19.1080
-14 -14 -9 -1.2720 -8.1576
-14 -14 -8 2.8830 4.1487
-14 -14 -7 -11.3706 -4.2085
-14 -14 -6 10.8508 0.2726
-14 -14 -5 3.2037 -9.6335
-14 -14 -4 3.7008 3.1509
-14 -14 -3 1.1118 6.0775
-14 -14 -2 -10.0229 10.8418
-14 -14 -1 -8.6795 -6.6401
-14 -13 -25 15.5872 8.7333
-14 -13 -24 -10.7735 8.0585
-14 -13 -23 0.4854 0.2492
-14 -13 -22 0.8178 -7.8713
-14 -13 -21 -1.0364 -2.0331
-14 -13 -20 33.4386 -4.3200
-14 -13 -19 -17.0970 18.2458
-14 -13 -18 71.0485 13.5275
-14 -13 -17 -27.7855 28.6795
-14 -13 -16 34.5370 -20.7244
-14 -13 -15 -13.8229 5.0036
-14 -13 -14 6.0563 -0.6920
-14 -13 -13 5.4621 8.6543
-14 -13 -12 -21.8265 14.0416
-14 -13 -11 2.8820 17.0484
-14 -13 -10 -18.0323 0.0672
-14 -13 -9 19.1039 -5.9867
-14 -13 -8 6.7656 18.8242
-14 -13 -7 -18.1256 -16.5354
-14 -13 -6 11.7334 3.2706
-14 -13 -5 -4.6338 1.8892
-14 -13 -4 6.8510 1.4443
-14 -13 -3 4.7720 16.4870
-14 -13 -2 8.2586 4.9701
-14 -13 -1 -6.3133 -8.0432
-14 -12 -25 -6.2554 -9.4759
-14 -12 -24 1.0416 -2.1134
-14 -12 -23 -2.6715 22.7386
-14 -12 -22 -3.2180 -3.5250
-14 -12 -21 16.8828 -32.2651
-14 -12 -20 32.8105 -9.0908
-14 -12 -19 8.0951 -8.6501
-14 -12 -18 -16.3431 -0.5689
-14 -12 -17 -1.9485 -39.0290
-14 -12 -16 -5.5069 1.5377
-14 -12 -15 -26.4194 -16.0501
-14 -12 -14 -2.6977 8.8921
-14 -12 -13 14.7576 -35.4893
-14 -12 -12 14.8110 9.6688
-14 -12 -11 -7.5422 -27.9490
-14 -12 -10 3.8247 4.0548
-14 -12 -9 -11.6799 1.2678
-14 -12 -8 -2.4445 5.2136
-14 -12 -7 3.3765 12.5246
-14 -12 -6 -4.0823 0.3428
-14 -12 -5 1.9664 4.8417
-14 -12 -4 16.4779 -3.5305
-14 -12 -3 -11.3280 -2.3005
-14 -12 -2 14.4529 -0.0102
-14 -12 -1 -4.7099 17.5744
-14 -11 -24 19.5189 23.3334
-14 -11 -23 13.2975 4.0429
-14 -11 -22 13.6014 6.5460
-14 -11 -21 18.4179 2.0648
-14 -11 -20 -16.6258 8.9873
-14 -11 -19 18.8318 -8.7510
-14 -11 -18 19.3773 -18.9093
-14 -11 -17 22.9868 -6.9714
-14 -11 -16 -13.9636 -11.0119
-14 -11 -15 -14.1346 6.2255
-14 -11 -14 4.9569 2.6565
-14 -11 -13 2.5541 -1.4570
-14 -11 -12 9.0709 -10.8808
-14 -11 -11 10.8055 0.0113
-14 -11 -10 -12.4286 12.4616
-14 -11 -9 14.4827 13.6827
-14 -11 -8 3.6364 6.0421
-14 -11 -7 -11.5765 7.0424
-14 -11 -6 -5.9491 -0.5100
-14 -11 -5 -0.9092 5.2559
-14 -11 -4 -4.6737 5.4075
-14 -11 -3 0.9249 1.8882
-14 -11 -2 -20.0251 -8.1620
-14 -11 -1 1.9472 -4.6952
-14 -10 -25 -14.2000 -12.9944
-14 -10 -24 6.1063 -16.0095
-14 -10 -23 -1.7421 -6.1995
-14 -10 -22 17.2817 16.0573
-14 -10 -21 20.3010 18.0736
-14 -10 -20 1.3080 7.5939
-14 -10 -19 11.0239 -7.9712
-14 -10 -18 -16.0166 0.8906
-14 -10 -17 -8.0364 -2.9251
-14 -10 -16 8.4816 -5.6066
-14 -10 -15 -10.4642 -14.5745
-14 -10 -14 -5.5945 -13.2634
-14 -10 -13 -5.8112 3.4938
-14 -10 -12 -5.3091 -12.1273
-14 -10 -11 12.4986 -0.3294
-14 -10 -10 -1.4569 -0.6389
-14 -10 -9 -13.6487 -11.9758
-14 -10 -8 4.0983 28.4520
-14 -10 -7 -23.3743 -9.8018
-14 -10 -6 1.9408 -14.4418
-14 -10 -5 -6.4616 13.2548
-14 -10 -4 -10.7044 -6.3210
-14 -10 -3 -17.8501 -0.5321
-14 -10 -2 -5.5195 11.5129
-14 -10 -1 1.1762 0.5086
-14 -9 -27 -15.5691 9.7615
-14 -9 -26 12.4286 -21.9115
-14 -9 -25 -1.0971 5.7686
-14 -9 -24 -14.3872 1.1100
-14 -9 -23 -9.1783 -6.7384
-14 -9 -22 -3.7580 -1.7981
-14 -9 -21 3.4101 -4.7032
-14 -9 -20 -9.9312 -8.1868
-14 -9 -19 -24.6018 21.0116
-14 -9 -18 34.4242 -24.6236
-14 -9 -17 28.8269 -15.1967
-14 -9 -16 30.6380 -4.3868
-14 -9 -15 -11.1744 -8.9414
-14 -9 -14 -14.5784 2.8325
-14 -9 -13 -9.1966 15.0187
-14 -9 -12 21.3291 -11.3799
-14 -9 -11 -6.6758 2.3829
-14 -9 -10 -6.1638 -9.4383
-14 -9 -9 -6.8902 8.3933
-14 -9 -8 9.6518 -1.0081
-14 -9 -7 23.1794 -6.9830
-14 -9 -6 9.4238 12.3541
-14 -9 -5 -19.2735 -3.1710
-14 -9 -4 18.4742 8.6579
-14 -9 -3 6.5138 23.9241
-14 -9 -2 -13.7296 -11.9609
-14 -9 -1 -12.6474 -17.3511
-14 -8 -27 -4.0069 11.2463
-14 -8 -26 0.1824 3.1708
-14 -8 -25 -0.5232 9.5856
-14 -8 -24 14.6549 13.3297
-14 -8 -23 10.6840 11.6471
-14 -8 -22 14.3033 -17.1669
-14 -8 -21 11.8864 6.5722
-14 -8 -20 8.3380 -3.5620
-14 -8 -19 7.8225 10.1382
-14 -8 -18 12.5631 -7.4148
-14 -8 -17 6.1249 -21.6964
-14 -8 -16 -12.8011 -12.9385
-14 -8 -15 -7.2287 2.8236
-14 -8 -14 -5.8507 -2.5914
-14 -8 -13 0.0111 14.5722
-14 -8 -12 35.6531 6.6881
-14 -8 -11 -0.5448 -1.7896
-14 -8 -10 5.3381 -15.5517
-14 -8 -9 -11.0437 -17.5677
-14 -8 -8 7.6389 5.1223
-14 -8 -7 -7.9256 -5.0557
-14 -8 -6 -20.0747 -7.1373
-14 -8 -5 -10.2883 20.3031
-14 -8 -4 -18.8622 7.7603
-14 -8 -3 -5.8557 12.7685
-14 -8 -2 6.1212 14.4358
-14 -8 -1 -3.0669 -35.4096
-14 -7 -28 -3.6908 -4.3453
-14 -7 -27 -19.4149 -1.6208
-14 -7 -26 11.8167 -12.4654
-14 -7 -25 3.4589 -25.8330
-14 -7 -24 13.6238 -11.3287
-14 -7 -23 -0.0352 17.6725
-14 -7 -22 -0.0362 9.1883
-14 -7 -21 -2.4330 -3.9080
-14 -7 -20 -7.5535 -4.9934
-14 -7 -19 -0.7447 -13.7872
-14 -7 -18 -1.8745 -5.7398
-14 -7 -17 13.4165 -15.5827
-14 -7 -16 56.8882 -10.4001
-14 -7 -15 -20.2135 10.5117
-14 -7 -14 47.1991 -16.0843
-14 -7 -13 -0.7484 6.6474
-14 -7 -12 -5.7814 7.1362
-14 -7 -11 -16.9412 -8.7159
-14 -7 -10 -10.1999 4.9028
-14 -7 -9 -27.5877 15.0520
-14 -7 -8 -14.6492 -8.1906
-14 -7 -7 24.6667 4.6241
-14 -7 -6 -8.5008 10.5668
-14 -7 -5 4.0733 -2.9980
-14 -7 -4 -20.3138 17.0162
-14 -7 -3 1.2565 2.1750
-14 -7 -2 0.8312 -7.4256
-14 -7 -1 -22.7352 4.5274
-14 -6 -28 6.7005 1.5337
-14 -6 -27 1.4859 4.2327
-14 -6 -26 -20.2749 14.1934
-14 -6 -25 15.1816 9.6399
-14 -6 -24 -2.3015 -14.7766
-14 -6 -23 13.2686 14.7955
-14 -6 -22 26.4576 -17.1428
-14 -6 -21 -8.6180 -8.3544
-14 -6 -20 7.0242 10.5339
-14 -6 -19 1.6681 -4.0042
-14 -6 -18 -3.1137 0.3552
-14 -6 -17 2.4859 -16.2327
-14 -6 -16 13.9869 0.6330
-14 -6 -15 -8.6271 -8.3354
-14 -6 -14 10.8192 -5.6384
-14 -6 -13 -6.9306 23.6285
-14 -6 -12 14.4633 8.8098
-14 -6 -11 14.8858 55.0453
-14 -6 -10 7.5652 16.3490
-14 -6 -9 4.3688 -1.4864
-14 -6 -8 -12.5356 2.1069
-14 -6 -7 -8.1541 -6.1006
-14 -6 -6 -31.9275 -11.6021
-14 -6 -5 -5.7642 6.1431
-14 -6 -4 -32.4609 -23.2661
-14 -6 -3 9.2575 9.3121
-14 -6 -2 5.9434 0.7118
-14 -6 -1 7.6787 -15.0954
-14 -5 -28 5.5389 -4.5202
-14 -5 -27 -7.7856 -6.7282
-14 -5 -26 -3.3958 10.4683
-14 -5 -25 22.2333 -0.1440
-14 -5 -24 3.5505 5.6296
-14 -5 -23 -6.0523 17.3099
-14 -5 -22 12.3049 -1.6214
-14 -5 -21 -0.3120 -2.2351
-14 -5 -20 -0.6251 -20.0804
-14 -5 -19 -2.3117 -12.5517
-14 -5 -18 5.7074 -3.6467
-14 -5 -17 8.8078 4.3977
-14 -5 -16 35.0269 18.0119
-14 -5 -15 -14.5473 1.8115
-14 -5 -14 -14.1620 4.4343
-14 -5 -13 -7.8546 9.2233
-14 -5 -12 6.2399 4.1868
-14 -5 -11 -16.0349 -3.8255
-14 -5 -10 9.3989 -1.0139
-14 -5 -9 -35.7102 -3.4394
-14 -5 -8 -5.8984 -1.4074
-14 -5 -7 -3.1532 -3.2941
-14 -5 -6 -7.5927 16.1007
-14 -5 -5 1.8502 -11.0851
-14 -5 -4 -18.6998 18.2974
-14 -5 -3 26.2542 6.2317
-14 -5 -2 3.0798 6.8573
-14 -5 -1 11.5097 -3.9955
-14 -4 -28 8.8922 9.1384
-14 -4 -27 12.1936 -2.2989
-14 -4 -26 -7.5918 -3.0174
-14 -4 -25 18.2437 -4.5578
-14 -4 -24 -28.4855 4.1984
-14 -4 -23 -0.7076 14.4179
-14 -4 -22 2.1251 14.0789
-14 -4 -21 -17.0393 -14.9703
-14 -4 -20 2.7045 -28.9087
-14 -4 -19 -3.7327 -26.1558
-14 -4 -18 0.6920 7.2074
-14 -4 -17 -1.9590 -19.7809
-14 -4 -16 24.2722 3.9728
-14 -4 -15 14.5762 -2.1841
-14 -4 -14 -0.2690 11.4513
-14 -4 -13 1.5758 -9.0593
-14 -4 -12 6.3901 -16.3613
-14 -4 -11 7.8335 -8.6537
-14 -4 -10 33.1188 12.6889
-14 -4 -9 9.8610 11.8267
-14 -4 -8 -22.8980 3.8072
-14 -4 -7 9.5354 4.9436
-14 -4 -6 -48.4434 7.2032
-14 -4 -5 2.5562 -9.8385
-14 -4 -4 1.0726 -28.9205
-14 -4 -3 -29.9165 -2.7687
-14 -4 -2 -6.8542 6.1176
-14 -4 -1 28.2770 11.5212
-14 -3 -29 1.1649 -0.8853
-14 -3 -28 13.3359 -3.9065
-14 -3 -27 -19.9770 -8.4867
-14 -3 -26 -3.6779 10.5715
-14 -3 -25 2.2523 -9.2308
-14 -3 -24 -19.5753 15.1687
-14 -3 -23 13.6466 16.2147
-14 -3 -22 4.6513 -16.8818
-14 -3 -21 6.8592 -26.7756
-14 -3 -20 -27.5060 -7.9030
-14 -3 -19 -6.5590 -18.4309
-14 -3 -18 7.2098 -7.4157
-14 -3 -17 -12.6644 -16.3528
-14 -3 -16 -7.9926 0.5675
-14 -3 -15 -35.0176 -22.5620
-14 -3 -14 -27.1281 7.6315
-14 -3 -13 -11.6157 11.9636
-14 -3 -12 15.2193 -16.2881
-14 -3 -11 1.9281 -7.0702
-14 -3 -10 2.1168 -13.4274
-14 -3 -9 18.1764 1.3208
-14 -3 -8 7.1811 2.3173
-14 -3 -7 20.2333 19.8279
-14 -3 -6 19.6533 -2.1245
-14 -3 -5 -13.4898 -23.3754
-14 -3 -4 -16.0432 24.1982
-14 -3 -3 18.3179 -36.2392
-14 -3 -2 15.7588 6.3294
-14 -3 -1 23.9658 -28.3993
-14 -2 -29 0.3983 -2.1059
-14 -2 -28 3.1854 2.3464
-14 -2 -27 2.1251 0.7223
-14 -2 -26 -9.2415 15.7383
-14 -2 -25 11.3533 38.8657
-14 -2 -24 0.1163 -6.7427
-14 -2 -23 -12.6029 -10.6506
-14 -2 -22 9.0359 15.4004
-14 -2 -21 -1.8057 9.6864
-14 -2 -20 5.8405 8.7240
-14 -2 -19 24.3498 3.9278
-14 -2 -18 19.8226 3.7023
-14 -2 -17 -29.0589 -13.6788
-14 -2 -16 0.9267 -0.9435
-14 -2 -15 4.4320 -4.7921
-14 -2 -14 10.2461 -27.2432
-14 -2 -13 21.6026 -24.9396
-14 -2 -12 -29.8470 14.5053
-14 -2 -11 -9.5757 -45.3279
-14 -2 -10 -16.3749 21.7381
-14 -2 -9 13.8496 49.8264
-14 -2 -8 14.5065 -31.0440
-14 -2 -7 -18.6793 -12.8246
-14 -2 -6 -11.5705 -3.2520
-14 -2 -5 -37.6168 12.1718
-14 -2 -4 7.9666 -3.3186
-14 -2 -3 -3.6825 -13.3458
-14 -2 -2 -17.9122 20.9190
-14 -2 -1 24.7385 31.5962
-14 -1 -29 -12.3356 1.8226
-14 -1 -28 4.0922 -1.9398
-14 -1 -27 -3.7087 2.6509
-14 -1 -26 1.7752 3.1626
-14 -1 -25 4.0796 -13.6225
-14 -1 -24 8.5077 -2.9377
-14 -1 -23 -26.9459 -0.4868
-14 -1 -22 -6.6336 10.3236
-14 -1 -21 40.3323 -11.5496
-14 -1 -20 15.7638 -11.6014
-14 -1 -19 -17.1503 -6.3915
-14 -1 -18 -26.9756 13.8519
-14 -1 -17 -1.7616 4.9378
-14 -1 -16 -18.7516 15.1380
-14 -1 -15 -5.9702 -11.7004
-14 -1 -14 -6.7941 2.4119
-14 -1 -13 -21.1433 1.7633
-14 -1 -12 -14.0091 34.2701
-14 -1 -11 5.2851 33.6847
-14 -1 -10 -2.9399 9.2044
-14 -1 -9 -27.8863 17.1347
-14 -1 -8 5.8619 -21.8832
-14 -1 -7 -14.5229 2.2394
-14 -1 -6 2.7307 13.6647
-14 -1 -5 17.9183 -17.0642
-14 -1 -4 10.6127 -5.6542
-14 -1 -3 -0.5236 -6.4843
-14 -1 -2 10.4343 -9.3862
-14 -1 -1 4.1446 -13.3528
-13 -26 -8 -5.2309 10.7655
-13 -26 -7 6.3957 4.6701
-13 -26 -6 -3.4062 -2.8758
-13 -26 -5 9.5442 26.0763
-13 -26 -4 -2.5536 -3.1712
-13 -26 -3 9.9930 -4.2197
-13 -26 -2 -28.2400 -10.9836
-13 -26 -1 36.1970 -12.6214
-13 -25 -11 -18.7062 -14.4554
-13 -25 -10 -7.7378 -1.3011
-13 -25 -9 15.9027 -1.8396
-13 -25 -8 -10.6489 24.2734
-13 -25 -7 7.6359 -2.3276
-13 -25 -6 24.0178 4.0978
-13 -25 -5 -1.9421 6.1775
-13 -25 -4 30.0699 11.8906
-13 -25 -3 1.2127 -6.7840
-13 -25 -2 13.0968 -9.6931
-13 -25 -1 -9.5375 -1.1754
-13 -24 -13 -17.6015 -2.7244
-13 -24 -12 10.2127 2.9448
-13 -24 -11 -6.6270 -5.2307
-13 -24 -10 -5.4668 33.5102
-13 -24 -9 -17.3491 -14.0293
-13 -24 -8 8.4905 8.6977
-13 -24 -7 -11.8698 -6.4913
-13 -24 -6 8.0458 5.1978
-13 -24 -5 1.4477 -13.0814
-13 -24 -4 -2.6170 -25.0437
-13 -24 -3 10.8991 2.5493
-13 -24 -2 11.0172 -7.2549
-13 -24 -1 15.0152 5.2595
-13 -23 -15 -0.5268 -10.7741
-13 -23 -14 -19.6796 -12.6572
-13 -23 -13 -7.6992 13.0916
-13 -23 -12 18.8021 39.8928
-13 -23 -11 -2.9776 -1.3391
-13 -23 -10 -2.7043 16.1966
-13 -23 -9 -3.7662 -2.6828
-13 -23 -8 -4.0476 -8.5657
-13 -23 -7 5.5918 2.7026
-13 -23 -6 -12.0342 -1.4326
-13 -23 -5 -1.3947 -4.0829
-13 -23 -4 32.4303 8.8943
-13 -23 -3 31.6724 9.5475
-13 -23 -2 22.3508 -0.1721
-13 -23 -1 10.2729 -2.1002
-13 -22 -17 7.4423 -0.5444
-13 -22 -16 -8.2380 -9.5610
-13 -22 -15 -17.0344 4.6573
-13 -22 -14 18.9104 20.2306
-13 -22 -13 1.0437 -10.8530
-13 -22 -12 7.7178 3.6116
-13 -22 -11 5.9337 -16.8458
-13 -22 -10 -23.9971 -7.9176
-13 -22 -9 2.8234 -11.3842
-13 -22 -8 0.0277 28.5878
-13 -22 -7 -0.1600 -7.1292
-13 -22 -6 14.4137 20.5523
-13 -22 -5 9.2525 6.5365
-13 -22 -4 -4.5541 -3.6265
-13 -22 -3 12.5211 -22.9673
-13 -22 -2 4.4671 -5.2584
-13 -22 -1 -8.7418 6.1124
-13 -21 -19 -9.5295 1.8315
-13 -21 -18 11.3622 -15.3198
-13 -21 -17 -1.1496 -16.4657
-13 -21 -16 5.8503 -9.2808
-13 -21 -15 -1.1155 -14.0928
-13 -21 -14 -10.1046 -1.9331
-13 -21 -13 17.5127 24.0809
-13 -21 -12 -0.0004 4.0541
-13 -21 -11 27.0593 19.0392
-13 -21 -10 52.6229 1.6622
-13 -21 -9 15.8971 0.5662
-13 -21 -8 3.2313 -12.1865
-13 -21 -7 40.6695 11.6520
-13 -21 -6 3.9317 -4.5025
-13 -21 -5 -0.5096 -3.7588
-13 -21 -4 8.7009 3.8424
-13 -21 -3 9.2508 7.5959
-13 -21 -2 15.9158 18.1274
-13 -21 -1 23.3180 12.3814
-13 -20 -20 0.3473 -0.6424
-13 -20 -19 4.2433 13.3728
-13 -20 -18 -6.6152 -1.6688
-13 -20 -17 5.4266 7.0831
-13 -20 -16 2.4062 15.0204
-13 -20 -15 -5.8386 21.2453
-13 -20 -14 -14.4090 29.9146
-13 -20 -13 -1.4083 -3.6282
-13 -20 -12 -8.1394 -11.3910
-13 -20 -11 15.5774 -11.5538
-13 -20 -10 14.8618 -25.3832
-13 -20 -9 7.7500 6.1905
-13 -20 -8 -7.7274 14.8203
-13 -20 -7 -8.4691 -8.0729
-13 -20 -6 -2.5998 10.2668
-13 -20 -5 -5.9518 -0.5708
-13 -20 -4 -14.9198 -2.3949
-13 -20 -3 6.6959 2.3803
-13 -20 -2 4.8945 -1.3003
-13 -20 -1 12.1270 -23.1715
-13 -19 -21 1.4167 0.7665
-13 -19 -20 24.6995 -8.5341
-13 -19 -19 3.8333 6.0922
-13 -19 -18 11.7386 -21.0246
-13 -19 -17 51.4344 -0.0011
-13 -19 -16 -9.4645 -2.8010
-13 -19 -15 -0.2454 8.9616
-13 -19 -14 -9.4751 35.1985
-13 -19 -13 -17.9379 29.0853
-13 -19 -12 -15.3835 -29.4237
-13 -19 -11 -0.6209 5.0265
-13 -19 -10 27.4547 -15.2110
-13 -19 -9 31.8335 -13.4434
-13 -19 -8 15.2275 10.4847
-13 -19 -7 -9.7631 -10.8922
-13 -19 -6 -13.8087 -1.4042
-13 -19 -5 -1.8337 -6.1833
-13 -19 -4 -4.1379 14.3905
-13 -19 -3 3.2385 6.4909
-13 -19 -2 2.0945 -7.1603
-13 -19 -1 11.8997 7.2019
-13 -18 -22 -2.1977 -24.6519
-13 -18 -21 -23.8082 5.2936
-13 -18 -20 -0.8802 -2.3213
-13 -18 -19 -10.3370 -0.5440
-13 -18 -18 11.0781 4.3284
-13 -18 -17 13.6385 21.7679
-13 -18 -16 26.7707 -9.2692
-13 -18 -15 -10.9446 30.9072
-13 -18 -14 4.4463 28.4326
-13 -18 -13 5.3162 22.1401
-13 -18 -12 -1.4058 21.0554
-13 -18 -11 -9.0085 16.0809
-13 -18 -10 6.6812 -28.2467
-13 -18 -9 9.9633 3.4431
-13 -18 -8 -4.5412 8.8162
-13 -18 -7 -8.7025 7.0493
-13 -18 -6 0.4868 40.5583
-13 -18 -5 -2.3244 -3.7413
-13 -18 -4 2.4847 -10.5805
-13 -18 -3 -2.7553 -0.8948
-13 -18 -2 -0.9699 -1.6265
-13 -18 -1 6.8745 4.4736
-13 -17 -23 -8.4188 -2.9310
-13 -17 -22 1.6582 3.3606
-13 -17 -21 -28.6927 3.4640
-13 -17 -20 7.8528 -4.0485
-13 -17 -19 -7.6004 2.3853
-13 -17 -18 -33.0317 -29.4121
-13 -17 -17 9.7602 10.0295
-13 -17 -16 12.6801 1.4443
-13 -17 -15 -6.7271 11.8297
-13 -17 -14 -12.8388 -2.1490
-13 -17 -13 6.0086 25.0287
-13 -17 -12 33.2363 -20.6395
-13 -17 -11 -21.7347 -12.5986
-13 -17 -10 10.0708 -14.5894
-13 -17 -9 -9.1561 -21.0475
-13 -17 -8 8.0035 -35.8888
-13 -17 -7 -0.4465 6.7765
-13 -17 -6 11.6080 -17.5652
-13 -17 -5 -4.2454 -8.0582
-13 -17 -4 -8.8391 0.5212
-13 -17 -3 0.1301 -3.5461
-13 -17 -2 1.5321 -2.9000
-13 -17 -1 -4.9117 1.6017
-13 -16 -24 11.5700 2.3431
-13 -16 -23 -1.7640 -6.6611
-13 -16 -22 -11.7689 -19.3209
-13 -16 -21 -2.4585 -14.6049
-13 -16 -20 6.5925 1.2518
-13 -16 -19 -1.8184 34.9530
-13 -16 -18 2.1394 -7.9710
-13 -16 -17 13.6824 0.7308
-13 -16 -16 3.4871 -4.5251
-13 -16 -15 2.7174 -4.7976
-13 -16 -14 -5.2407 -5.2719
-13 -16 -13 -21.0614 38.4327
-13 -16 -12 -10.6326 1.5275
-13 -16 -11 5.6502 3.9923
-13 -16 -10 -35.8594 24.1263
-13 -16 -9 -8.9147 5.9375
-13 -16 -8 16.0335 13.5628
-13 -16 -7 -20.4078 -6.5276
-13 -16 -6 4.1994 11.1138
-13 -16 -5 -12.6193 3.1940
-13 -16 -4 -7.1121 -2.4167
-13 -16 -3 -1.9071 -3.1080
-13 -16 -2 1.9539 -7.3632
-13 -16 -1 2.8946 3.1599
-13 -15 -24 0.1982 17.5258
-13 -15 -23 -16.4499 -17.0059
-13 -15 -22 -25.6460 -6.7075
-13 -15 -21 -11.4154 -17.0323
-13 -15 -20 -13.8487 12.6073
-13 -15 -19 21.8733 8.3181
-13 -15 -18 -50.8583 14.1903
-13 -15 -17 -10.7888 3.8913
-13 -15 -16 -36.1101 14.7215
-13 -15 -15 -19.1009 -18.1579
-13 -15 -14 -8.4131 9.1664
-13 -15 -13 -9.9751 -7.9468
-13 -15 -12 7.6311 1.0359
-13 -15 -11 -10.4255 -12.3265
-13 -15 -10 -2.0489 -20.9087
-13 -15 -9 -2.0963 -14.1842
-13 -15 -8 -4.3973 -0.9920
-13 -15 -7 -9.4892 -2.8273
-13 -15 -6 5.6394 1.5054
-13 -15 -5 6.4534 9.1794
-13 -15 -4 16.9579 -5.7005
-13 -15 -3 2.2494 -1.6556
-13 -15 -2 -3.9944 3.5409
-13 -15 -1 5.3436 -4.0585
-13 -14 -24 3.9819 -7.4039
-13 -14 -23 2.8397 -11.5739
-13 -14 -22 13.7481 -12.2765
-13 -14 -21 -1.9108 -26.7540
-13 -14 -20 13.0067 5.1466
-13 -14 -19 -2.6990 20.0514
-13 -14 -18 7.4793 0.2398
-13 -14 -17 -22.4517 56.3460
-13 -14 -16 -19.7958 -15.3479
-13 -14 -15 4.2888 35.1057
-13 -14 -14 -18.5707 -29.0915
-13 -14 -13 12.1648 13.4381
-13 -14 -12 -17.6998 8.4218
-13 -14 -11 3.0992 -6.8820
-13 -14 -10 -8.5146 4.3694
-13 -14 -9 2.1472 -29.2361
-13 -14 -8 10.8297 5.3914
-13 -14 -7 8.5460 -10.5540
-13 -14 -6 -0.7458 3.2509
-13 -14 -5 2.3520 -0.8646
-13 -14 -4 10.5568 20.4343
-13 -14 -3 5.3920 0.3937
-13 -14 -2 -3.2956 4.1898
-13 -14 -1 11.3354 1.8034
-13 -13 -23 2.5672 -0.5034
-13 -13 -22 -0.0489 -6.4384
-13 -13 -21 -6.0067 -13.8887
-13 -13 -20 5.4757 2.0951
-13 -13 -19 21.9800 17.0540
-13 -13 -18 -31.9935 17.1399
-13 -13 -17 -10.4398 -3.6482
-13 -13 -16 5.6566 14.9848
-13 -13 -15 -15.3027 1.6242
-13 -13 -14 13.5303 -5.2734
-13 -13 -13 -5.5186 -13.9600
-13 -13 -12 25.4513 1.5393
-13 -13 -11 21.0763 -0.0698
-13 -13 -10 -3.7155 4.8167
-13 -13 -9 0.4984 3.6633
-13 -13 -8 -5.7466 0.2792
-13 -13 -7 -10.9116 9.8315
-13 -13 -6 4.4565 -4.9091
-13 -13 -5 6.6913 -0.4017
-13 -13 -4 7.5887 3.0203
-13 -13 -3 5.5534 -5.1354
-13 -13 -2 7.2964 -3.2778
-13 -13 -1 -2.3982 -2.8790
-13 -12 -27 -3.6666 8.4132
-13 -12 -23 -0.2458 11.1864
-13 -12 -22 -19.4374 -23.9109
-13 -12 -21 2.0346 -7.9779
-13 -12 -20 -18.9073 -1.3543
-13 -12 -19 -6.0395 18.5261
-13 -12 -18 -8.7862 -19.5879
-13 -12 -17 -3.3472 1.8392
-13 -12 -16 -0.0927 -22.2046
-13 -12 -15 -5.0696 2.7208
-13 -12 -14 6.4861 -26.6316
-13 -12 -13 3.4852 -10.3030
-13 -12 -12 -4.6794 -9.7646
-13 -12 -11 8.5699 -12.4444
-13 -12 -10 11.0250 9.5731
-13 -12 -9 -5.0461 13.8224
-13 -12 -8 6.1654 -22.8530
-13 -12 -7 1.8468 3.7838
-13 -12 -6 -4.3117 -7.1247
-13 -12 -5 2.6205 -5.9140
-13 -12 -4 7.4958 11.3672
-13 -12 -3 -1.0793 17.2694
-13 -12 -2 12.4101 4.8762
-13 -12 -1 1.6696 3.2448
-13 -11 -27 -4.8380 3.9583
-13 -11 -26 -2.5616 0.4861
-13 -11 -25 -9.1754 -11.1934
-13 -11 -24 -3.2325 -4.0898
-13 -11 -23 9.9618 -6.5259
-13 -11 -22 12.8299 -2.1136
-13 -11 -21 -16.3755 8.9306
-13 -11 -20 -15.9075 -13.2281
-13 -11 -19 -7.6644 -7.7749
-13 -11 -18 23.6870 10.2410
-13 -11 -17 -22.1650 -0.1589
-13 -11 -16 5.8920 8.4137
-13 -11 -15 3.4306 1.3958
-13 -11 -14 10.9920 -0.1188
-13 -11 -13 -4.3490 0.0759
-13 -11 -12 6.2660 -29.0187
-13 -11 -11 0.5922 -7.0763
-13 -11 -10 -6.7522 -0.7200
-13 -11 -9 -0.3385 -18.0000
-13 -11 -8 -9.4600 6.5237
-13 -11 -7 -35.1057 -8.9543
-13 -11 -6 -10.9469 -1.2263
-13 -11 -5 7.8494 11.5141
-13 -11 -4 -5.1392 2.0962
-13 -11 -3 10.8711 5.7589
-13 -11 -2 -0.4391 -5.5045
-13 -11 -1 -3.7546 -18.9836
-13 -10 -28 7.7478 12.2566
-13 -10 -27 -2.8299 5.3808
-13 -10 -26 1.6834 8.6909
-13 -10 -25 -18.5202 5.6312
-13 -10 -24 1.7051 -4.7910
-13 -10 -23 3.3104 0.4554
-13 -10 -22 -0.2853 6.9567
-13 -10 -21 6.2984 -0.5661
-13 -10 -20 13.0076 9.1694
-13 -10 -19 -2.2004 -5.2079
-13 -10 -18 -6.9859 -42.9550
-13 -10 -17 -9.7455 -52.6179
-13 -10 -16 -25.2407 -13.9760
-13 -10 -15 0.5148 7.0326
-13 -10 -14 -1.3978 -20.5318
-13 -10 -13 12.1533 -2.7200
-13 -10 -12 15.1292 0.2630
-13 -10 -11 1.5174 -7.1731
-13 -10 -10 -2.3291 16.8370
-13 -10 -9 5.5705 2.3785
-13 -10 -8 -12.2425 -23.3633
-13 -10 -7 -0.7797 -10.0069
-13 -10 -6 -0.0922 -1.9485
-13 -10 -5 -13.1447 8.6233
-13 -10 -4 14.6785 -0.9467
-13 -10 -3 8.8105 5.9092
-13 -10 -2 -2.8215 9.9973
-13 -10 -1 11.7943 8.7182
-13 -9 -28 -8.8997 -5.7241
-13 -9 -27 10.2555 0.0290
-13 -9 -26 3.6741 -2.6017
-13 -9 -25 7.6081 1.0583
-13 -9 -24 -18.1514 9.2829
-13 -9 -23 -4.2810 -5.0827
-13 -9 -22 -6.2517 -8.8800
-13 -9 -21 19.3637 -2.2021
-13 -9 -20 -3.9815 -1.7381
-13 -9 -19 -1.2087 -3.6877
-13 -9 -18 -1.2693 17.2032
-13 -9 -17 19.7365 2.4538
-13 -9 -16 12.2920 15.5117
-13 -9 -15 23.7227 5.3050
-13 -9 -14 0.8758 4.6344
-13 -9 -13 16.5036 -30.6271
-13 -9 -12 12.7074 8.8282
-13 -9 -11 -14.7897 3.0511
-13 -9 -10 -10.1536 16.5153
-13 -9 -9 -13.1274 8.2833
-13 -9 -8 -3.1028 -0.5983
-13 -9 -7 8.5476 -0.2638
-13 -9 -6 -9.3156 3.9359
-13 -9 -5 -2.6668 4.1524
-13 -9 -4 4.5775 18.7323
-13 -9 -3 -8.6514 -8.9121
-13 -9 -2 -23.5142 5.9005
-13 -9 -1 12.6007 -3.7291
-13 -8 -29 -2.6936 1.6047
-13 -8 -28 -5.8833 8.8818
-13 -8 -27 -3.7194 1.6948
-13 -8 -26 11.5760 -7.5067
-13 -8 -25 -2.8180 -9.3617
-13 -8 -24 15.9287 5.8065
-13 -8 -23 3.9712 3.0466
-13 -8 -22 -5.3343 -4.3941
-13 -8 -21 -11.0930 -16.8164
-13 -8 -20 -11.0604 -1.9626
-13 -8 -19 0.2646 4.6226
-13 -8 -18 -7.0231 -5.4902
-13 -8 -17 -20.2758 -21.7801
-13 -8 -16 0.1104 -31.7754
-13 -8 -15 -7.8250 8.2777
-13 -8 -14 -9.3386 -20.8651
-13 -8 -13 13.5405 21.8850
-13 -8 -12 -8.2035 -11.0680
-13 -8 -11 6.4854 21.6698
-13 -8 -10 -20.6025 8.4256
-13 -8 -9 -9.0870 13.1837
-13 -8 -8 -39.4420 16.5642
-13 -8 -7 -29.0352 -24.4906
-13 -8 -6 13.8147 1.9829
-13 -8 -5 -3.9928 11.3865
-13 -8 -4 12.0546 25.3355
-13 -8 -3 19.5601 -27.5390
-13 -8 -2 -1.4711 15.8647
-13 -8 -1 -9.7191 15.8933
-13 -7 -29 7.9828 9.9740
-13 -7 -28 -5.7402 -11.9025
-13 -7 -27 1.6356 8.3395
-13 -7 -26 15.2470 2.2332
-13 -7 -25 1.9640 12.6010
-13 -7 -24 4.7858 1.4898
-13 -7 -23 11.1481 2.9441
-13 -7 -22 -25.0557 18.4662
-13 -7 -21 -3.6607 -3.4118
-13 -7 -20 -10.9582 2.2926
-13 -7 -19 10.6463 7.4587
-13 -7 -18 4.4539 3.4718
-13 -7 -17 2.7293 -0.1139
-13 -7 -16 6.1293 -9.1381
-13 -7 -15 -2.9391 28.0034
-13 -7 -14 -11.8512 11.1679
-13 -7 -13 10.3580 23.0732
-13 -7 -12 -4.4749 -2.5085
-13 -7 -11 3.1058 -6.5961
-13 -7 -10 2.5767 -3.4975
-13 -7 -9 -8.5326 13.1527
-13 -7 -8 10.6438 -1.4378
-13 -7 -7 15.5350 -9.6282
-13 -7 -6 -14.4794 0.7812
-13 -7 -5 -11.0124 -13.3987
-13 -7 -4 -7.9347 3.0168
-13 -7 -3 4.7398 28.4734
-13 -7 -2 26.2424 -6.8088
-13 -7 -1 18.5479 12.8802
-13 -6 -29 10.3662 6.6406
-13 -6 -28 -5.6808 -13.3490
-13 -6 -27 13.0863 38.2407
-13 -6 -26 3.2828 -8.8296
-13 -6 -25 -1.3266 -14.5917
-13 -6 -24 11.7685 7.2921
-13 -6 -23 -13.3786 -6.7874
-13 -6 -22 0.8886 -9.6706
-13 -6 -21 -19.0169 -12.6090
-13 -6 -20 -22.5120 1.6954
-13 -6 -19 -5.7612 -5.1434
-13 -6 -18 -10.0656 -1.4816
-13 -6 -17 9.1038 12.5002
-13 -6 -16 -17.2131 -36.2488
-13 -6 -15 0.2725 28.5868
-13 -6 -14 -8.4849 -19.9330
-13 -6 -13 -0.8039 -12.0299
-13 -6 -12 -5.6101 -27.9519
-13 -6 -11 -4.9743 9.6658
-13 -6 -10 -17.4828 -23.2364
-13 -6 -9 4.7196 -11.3353
-13 -6 -8 3.3318 18.9415
-13 -6 -7 -6.0295 -8.7649
-13 -6 -6 1.2563 1.9110
-13 -6 -5 11.1318 19.8772
-13 -6 -4 17.0433 3.4054
-13 -6 -3 7.5140 -5.7889
-13 -6 -2 14.5486 -9.2092
-13 -6 -1 -33.0658 -24.6166
-13 -5 -30 5.2979 -5.5843
-13 -5 -29 6.9783 -0.3823
-13 -5 -28 16.4311 -16.0188
-13 -5 -27 7.8665 -3.0838
-13 -5 -26 9.6410 -3.8072
-13 -5 -25 18.3815 18.0080
-13 -5 -24 -8.4546 8.0687
-13 -5 -23 0.0824 1.1395
-13 -5 -22 -9.6156 0.4056
-13 -5 -21 -23.1254 1.0452
-13 -5 -20 -12.8970 -0.3217
-13 -5 -19 10.0300 -16.0493
-13 -5 -18 6.9449 10.2631
-13 -5 -17 -10.9648 0.2738
-13 -5 -16 0.2217 -5.4033
-13 -5 -15 -11.8718 4.4226
-13 -5 -14 -3.6052 -6.6369
-13 -5 -13 -18.6036 8.9802
-13 -5 -12 3.3881 -28.0693
-13 -5 -11 5.8067 -8.6488
-13 -5 -10 18.8861 -21.0061
-13 -5 -9 26.2704 5.9305
-13 -5 -8 -6.7139 17.6942
-13 -5 -7 13.4960 16.7278
-13 -5 -6 8.3085 28.5213
-13 -5 -5 0.8041 -2.1091
-13 -5 -4 -3.1415 0.9351
-13 -5 -3 7.2297 21.2669
-13 -5 -2 2.4178 -23.9109
-13 -5 -1 20.5425 -0.6737
-13 -4 -30 4.7756 2.6057
-13 -4 -29 15.4076 -6.7870
-13 -4 -28 -2.0670 6.7152
-13 -4 -27 -0.3103 17.9102
-13 -4 -26 -1.3189 9.0532
-13 -4 -25 1.2110 -2.0807
-13 -4 -24 12.2855 2.5402
-13 -4 -23 -4.6396 -20.4153
-13 -4 -22 0.7904 -5.4954
-13 -4 -21 -16.0506 3.1573
-13 -4 -20 -1.1049 -9.1994
-13 -4 -19 -17.6566 -4.9285
-13 -4 -18 -1.2908 8.7486
-13 -4 -17 5.6667 15.8665
-13 -4 -16 6.4726 -0.7181
-13 -4 -15 11.4955 29.2103
-13 -4 -14 2.7551 -10.6270
-13 -4 -13 -3.3768 -11.1052
-13 -4 -12 8.1616 -15.6002
-13 -4 -11 -0.2294 7.8550
-13 -4 -10 0.8131 -7.3588
-13 -4 -9 20.9321 19.3089
-13 -4 -8 -0.4907 13.9040
-13 -4 -7 -12.0657 -5.5917
-13 -4 -6 -13.3586 27.4122
-13 -4 -5 -6.2464 -12.3322
-13 -4 -4 -8.5588 18.2306
-13 -4 -3 10.3447 0.7166
-13 -4 -2 6.2676 -0.3583
-13 -4 -1 -25.7257 19.9661
-13 -3 -30 16.5385 -10.7185
-13 -3 -29 -8.9733 -8.3571
-13 -3 -28 4.3911 -3.0893
-13 -3 -27 13.5320 -0.5253
-13 -3 -26 11.5883 -1.9390
-13 -3 -25 9.3495 -5.1268
-13 -3 -24 -27.9982 -5.8403
-13 -3 -23 1.9353 0.2386
-13 -3 -22 0.0991 -17.0541
-13 -3 -21 4.3194 -1.9595
-13 -3 -20 -11.4939 -0.9366
-13 -3 -19 -28.6022 -12.6978
-13 -3 -18 -14.4183 8.5049
-13 -3 -17 -22.8347 6.0644
-13 -3 -16 -19.3277 -15.4856
-13 -3 -15 -19.1440 -15.5363
-13 -3 -14 -24.5376 -26.1777
-13 -3 -13 4.5695 8.5285
-13 -3 -12 -2.5747 13.1597
-13 -3 -11 5.0112 8.7010
-13 -3 -10 31.4706 -8.9756
-13 -3 -9 9.3351 -19.9530
-13 -3 -8 -12.4041 19.9917
-13 -3 -7 -11.3229 3.5030
-13 -3 -6 -5.6151 46.8144
-13 -3 -5 21.0014 -9.4205
-13 -3 -4 -30.5889 -30.7356
-13 -3 -3 8.7322 5.6550
-13 -3 -2 23.6362 -4.7952
-13 -3 -1 13.2407 -14.5989
-13 -2 -30 8.0271 13.1601
-13 -2 -29 3.9068 6.7055
-13 -2 -28 -0.0445 -8.0302
-13 -2 -27 2.9383 3.1525
-13 -2 -26 -6.4029 2.5477
-13 -2 -25 -10.0369 -18.8477
-13 -2 -24 0.2391 25.1071
-13 -2 -23 8.2467 12.1337
-13 -2 -22 -2.3850 -5.6018
-13 -2 -21 -12.0849 -8.1491
-13 -2 -20 -11.8179 7.7205
-13 -2 -19 -7.2823 56.5799
-13 -2 -18 -7.7521 6.6067
-13 -2 -17 -0.0206 -4.2171
-13 -2 -16 17.6088 17.4143
-13 -2 -15 -20.3104 19.2704
-13 -2 -14 7.7575 36.0949
-13 -2 -13 4.9307 27.5349
-13 -2 -12 38.7967 -5.1974
-13 -2 -11 -11.9838 -2.6366
-13 -2 -10 8.9031 -1.2542
-13 -2 -9 -20.3080 20.3853
-13 -2 -8 -12.5401 -4.3445
-13 -2 -7 16.5761 11.0469
-13 -2 -6 -2.7016 -10.8618
-13 -2 -5 -3.0726 -6.1788
-13 -2 -4 5.1261 22.5774
-13 -2 -3 5.4904 -12.8602
-13 -2 -2 0.2612 5.2878
-13 -2 -1 -14.3110 -7.0007
-13 -1 -30 -0.6361 4.8471
-13 -1 -29 -11.6059 -7.8111
-13 -1 -28 -0.6907 -13.5221
-13 -1 -27 -16.0450 -3.5096
-13 -1 -26 -11.5537 18.3598
-13 -1 -25 34.5879 0.5265
-13 -1 -24 18.3337 0.8805
-13 -1 -23 -27.4675 14.1885
-13 -1 -22 -4.1765 -13.5404
-13 -1 -21 -0.5552 14.8446
-13 -1 -20 0.8196 2.3294
-13 -1 -19 22.2489 11.2914
-13 -1 -18 17.5329 -19.6875
-13 -1 -17 -5.8233 0.4559
-13 -1 -16 1.2524 6.4838
-13 -1 -15 17.5490 -3.2432
-13 -1 -14 26.7071 -8.2333
-13 -1 -13 -10.2761 -9.9190
-13 -1 -12 5.8995 -1.5995
-13 -1 -11 -35.9689 -7.9229
-13 -1 -10 -32.2492 23.8392
-13 -1 -9 33.9920 -7.5713
-13 -1 -8 7.8329 -9.8099
-13 -1 -7 -23.8063 -8.2271
-13 -1 -6 7.0907 4.0028
-13 -1 -5 -0.5063 -4.9773
-13 -1 -4 0.5484 5.9359
-13 -1 -3 -10.3247 -7.7835
-13 -1 -2 -19.3313 21.2666
-13 -1 -1 48.9773 -2.4266
-12 -27 -8 0.7784 -14.7236
-12 -27 -7 -29.6360 2.7010
-12 -27 -6 10.4601 -8.2453
-12 -27 -5 6.4522 1.5461
-12 -27 -4 -50.2883 13.0441
-12 -27 -3 4.5256 12.5930
-12 -27 -2 -28.9052 -35.7974
-12 -27 -1 -12.3245 -3.9069
-12 -26 -11 4.6969 -8.3848
-12 -26 -10 -9.9769 10.4198
-12 -26 -9 -2.9934 -3.9438
-12 -26 -8 4.3022 -27.5218
-12 -26 -7 -5.8666 -18.7021
-12 -26 -6 6.6009 -29.6921
-12 -26 -5 14.4277 -3.1187
-12 -26 -4 7.5702 -15.9103
-12 -26 -3 2.7549 42.9789
-12 -26 -2 16.0709 -20.3322
-12 -26 -1 6.9173 15.8990
-12 -25 -14 11.3780 9.5095
-12 -25 -13 -29.9039 -20.6147
-12 -25 -12 14.4143 13.4108
-12 -25 -11 -15.3011 -9.6513
-12 -25 -10 -2.0488 -7.1143
-12 -25 -9 -15.4859 6.9713
-12 -25 -8 -9.1750 6.7210
-12 -25 -7 -31.3822 -0.2832
-12 -25 -6 8.2339 0.6134
-12 -25 -5 18.4953 3.5053
-12 -25 -4 10.7082 -15.4735
-12 -25 -3 26.5645 3.3216
-12 -25 -2 -11.5918 1.9492
-12 -25 -1 -8.3769 5.3518
-12 -24 -16 18.8441 0.1011
-12 -24 -15 -16.0859 8.5629
-12 -24 -14 10.0966 20.4799
-12 -24 -13 22.1595 -12.2396
-12 -24 -12 -8.4588 -5.8677
-12 -24 -11 1.9244 -27.9088
-12 -24 -10 -5.4470 20.8231
-12 -24 -9 -14.1182 -24.2820
-12 -24 -8 18.9102 -13.2663
-12 -24 -7 8.4171 -2.7239
-12 -24 -6 -2.8510 -8.6363
-12 -24 -5 13.1677 -12.7790
-12 -24 -4 7.9161 -36.1435
-12 -24 -3 12.7071 -2.2055
-12 -24 -2 6.6058 -10.7392
-12 -24 -1 10.7700 6.8465
-12 -23 -18 -8.7664 -15.6230
-12 -23 -17 5.7947 -5.6440
-12 -23 -16 18.2675 -16.2545
-12 -23 -15 -1.6657 25.6757
-12 -23 -14 24.5590 34.8650
-12 -23 -13 -14.6284 -0.0078
-12 -23 -12 5.1875 9.8351
-12 -23 -11 -9.7294 -14.4885
-12 -23 -10 37.0260 -18.8288
-12 -23 -9 -0.8940 21.3323
-12 -23 -8 45.0360 20.6469
-12 -23 -7 5.3930 8.7416
-12 -23 -6 8.3571 17.9237
-12 -23 -5 -0.5214 3.9462
-12 -23 -4 -24.6452 -0.3599
-12 -23 -3 -5.5064 2.7420
-12 -23 -2 6.0443 5.9326
-12 -23 -1 6.9362 -2.1717
-12 -22 -19 1.2097 4.1881
-12 -22 -18 -3.6174 9.4216
-12 -22 -17 -4.1764 1.6398
-12 -22 -16 9.7112 4.1978
-12 -22 -15 15.3125 -27.8692
-12 -22 -14 17.1693 0.0155
-12 -22 -13 -2.8951 15.3044
-12 -22 -12 10.1600 -23.8408
-12 -22 -11 -11.0193 -32.3783
-12 -22 -10 -1.7249 -1.9284
-12 -22 -9 11.6408 -21.4807
-12 -22 -8 18.0185 15.4164
-12 -22 -7 5.4657 -14.2691
-12 -22 -6 2.4214 4.0597
-12 -22 -5 -16.1880 27.3146
-12 -22 -4 4.3375 -0.9734
-12 -22 -3 15.4167 -20.1173
-12 -22 -2 1.0086 -8.2064
-12 -22 -1 4.8859 -4.6069
-12 -21 -20 19.1894 -2.5828
-12 -21 -19 -1.0219 -4.1824
-12 -21 -18 3.3354 -5.7252
-12 -21 -17 15.9326 -10.2544
-12 -21 -16 -20.2369 -17.1504
-12 -21 -15 31.0265 30.4999
-12 -21 -14 17.6620 -4.3176
-12 -21 -13 10.1279 17.3968
-12 -21 -12 10.6336 3.3693
-12 -21 -11 -1.4052 -13.2215
-12 -21 -10 3.2303 -8.3393
-12 -21 -9 -18.2908 10.9810
-12 -21 -8 -8.2725 17.2734
-12 -21 -7 -12.7089 26.6098
-12 -21 -6 -7.0162 6.8220
-12 -21 -5 10.4717 -5.6183
-12 -21 -4 11.5579 -1.2528
-12 -21 -3 14.5421 -10.3725
-12 -21 -2 -30.8685 -10.6116
-12 -21 -1 8.2824 -12.8737
-12 -20 -22 5.5972 -16.8924
-12 -20 -21 4.6841 -2.2569
-12 -20 -20 -4.8929 -17.8065
-12 -20 -19 29.9394 -7.1472
-12 -20 -18 -7.5207 -3.7278
-12 -20 -17 3.1416 -15.6608
-12 -20 -16 -7.9737 24.9572
-12 -20 -15 5.3074 0.8346
-12 -20 -14 -11.0455 8.3745
-12 -20 -13 -2.9181 3.8661
-12 -20 -12 -2.9195 -15.7080
-12 -20 -11 -9.1219 -19.5340
-12 -20 -10 6.7767 -16.0522
-12 -20 -9 3.8683 -26.0920
-12 -20 -8 -16.5383 48.4980
-12 -20 -7 3.1713 -9.7784
-12 -20 -6 3.6522 -18.1989
-12 -20 -5 -12.9270 -1.3391
-12 -20 -4 9.5632 -7.1015
-12 -20 -3 -0.4990 -2.2105
-12 -20 -2 4.5556 18.8602
-12 -20 -1 3.5266 -7.5542
-12 -19 -23 -15.8007 3.2796
-12 -19 -22 11.1045 5.2261
-12 -19 -21 -4.8485 -14.8165
-12 -19 -20 1.4131 -6.3441
-12 -19 -19 -3.2028 2.6907
-12 -19 -18 20.6474 -13.5917
-12 -19 -17 3.3952 -12.5193
-12 -19 -16 36.0718 9.4840
-12 -19 -15 18.8913 0.4293
-12 -19 -14 19.9924 0.2584
-12 -19 -13 10.4023 18.9406
-12 -19 -12 -23.8228 -23.3439
-12 -19 -11 9.9153 7.4977
-12 -19 -10 -14.8422 -9.1779
-12 -19 -9 15.6537 -3.1357
-12 -19 -8 -6.2535 11.8058
-12 -19 -7 -2.5789 18.2764
-12 -19 -6 -0.8483 -8.1857
-12 -19 -5 -13.0498 -12.3557
-12 -19 -4 3.8081 -3.4425
-12 -19 -3 1.3347 -0.7539
-12 -19 -2 9.3065 6.9692
-12 -19 -1 1.6541 -11.8771
-12 -18 -24 11.4762 2.7318
-12 -18 -23 -21.2341 3.5611
-12 -18 -22 2.3247 0.0584
-12 -18 -21 4.7067 6.1604
-12 -18 -20 5.3624 -22.3969
-12 -18 -19 12.1137 0.9295
-12 -18 -18 1.6825 -0.4857
-12 -18 -17 -5.8975 -45.6404
-12 -18 -16 -12.1136 -5.1700
-12 -18 -15 -6.7114 -7.8987
-12 -18 -14 -4.9320 3.3381
-12 -18 -13 16.3064 -22.5265
-12 -18 -12 -11.2361 -6.5463
-12 -18 -11 -27.8286 -13.1995
-12 -18 -10 7.6673 -14.3052
-12 -18 -9 -25.2405 -8.1105
-12 -18 -8 -8.7684 -3.4392
-12 -18 -7 0.3678 7.3549
-12 -18 -6 -15.7017 5.6101
-12 -18 -5 -8.3990 4.7442
-12 -18 -4 -7.6055 0.4139
-12 -18 -3 8.1569 -2.6512
-12 -18 -2 -4.6731 7.6437
-12 -18 -1 4.0391 -4.9885
-12 -17 -23 -11.3407 9.1639
-12 -17 -22 4.2470 -6.9386
-12 -17 -21 -4.4712 8.6239
-12 -17 -20 21.5613 -17.8622
-12 -17 -19 -4.5055 27.1236
-12 -17 -18 -20.1716 10.6290
-12 -17 -17 5.2892 1.2941
-12 -17 -16 -3.2232 -5.3863
-12 -17 -15 -3.6709 -2.5146
-12 -17 -14 14.5438 -14.0980
-12 -17 -13 18.9649 5.4057
-12 -17 -12 -14.9052 -24.9215
-12 -17 -11 24.4099 18.1235
-12 -17 -10 -9.7653 6.8994
-12 -17 -9 5.5443 -4.9505
-12 -17 -8 3.6004 -14.4402
-12 -17 -7 -16.2791 2.5298
-12 -17 -6 5.5073 -3.3757
-12 -17 -5 2.5296 0.0322
-12 -17 -4 -8.2092 -8.4366
-12 -17 -3 -3.1182 0.7842
-12 -17 -2 20.9400 1.9245
-12 -17 -1 -5.1925 -3.6327
-12 -16 -23 1.2397 5.2215
-12 -16 -22 -1.1405 -6.9674
-12 -16 -21 2.8715 7.0523
-12 -16 -20 23.8040 3.8249
-12 -16 -19 -1.9855 1.4908
-12 -16 -18 13.5351 57.6590
-12 -16 -17 -20.1681 8.1658
-12 -16 -16 -20.9926 15.7753
-12 -16 -15 -26.0580 -8.0567
-12 -16 -14 -2.0942 0.1390
-12 -16 -13 0.8952 -2.2636
-12 -16 -12 21.4735 -0.5126
-12 -16 -11 1.0887 0.3052
-12 -16 -10 6.8828 7.6032
-12 -16 -9 4.3023 -6.3038
-12 -16 -8 -5.0120 0.7941
-12 -16 -7 -1.3115 7.8643
-12 -16 -6 7.1056 -13.5917
-12 -16 -5 -3.1515 4.6405
-12 -16 -4 3.0641 -10.3288
-12 -16 -3 6.7453 -4.6120
-12 -16 -2 3.8443 -12.8133
-12 -16 -1 7.2259 -1.1908
-12 -15 -22 -4.1936 3.3287
-12 -15 -21 -3.9808 14.9596
-12 -15 -20 9.8221 -8.2090
-12 -15 -19 17.8874 9.5345
-12 -15 -18 11.0894 5.2240
-12 -15 -17 28.3697 1.3885
-12 -15 -16 1.5568 -3.9777
-12 -15 -15 30.1353 -0.9342
-12 -15 -14 -14.7702 -0.6710
-12 -15 -13 49.1572 -20.3976
-12 -15 -12 12.4636 11.5994
-12 -15 -11 1.6298 -14.8281
-12 -15 -10 0.3761 -3.2835
-12 -15 -9 -1.1352 37.2629
-12 -15 -8 8.7507 -21.4839
-12 -15 -7 -1.9202 14.4773
-12 -15 -6 14.7288 -1.8624
-12 -15 -5 11.4884 4.8505
-12 -15 -4 -9.4767 0.5362
-12 -15 -3 0.4123 3.4401
-12 -15 -2 -18.2419 1.9980
-12 -15 -1 4.9686 19.8457
-12 -14 -27 2.2982 -4.5722
-12 -14 -22 -21.8543 26.3762
-12 -14 -21 -1.8165 11.9358
-12 -14 -20 -3.6386 26.0303
-12 -14 -19 0.5558 -5.2954
-12 -14 -18 -4.8346 12.0928
-12 -14 -17 -2.3090 2.0287
-12 -14 -16 7.1656 1.6048
-12 -14 -15 -1.4340 -2.2051
-12 -14 -14 -2.9706 13.8514
-12 -14 -13 12.9906 -24.9048
-12 -14 -12 -15.3034 -3.4589
-12 -14 -11 16.3220 -2.5101
-12 -14 -10 -10.2860 11.6143
-12 -14 -9 -2.4289 -2.7942
-12 -14 -8 -5.3024 5.0118
-12 -14 -7 -0.6724 10.8623
-12 -14 -6 -2.2955 3.9085
-12 -14 -5 4.2194 -17.9267
-12 -14 -4 12.2566 10.3135
-12 -14 -3 -5.3298 0.8249
-12 -14 -2 -4.9175 -17.9429
-12 -14 -1 2.2112 1.8229
-12 -13 -28 10.1540 -8.1670
-12 -13 -27 0.7095 7.3001
-12 -13 -26 4.1003 0.4854
-12 -13 -21 6.5200 -5.7355
-12 -13 -20 -25.5796 1.6524
-12 -13 -19 18.1992 -3.6989
-12 -13 -18 -37.0869 3.4329
-12 -13 -17 13.5951 -14.0744
-12 -13 -16 22.9499 2.1841
-12 -13 -15 49.7512 -21.1365
-12 -13 -14 -1.4840 19.7988
-12 -13 -13 30.1813 13.9116
-12 -13 -12 5.4713 0.8734
-12 -13 -11 -4.1783 11.4460
-12 -13 -10 10.2377 12.3144
-12 -13 -9 -7.8225 9.1381
-12 -13 -8 -5.0379 8.2464
-12 -13 -7 -8.0425 -0.9771
-12 -13 -6 9.2835 -10.4600
-12 -13 -5 0.3552 -5.4300
-12 -13 -4 -2.6370 -8.9079
-12 -13 -3 8.3781 -9.6428
-12 -13 -2 -4.5400 6.0370
-12 -13 -1 -4.1484 -14.2549
-12 -12 -28 16.2800 14.4764
-12 -12 -27 -1.7468 -9.8901
-12 -12 -26 5.5290 6.4135
-12 -12 -25 -9.9930 2.3987
-12 -12 -24 -4.4055 2.1324
-12 -12 -23 -0.9610 4.1227
-12 -12 -22 2.0840 20.9835
-12 -12 -21 -2.2867 5.7598
-12 -12 -20 5.7590 8.6228
-12 -12 -19 -0.6308 -22.2959
-12 -12 -18 4.9230 -21.6664
-12 -12 -17 -12.3204 22.6426
-12 -12 -16 -14.9769 -42.7281
-12 -12 -15 0.2092 8.3681
-12 -12 -14 1.4726 -24.9607
-12 -12 -13 0.3199 9.4307
-12 -12 -12 -5.6583 3.3962
-12 -12 -11 -1.1100 -9.1177
-12 -12 -10 -8.9046 3.7149
-12 -12 -9 -0.6029 14.1045
-12 -12 -8 -6.8924 -5.0916
-12 -12 -7 6.1749 13.9939
-12 -12 -6 8.0770 7.0847
-12 -12 -5 5.7758 -3.5425
-12 -12 -4 23.1722 3.7527
-12 -12 -3 -10.5092 -10.9881
-12 -12 -2 -8.7821 -1.2522
-12 -12 -1 -14.2318 -23.0663
-12 -11 -29 -4.5787 -4.2755
-12 -11 -28 7.8231 -11.3504
-12 -11 -27 -2.2649 -2.5739
-12 -11 -26 7.8361 -3.5197
-12 -11 -25 10.9285 -0.3151
-12 -11 -24 -3.6414 -6.1999
-12 -11 -23 33.7299 2.2374
-12 -11 -22 -8.0259 -4.0551
-12 -11 -21 -10.5185 5.0816
-12 -11 -20 -29.3809 10.2057
-12 -11 -19 6.6489 6.1140
-12 -11 -18 -42.2311 3.1326
-12 -11 -17 16.2743 22.4648
-12 -11 -16 9.9789 3.3804
-12 -11 -15 18.3008 -8.1412
-12 -11 -14 20.2796 5.8649
-12 -11 -13 -19.7987 -4.2828
-12 -11 -12 -1.1170 2.1410
-12 -11 -11 -15.7381 20.4456
-12 -11 -10 -24.6260 5.4096
-12 -11 -9 -1.7673 3.9873
-12 -11 -8 -0.4318 6.7874
-12 -11 -7 -22.3714 2.3611
-12 -11 -6 23.9432 -5.0413
-12 -11 -5 1.2089 15.8597
-12 -11 -4 6.7592 -18.9316
-12 -11 -3 -2.5445 0.8146
-12 -11 -2 -5.0404 -8.8114
-12 -11 -1 -4.6002 -5.8743
-12 -10 -29 0.2892 5.5845
-12 -10 -28 4.6355 2.6109
-12 -10 -27 5.1273 -8.5444
-12 -10 -26 0.4250 2.3224
-12 -10 -25 -0.6841 10.1364
-12 -10 -24 2.8351 -4.5962
-12 -10 -23 4.0123 1.6281
-12 -10 -22 7.5143 -29.5720
-12 -10 -21 20.7052 -8.1177
-12 -10 -20 -10.0039 14.7352
-12 -10 -19 -10.1701 -3.0587
-12 -10 -18 -12.1148 -25.8338
-12 -10 -17 -7.3434 -7.0049
-12 -10 -16 3.2185 -12.1085
-12 -10 -15 -7.8727 13.3529
-12 -10 -14 -13.0565 6.6675
-12 -10 -13 2.9291 4.4618
-12 -10 -12 6.4738 30.6537
-12 -10 -11 1.0196 19.7868
-12 -10 -10 -9.1292 -7.2309
-12 -10 -9 -27.0095 2.5815
-12 -10 -8 -10.2527 -22.3670
-12 -10 -7 -1.4288 -7.1054
-12 -10 -6 -0.5012 24.6164
-12 -10 -5 19.3380 2.3360
-12 -10 -4 -18.5033 15.8077
-12 -10 -3 -4.6980 14.7480
-12 -10 -2 -15.1482 -7.9630
-12 -10 -1 -16.9461 -4.9276
-12 -9 -29 -13.0321 3.9912
-12 -9 -28 1.5078 5.3176
-12 -9 -27 -7.6347 3.3106
-12 -9 -26 5.1849 -10.8729
-12 -9 -25 -1.8957 6.1508
-12 -9 -24 -4.9043 -1.7680
-12 -9 -23 -17.8508 17.2051
-12 -9 -22 -9.2886 12.4141
-12 -9 -21 -2.6294 30.7640
-12 -9 -20 20.3056 2.4244
-12 -9 -19 13.2468 15.0281
-12 -9 -18 3.3436 -2.8187
-12 -9 -17 -38.6896 -4.7342
-12 -9 -16 0.3071 10.2643
-12 -9 -15 -5.6861 15.6053
-12 -9 -14 6.2763 7.4554
-12 -9 -13 -33.2396 12.4977
-12 -9 -12 -5.0209 -8.9883
-12 -9 -11 -4.0390 5.2323
-12 -9 -10 -4.9476 -1.2075
-12 -9 -9 18.6151 -2.8087
-12 -9 -8 18.9110 6.2491
-12 -9 -7 -8.2743 -24.6452
-12 -9 -6 26.9733 -6.0775
-12 -9 -5 14.4316 15.1585
-12 -9 -4 9.9607 -0.6856
-12 -9 -3 -16.7292 13.9397
-12 -9 -2 9.0051 -7.6746
-12 -9 -1 -1.8323 -13.6771
-12 -8 -30 18.5707 4.9108
-12 -8 -29 -1.3464 -5.1675
-12 -8 -28 -1.3093 22.6051
-12 -8 -27 5.9083 -6.0871
-12 -8 -26 12.5060 0.6622
-12 -8 -25 3.6773 -5.2518
-12 -8 -24 10.9116 7.1807
-12 -8 -23 8.4035 15.2578
-12 -8 -22 2.9889 -0.8684
-12 -8 -21 -7.7708 -15.2154
-12 -8 -20 12.4606 -22.7579
-12 -8 -19 -11.4266 -9.5911
-12 -8 -18 1.7034 1.9702
-12 -8 -17 -5.5573 -10.6530
-12 -8 -16 -3.0346 7.4226
-12 -8 -15 16.0198 -4.9163
-12 -8 -14 15.8320 9.6495
-12 -8 -13 -16.1500 -13.8154
-12 -8 -12 -11.6827 -20.1534
-12 -8 -11 -15.1109 -24.4966
-12 -8 -10 18.6543 9.2327
-12 -8 -9 -17.0426 -30.0881
-12 -8 -8 19.8673 11.3021
-12 -8 -7 -8.0418 -13.7006
-12 -8 -6 -10.6035 3.5553
-12 -8 -5 -1.8464 23.0580
-12 -8 -4 4.5017 1.8696
-12 -8 -3 -1.6612 3.9389
-12 -8 -2 -17.5749 12.2960
-12 -8 -1 -10.7634 -15.8107
-12 -7 -30 5.1084 -0.6374
-12 -7 -29 4.0489 -5.3800
-12 -7 -28 23.1304 -2.2509
-12 -7 -27 16.6377 -6.5476
-12 -7 -26 -11.4722 -9.8772
-12 -7 -25 1.6693 -9.4093
-12 -7 -24 -3.5347 -4.8222
-12 -7 -23 1.0501 12.6282
-12 -7 -22 -25.3371 1.9490
-12 -7 -21 -8.5399 4.4736
-12 -7 -20 -9.8075 -14.9140
-12 -7 -19 10.3599 -12.1745
-12 -7 -18 14.9489 -13.9315
-12 -7 -17 0.5523 6.1974
-12 -7 -16 -15.0031 11.2907
-12 -7 -15 6.6456 3.2302
-12 -7 -14 -20.8724 8.6047
-12 -7 -13 -12.6092 -3.0994
-12 -7 -12 3.1556 -2.6263
-12 -7 -11 6.8574 -15.5813
-12 -7 -10 20.5083 -13.1683
-12 -7 -9 29.5161 -23.5478
-12 -7 -8 40.8906 5.4568
-12 -7 -7 2.1666 47.2562
-12 -7 -6 4.2835 16.4340
-12 -7 -5 -11.4849 -4.6724
-12 -7 -4 31.1986 -0.4377
-12 -7 -3 -11.4949 -23.4405
-12 -7 -2 -12.3826 -16.9351
-12 -7 -1 4.4015 12.3155
-12 -6 -30 3.1169 -2.5830
-12 -6 -29 -3.5536 -1.6867
-12 -6 -28 -18.0065 0.5499
-12 -6 -27 -0.1740 7.6791
-12 -6 -26 -6.4627 7.3096
-12 -6 -25 22.8172 3.3083
-12 -6 -24 -2.2941 8.4146
-12 -6 -23 -12.2373 -0.8884
-12 -6 -22 11.1788 -5.6849
-12 -6 -21 -4.6120 -9.2383
-12 -6 -20 -4.4472 -10.2186
-12 -6 -19 3.1744 -37.1547
-12 -6 -18 24.9147 4.8080
-12 -6 -17 7.2774 -2.1034
-12 -6 -16 1.9927 -1.7919
-12 -6 -15 -14.9376 -8.0881
-12 -6 -14 10.2729 -9.8443
-12 -6 -13 -11.3862 -4.1493
-12 -6 -12 7.5416 -40.8236
-12 -6 -11 7.5914 12.3840
-12 -6 -10 7.8600 -5.7434
-12 -6 -9 9.6936 10.5906
-12 -6 -8 31.8371 32.1959
-12 -6 -7 -17.7803 -8.2069
-12 -6 -6 -2.3312 -18.9111
-12 -6 -5 -43.3716 9.5800
-12 -6 -4 -55.6821 -9.4542
-12 -6 -3 -2.3538 12.9104
-12 -6 -2 -4.4804 18.0485
-12 -6 -1 -0.3297 -15.0438
-12 -5 -31 13.9722 -1.7505
-12 -5 -30 2.1368 3.0001
-12 -5 -29 -2.8560 -2.2652
-12 -5 -28 -4.0496 12.6263
-12 -5 -27 17.5628 0.1440
-12 -5 -26 6.6270 3.0195
-12 -5 -25 -13.8740 4.1797
-12 -5 -24 14.0876 -16.4639
-12 -5 -23 -26.2154 15.5651
-12 -5 -22 -0.3630 -0.9812
-12 -5 -21 -34.7612 6.7544
-12 -5 -20 -11.1303 -4.0618
-12 -5 -19 6.5724 0.3869
-12 -5 -18 -8.4767 -7.8092
-12 -5 -17 16.2008 -9.7043
-12 -5 -16 -17.6140 3.1569
-12 -5 -15 5.2936 14.1992
-12 -5 -14 -20.6607 11.6116
-12 -5 -13 4.1117 -0.8784
-12 -5 -12 -11.8478 -4.2973
-12 -5 -11 13.2481 -4.8982
-12 -5 -10 33.6858 15.9395
-12 -5 -9 -20.1828 16.3477
-12 -5 -8 18.6958 26.3516
-12 -5 -7 -7.3424 12.5757
-12 -5 -6 -14.8854 11.3582
-12 -5 -5 -22.0971 5.7353
-12 -5 -4 31.7553 -20.8620
-12 -5 -3 7.2735 10.4526
-12 -5 -2 28.6403 -8.5108
-12 -5 -1 2.0491 8.2257
-12 -4 -31 -8.0785 9.5124
-12 -4 -30 -12.6849 0.7197
-12 -4 -29 4.6198 23.9449
-12 -4 -28 -5.1013 -12.3082
-12 -4 -27 5.0234 9.7268
-12 -4 -26 -21.0516 -24.3653
-12 -4 -25 23.5011 4.6328
-12 -4 -24 -15.8257 -5.1262
-12 -4 -23 -0.4472 10.8429
-12 -4 -22 1.3537 5.2738
-12 -4 -21 -0.8254 7.9686
-12 -4 -20 5.8347 35.9413
-12 -4 -19 -0.2662 -11.5087
-12 -4 -18 -3.9685 8.5141
-12 -4 -17 4.5631 10.2184
-12 -4 -16 1.5957 10.0179
-12 -4 -15 1.9737 11.7687
-12 -4 -14 -7.0143 -6.7367
-12 -4 -13 25.9194 10.9024
-12 -4 -12 -6.0883 -26.0144
-12 -4 -11 8.3182 10.5587
-12 -4 -10 -10.3991 -2.1229
-12 -4 -9 3.2384 8.4130
-12 -4 -8 -16.7965 26.4349
-12 -4 -7 9.3067 20.4200
-12 -4 -6 1.4230 -18.0868
-12 -4 -5 -7.1300 -10.4333
-12 -4 -4 14.7113 6.7515
-12 -4 -3 23.7600 -38.7970
-12 -4 -2 12.2896 17.6377
-12 -4 -1 5.7514 -3.5334
-12 -3 -31 -12.4752 5.6436
-12 -3 -30 10.5689 -2.5540
-12 -3 -29 -15.9672 1.9395
-12 -3 -28 -26.3542 -6.9553
-12 -3 -27 10.4519 7.2858
-12 -3 -26 -3.6167 15.3912
-12 -3 -25 -4.9331 10.7952
-12 -3 -24 37.2358 -10.2738
-12 -3 -23 -4.4515 19.1905
-12 -3 -22 3.6564 7.7173
-12 -3 -21 -1.4090 7.1105
-12 -3 -20 10.7567 -0.2484
-12 -3 -19 0.1765 -0.4572
-12 -3 -18 -33.9418 -1.9965
-12 -3 -17 -7.4291 -14.4044
-12 -3 -16 -1.0510 -2.4792
-12 -3 -15 30.2349 -1.2809
-12 -3 -14 14.3075 -7.8880
-12 -3 -13 -8.2567 3.3759
-12 -3 -12 -11.9806 -13.1217
-12 -3 -11 -12.1380 7.9603
-12 -3 -10 5.2609 -10.0240
-12 -3 -9 4.9860 6.8787
-12 -3 -8 12.9840 -28.1278
-12 -3 -7 4.9152 -4.4812
-12 -3 -6 1.2057 -8.8611
-12 -3 -5 -2.7367 -18.8212
-12 -3 -4 -16.9186 6.4622
-12 -3 -3 14.6389 -8.9743
-12 -3 -2 -15.5661 18.0843
-12 -3 -1 30.5668 10.7269
-12 -2 -31 -1.9498 -0.3842
-12 -2 -30 1.2403 4.8666
-12 -2 -29 -4.4631 -1.8712
-12 -2 -28 -2.1046 -4.9671
-12 -2 -27 14.7480 14.8477
-12 -2 -26 15.1553 -29.9892
-12 -2 -25 10.8846 -27.6686
-12 -2 -24 15.2448 -8.3399
-12 -2 -23 1.8059 33.7755
-12 -2 -22 7.2184 -18.9706
-12 -2 -21 0.1552 8.9236
-12 -2 -20 14.1423 1.7247
-12 -2 -19 11.8492 -25.4151
-12 -2 -18 -4.0554 12.9801
-12 -2 -17 0.3629 3.1300
-12 -2 -16 5.2975 10.2986
-12 -2 -15 -13.0221 -4.0042
-12 -2 -14 -22.8276 12.2401
-12 -2 -13 -6.2570 22.3437
-12 -2 -12 -31.7599 10.1524
-12 -2 -11 8.8066 37.7778
-12 -2 -10 0.5146 -6.2353
-12 -2 -9 -10.5878 -10.5359
-12 -2 -8 -1.0648 7.0607
-12 -2 -7 6.4435 20.7856
-12 -2 -6 14.9306 21.3113
-12 -2 -5 37.7644 -20.6989
-12 -2 -4 -16.9119 17.2524
-12 -2 -3 20.0820 18.1789
-12 -2 -2 -3.2209 -22.3183
-12 -2 -1 -3.7396 0.1311
-12 -1 -31 -13.9870 -2.3513
-12 -1 -30 -4.6585 -0.1081
-12 -1 -29 8.1637 -5.3605
-12 -1 -28 -4.5908 -3.3490
-12 -1 -27 3.6038 5.6740
-12 -1 -26 2.6913 -4.3466
-12 -1 -25 -26.8260 7.5976
-12 -1 -24 5.4503 8.3590
-12 -1 -23 10.7500 8.0961
-12 -1 -22 29.2041 7.6050
-12 -1 -21 18.0085 2.2364
-12 -1 -20 -16.9855 -7.9113
-12 -1 -19 29.1981 1.0247
-12 -1 -18 17.7405 9.5528
-12 -1 -17 -33.7986 11.5407
-12 -1 -16 2.6461 -18.6046
-12 -1 -15 14.3271 10.9282
-12 -1 -14 6.2891 3.1254
-12 -1 -13 34.2737 17.0858
-12 -1 -12 11.5924 -19.4374
-12 -1 -11 5.4624 -0.2308
-12 -1 -10 -8.6041 -21.4125
-12 -1 -9 30.8396 -15.8013
-12 -1 -8 5.1935 -2.9630
-12 -1 -7 54.3316 -2.0862
-12 -1 -6 1.5442 12.6927
-12 -1 -5 29.1325 0.6114
-12 -1 -4 -7.2914 6.2637
-12 -1 -3 19.6392 3.7072
-12 -1 -2 11.3954 17.4624
-12 -1 -1 37.0541 -9.5647
-11 -28 -7 4.8077 -11.3857
-11 -28 -6 2.2430 -21.4391
-11 -28 -5 8.3213 50.2993
-11 -28 -4 39.6980 -9.5936
-11 -28 -3 0.2089 -17.1434
-11 -28 -2 -15.0669 -8.7794
-11 -28 -1 23.1112 -32.4071
-11 -27 -11 -0.7782 6.4936
-11 -27 -10 -33.3015 11.0039
-11 -27 -9 -46.5152 -3.0191
-11 -27 -8 -78.5633 15.5635
-11 -27 -7 -3.7979 0.5796
-11 -27 -6 -0.7911 -28.4274
-11 -27 -5 13.9556 -4.4362
-11 -27 -4 -2.5423 25.7363
-11 -27 -3 -23.2908 16.3957
-11 -27 -2 -20.3029 6.0410
-11 -27 -1 -15.7520 14.4319
-11 -26 -14 -14.8041 8.8565
-11 -26 -12 -11.5265 36.4665
-11 -26 -11 -10.3560 -9.6323
-11 -26 -10 -4.7733 22.3408
-11 -26 -9 9.8281 7.9128
-11 -26 -8 0.6177 -29.7139
-11 -26 -7 -1.8280 20.1524
-11 -26 -6 0.0935 -60.9800
-11 -26 -5 0.0932 8.8400
-11 -26 -4 15.4379 -9.3631
-11 -26 -3 12.8209 30.1417
-11 -26 -2 -21.9306 13.9048
-11 -26 -1 -2.5010 11.6989
-11 -25 -16 14.8464 9.4882
-11 -25 -15 -8.1801 4.2902
-11 -25 -14 0.2180 15.7307
-11 -25 -13 -1.9307 -27.2239
-11 -25 -12 -9.0710 12.8801
-11 -25 -11 7.6174 -6.1869
-11 -25 -10 -12.2002 13.0225
-11 -25 -9 27.4082 9.3093
-11 -25 -8 -48.7527 13.2305
-11 -25 -7 25.5697 -0.4915
-11 -25 -6 -21.2905 -8.7747
-11 -25 -5 -3.4606 2.8691
-11 -25 -4 0.7932 -10.0959
-11 -25 -3 16.4375 -4.6146
-11 -25 -2 14.0655 -1.2026
-11 -25 -1 -18.3010 -5.1039
-11 -24 -18 1.6573 -30.2939
-11 -24 -17 -15.1546 -10.7404
-11 -24 -16 0.8327 1.6322
-11 -24 -15 20.9922 8.9600
-11 -24 -14 24.1086 -1.5350
-11 -24 -13 -20.7841 17.2802
-11 -24 -12 -10.4761 -5.5952
-11 -24 -11 -17.4589 -41.0419
-11 -24 -10 -3.4862 2.9151
-11 -24 -9 12.7565 8.4542
-11 -24 -8 0.2409 -5.3333
-11 -24 -7 -6.7466 55.9795
-11 -24 -6 -8.4090 8.7242
-11 -24 -5 -6.7297 30.0227
-11 -24 -4 0.2401 -7.9381
-11 -24 -3 -2.7819 -13.2865
-11 -24 -2 8.0200 -20.2626
-11 -24 -1 5.0501 0.5702
-11 -23 -19 -7.0990 4.0445
-11 -23 -18 3.3754 -5.2350
-11 -23 -17 -0.4590 -8.2324
-11 -23 -16 23.6516 -8.1460
-11 -23 -15 -4.4158 -18.8768
-11 -23 -14 58.7042 31.9886
-11 -23 -13 -12.7554 -20.7714
-11 -23 -12 -13.5966 26.9618
-11 -23 -11 -16.1966 -3.0060
-11 -23 -10 17.3338 -2.9830
-11 -23 -9 36.9174 18.6814
-11 -23 -8 -7.5962 -0.8137
-11 -23 -7 4.8658 7.1814
-11 -23 -6 -16.0769 -3.7211
-11 -23 -5 0.0591 -8.7578
-11 -23 -4 -16.8794 -29.1285
-11 -23 -3 -20.8750 0.2652
-11 -23 -2 12.4303 -11.7606
-11 -23 -1 -32.3954 8.6322
-11 -22 -21 1.7826 4.0810
-11 -22 -20 -5.5992 -9.0991
-11 -22 -19 11.2730 14.4755
-11 -22 -18 -2.1100 -30.6051
-11 -22 -17 -9.6270 16.7555
-11 -22 -16 -4.3394 -37.1080
-11 -22 -15 -2.8729 -15.0742
-11 -22 -14 5.7819 -8.7315
-11 -22 -13 5.8174 -6.2526
-11 -22 -12 -9.3677 13.9951
-11 -22 -11 -4.1715 -16.2902
-11 -22 -10 -40.6554 -13.6570
-11 -22 -9 8.9192 -1.2054
-11 -22 -8 38.4502 14.5780
-11 -22 -7 -5.1704 2.0908
-11 -22 -6 -1.7432 -2.7235
-11 -22 -5 11.2837 -12.6474
-11 -22 -4 -9.0733 -17.2215
-11 -22 -3 9.3984 -3.8140
-11 -22 -2 14.4598 3.6020
-11 -22 -1 -3.8926 -11.2915
-11 -21 -22 -27.0249 4.1860
-11 -21 -21 1.5221 -5.5971
-11 -21 -20 -14.3830 3.8374
-11 -21 -19 1.6333 -6.7299
-11 -21 -18 11.8575 1.1991
-11 -21 -17 16.3826 2.7666
-11 -21 -16 25.9233 7.6228
-11 -21 -15 -9.4823 -5.8900
-11 -21 -14 6.0655 6.6074
-11 -21 -13 -3.3131 -18.5307
-11 -21 -12 0.1581 2.4792
-11 -21 -11 -49.7419 -1.2041
-11 -21 -10 6.2063 -3.8903
-11 -21 -9 -3.2230 17.7651
-11 -21 -8 21.0510 -7.3148
-11 -21 -7 -11.2345 -22.7542
-11 -21 -6 -23.0782 -12.9848
-11 -21 -5 -6.1902 -7.3282
-11 -21 -4 4.9376 1.5247
-11 -21 -3 2.9444 -2.2555
-11 -21 -2 8.8718 3.0980
-11 -21 -1 -15.4698 12.6874
-11 -20 -23 3.4177 -9.2972
-11 -20 -22 -7.6219 -27.4598
-11 -20 -21 6.8961 6.3041
-11 -20 -20 9.1567 -29.7452
-11 -20 -19 12.6373 -10.1008
-11 -20 -18 -5.4840 9.4254
-11 -20 -17 10.7893 -30.8850
-11 -20 -16 -20.0361 -0.2325
-11 -20 -15 6.2893 8.7261
-11 -20 -14 -22.6356 -38.1136
-11 -20 -13 -13.4400 10.0554
-11 -20 -12 -14.9255 -24.0595
-11 -20 -11 31.3814 -17.6104
-11 -20 -10 -5.1749 -28.7146
-11 -20 -9 12.2362 -7.4269
-11 -20 -8 3.9104 33.1263
-11 -20 -7 -3.4487 8.1278
-11 -20 -6 -4.1047 23.4735
-11 -20 -5 2.1295 3.9346
-11 -20 -4 -7.2662 -3.6641
-11 -20 -3 20.3191 -24.2651
-11 -20 -2 0.4318 -14.3841
-11 -20 -1 5.8285 -4.6399
-11 -19 -24 -15.1074 -4.6636
-11 -19 -23 4.9719 5.6810
-11 -19 -22 -20.4175 -24.4496
-11 -19 -21 -15.6785 -3.3086
-11 -19 -20 12.9252 -3.4754
-11 -19 -19 6.7691 -11.9398
-11 -19 -18 4.1024 -7.8258
-11 -19 -17 -2.3532 -1.7791
-11 -19 -16 -8.8589 -5.9099
-11 -19 -15 2.1741 17.8723
-11 -19 -14 -16.7934 20.3637
-11 -19 -13 -3.1243 27.8829
-11 -19 -12 -7.8008 14.8113
-11 -19 -11 -33.0615 14.3316
-11 -19 -10 13.5085 -11.7111
-11 -19 -9 -32.2642 11.5297
-11 -19 -8 27.4455 6.3665
-11 -19 -7 10.6393 10.1024
-11 -19 -6 -15.9248 -4.7189
-11 -19 -5 -1.0570 4.0108
-11 -19 -4 -6.5146 9.7580
-11 -19 -3 -11.3587 7.2267
-11 -19 -2 -2.4267 -7.1982
-11 -19 -1 -1.4845 -5.5556
-11 -18 -25 2.0959 1.0914
-11 -18 -22 9.7821 -34.6525
-11 -18 -21 -10.8276 -10.3497
-11 -18 -20 -4.6193 -10.5389
-11 -18 -19 5.8176 4.8042
-11 -18 -18 -4.7205 4.7840
-11 -18 -17 -17.0869 -13.3136
-11 -18 -16 5.5318 2.5388
-11 -18 -15 21.1634 -28.1480
-11 -18 -14 8.5963 -8.2383
-11 -18 -13 9.4545 -17.4131
-11 -18 -12 -3.6653 -2.4554
-11 -18 -11 21.7009 17.7296
-11 -18 -10 2.6615 0.6927
-11 -18 -9 21.7777 5.7815
-11 -18 -8 -10.7965 12.8553
-11 -18 -7 25.6064 24.6621
-11 -18 -6 -2.7705 0.6717
-11 -18 -5 -1.0335 -1.0433
-11 -18 -4 0.1633 10.4600
-11 -18 -3 -0.0311 -11.0414
-11 -18 -2 -7.7751 10.8384
-11 -18 -1 -4.7438 -7.0586
-11 -17 -26 -3.4484 2.9103
-11 -17 -21 -11.9586 3.1164
-11 -17 -20 13.2007 6.0076
-11 -17 -19 15.8505 -5.1714
-11 -17 -18 22.2767 -7.9041
-11 -17 -17 -21.1095 -3.7808
-11 -17 -16 -5.5453 3.1739
-11 -17 -15 -21.6869 11.8631
-11 -17 -14 -1.7153 8.3689
-11 -17 -13 10.6989 -2.1646
-11 -17 -12 5.7822 -6.9990
-11 -17 -11 11.5602 0.0271
-11 -17 -10 -7.9558 -23.0671
-11 -17 -9 -28.8535 -6.8333
-11 -17 -8 5.5506 -1.1941
-11 -17 -7 -38.9496 15.5693
-11 -17 -6 7.9778 6.9226
-11 -17 -5 -2.9290 13.4404
-11 -17 -4 2.9791 17.1772
-11 -17 -3 8.9586 2.3146
-11 -17 -2 17.4481 10.3602
-11 -17 -1 7.5808 13.8623
-11 -16 -27 -1.9358 -1.1786
-11 -16 -26 -1.9756 -8.2894
-11 -16 -21 -3.7614 -12.6192
-11 -16 -20 -11.2392 -11.7990
-11 -16 -19 -16.0033 -10.6643
-11 -16 -18 5.6887 3.5202
-11 -16 -17 -1.3511 5.6959
-11 -16 -16 4.2609 1.3871
-11 -16 -15 15.6770 -9.2151
-11 -16 -14 6.0710 6.3660
-11 -16 -13 -3.2089 -28.2452
-11 -16 -12 -8.8016 4.0257
-11 -16 -11 -11.7238 30.6646
-11 -16 -10 27.7094 -11.3595
-11 -16 -9 15.8361 39.1724
-11 -16 -8 8.4061 -23.9515
-11 -16 -7 13.1216 13.4852
-11 -16 -6 -1.1893 -3.0411
-11 -16 -5 4.9430 3.6781
-11 -16 -4 -12.1783 -3.1366
-11 -16 -3 6.8864 23.2700
-11 -16 -2 12.0808 -17.1375
-11 -16 -1 0.0465 -4.4453
-11 -15 -27 20.4311 -7.0545
-11 -15 -26 4.2531 12.4859
-11 -15 -25 -0.9819 9.9358
-11 -15 -21 -1.0475 5.4383
-11 -15 -20 2.5110 -7.9141
-11 -15 -19 0.7821 -15.0470
-11 -15 -18 8.7093 -22.2957
-11 -15 -17 33.2157 -9.2137
-11 -15 -16 -12.0365 7.5118
-11 -15 -15 0.0769 5.6515
-11 -15 -14 -20.0321 8.2440
-11 -15 -13 -23.2837 1.3870
-11 -15 -12 -4.8080 -2.6743
-11 -15 -11 7.9584 -5.5721
-11 -15 -10 -10.8245 -0.8771
-11 -15 -9 -15.1052 -18.2511
-11 -15 -8 -2.1641 8.0849
-11 -15 -7 -13.3866 -21.2255
-11 -15 -6 -10.4538 16.7706
-11 -15 -5 0.0391 2.6249
-11 -15 -4 12.4403 6.0491
-11 -15 -3 7.7078 14.1405
-11 -15 -2 16.5782 6.3985
-11 -15 -1 7.5675 -10.3577
-11 -14 -28 -1.3660 -6.3220
-11 -14 -27 -0.4153 -7.7921
-11 -14 -26 -8.1246 -8.9022
-11 -14 -25 4.1555 9.4688
-11 -14 -20 -10.6325 2.3018
-11 -14 -19 -2.6509 -7.2681
-11 -14 -18 8.0632 14.2332
-11 -14 -17 -6.6112 -24.7231
-11 -14 -16 0.3598 -29.7687
-11 -14 -15 -5.9450 -14.8233
-11 -14 -14 21.7417 12.7415
-11 -14 -13 -14.9582 -15.9304
-11 -14 -12 -13.0744 3.7309
-11 -14 -11 -1.7706 10.9887
-11 -14 -10 -15.0495 -6.4015
-11 -14 -9 -4.1359 -0.3855
-11 -14 -8 -7.1007 -20.4846
-11 -14 -7 3.1011 -7.6213
-11 -14 -6 -15.9242 -7.2833
-11 -14 -5 8.3814 -5.3919
-11 -14 -4 4.0059 7.4070
-11 -14 -3 -2.1279 -2.1376
-11 -14 -2 -16.6517 3.6348
-11 -14 -1 19.5891 7.5750
-11 -13 -29 0.2857 -5.1138
-11 -13 -28 2.8898 -0.8387
-11 -13 -27 11.7892 14.7624
-11 -13 -26 7.7955 -3.8752
-11 -13 -25 7.0496 -2.2814
-11 -13 -24 0.5051 -0.6663
-11 -13 -20 7.0364 4.2586
-11 -13 -19 -4.1332 15.8714
-11 -13 -18 -6.3785 -9.5097
-11 -13 -17 7.8388 15.0677
-11 -13 -16 2.5167 -3.6589
-11 -13 -15 -0.9196 1.7605
-11 -13 -14 4.1141 6.3411
-11 -13 -13 -3.2099 -3.1298
-11 -13 -12 -23.7411 11.6441
-11 -13 -11 -11.3673 4.5234
-11 -13 -10 2.8298 3.0604
-11 -13 -9 -17.0249 -19.6785
-11 -13 -8 -14.2516 -3.4433
-11 -13 -7 -3.6670 -16.5177
-11 -13 -6 29.5834 -3.2679
-11 -13 -5 -3.9652 2.3454
-11 -13 -4 7.0934 8.4647
-11 -13 -3 14.6730 -3.6664
-11 -13 -2 -4.3438 13.1545
-11 -13 -1 10.3900 -11.1739
-11 -12 -29 -3.0345 -5.7263
-11 -12 -28 -7.8515 15.6289
-11 -12 -27 -3.0167 -10.4765
-11 -12 -26 -5.4839 -5.8956
-11 -12 -25 -12.0925 7.9080
-11 -12 -24 10.3754 -6.2866
-11 -12 -23 20.4737 -28.4750
-11 -12 -22 -7.5773 8.7172
-11 -12 -21 25.3899 -35.4586
-11 -12 -20 0.8694 -12.5313
-11 -12 -19 -1.2287 1.1244
-11 -12 -18 -4.0048 15.4856
-11 -12 -17 -15.9896 -4.7066
-11 -12 -16 -15.5312 3.8209
-11 -12 -15 -34.8341 -51.2506
-11 -12 -14 11.4246 17.9806
-11 -12 -13 11.1990 12.4695
-11 -12 -12 -3.4982 -4.7217
-11 -12 -11 -22.2289 8.6069
-11 -12 -10 -8.1303 10.6671
-11 -12 -9 -19.6148 -22.1551
-11 -12 -8 0.2893 0.3914
-11 -12 -7 1.4069 -7.3749
-11 -12 -6 18.6379 -25.7539
-11 -12 -5 -10.9937 -13.4273
-11 -12 -4 -5.9162 23.0083
-11 -12 -3 -20.0246 20.9876
-11 -12 -2 -2.1832 12.1665
-11 -12 -1 16.7818 7.9257
-11 -11 -30 2.7994 -1.1205
-11 -11 -29 5.2217 6.7238
-11 -11 -28 10.9895 -2.0725
-11 -11 -27 -6.1638 -0.9830
-11 -11 -26 3.6662 -5.1884
-11 -11 -25 -5.0262 0.2375
-11 -11 -24 -6.5320 -0.3016
-11 -11 -23 -18.5299 5.5004
-11 -11 -22 -14.9509 2.0091
-11 -11 -21 -2.2582 7.0023
-11 -11 -20 11.1750 15.4955
-11 -11 -19 -5.8264 19.9802
-11 -11 -18 7.5099 5.8588
-11 -11 -17 4.9830 6.0141
-11 -11 -16 17.8654 18.2707
-11 -11 -15 9.1432 10.7834
-11 -11 -14 -7.9128 -7.1549
-11 -11 -13 -8.8359 4.6462
-11 -11 -12 2.2256 -15.1842
-11 -11 -11 -19.6483 1.4539
-11 -11 -10 -32.8660 21.1864
-11 -11 -9 12.9226 -7.9604
-11 -11 -8 -12.2843 -6.4682
-11 -11 -7 -5.4570 -2.3413
-11 -11 -6 9.8473 -2.3916
-11 -11 -5 6.0101 18.7950
-11 -11 -4 16.4133 5.6147
-11 -11 -3 -7.9287 -17.0627
-11 -11 -2 -5.9374 9.4957
-11 -11 -1 -18.2456 -26.3357
-11 -10 -30 0.2902 0.6015
-11 -10 -29 5.4771 10.8635
-11 -10 -28 0.8351 5.4121
-11 -10 -27 -0.7642 14.0733
-11 -10 -26 3.1816 -1.4285
-11 -10 -25 -6.1660 -8.1684
-11 -10 -24 15.8402 -1.8063
-11 -10 -23 13.8417 -19.9865
-11 -10 -22 0.1963 -2.8538
-11 -10 -21 5.5240 -21.8477
-11 -10 -20 -4.5532 -3.6102
-11 -10 -19 -6.6892 -29.5871
-11 -10 -18 -14.9036 36.1894
-11 -10 -17 -7.9622 17.5795
-11 -10 -16 14.1974 2.2960
-11 -10 -15 3.4104 2.5829
-11 -10 -14 -2.5726 -19.8972
-11 -10 -13 -1.5524 7.8456
-11 -10 -12 2.3930 5.7121
-11 -10 -11 -8.9892 1.4370
-11 -10 -10 10.8371 15.2214
-11 -10 -9 8.6674 0.5700
-11 -10 -8 -11.5221 -13.1664
-11 -10 -7 16.9746 20.8059
-11 -10 -6 12.3118 -0.0227
-11 -10 -5 -13.7716 17.7320
-11 -10 -4 25.4195 -7.3939
-11 -10 -3 -30.0517 3.3104
-11 -10 -2 -10.3990 -1.0935
-11 -10 -1 13.1497 -1.2696
-11 -9 -31 4.1991 -6.8050
-11 -9 -30 -0.5755 -13.1891
-11 -9 -29 4.7274 1.4608
-11 -9 -28 18.4181 -19.2879
-11 -9 -27 -12.1648 -7.4725
-11 -9 -26 -2.8490 -5.4564
-11 -9 -25 -0.0688 4.9708
-11 -9 -24 19.8108 3.6111
-11 -9 -23 10.6898 1.9017
-11 -9 -22 11.4480 -5.9564
-11 -9 -21 -26.1078 -1.3314
-11 -9 -20 -9.4399 -19.3729
-11 -9 -19 10.8060 24.2627
-11 -9 -18 -7.5319 4.5797
-11 -9 -17 18.4204 -1.8269
-11 -9 -16 10.7454 -2.6160
-11 -9 -15 6.1371 1.3974
-11 -9 -14 13.8171 -2.3416
-11 -9 -13 -12.3526 10.4662
-11 -9 -12 12.9040 -8.2862
-11 -9 -11 63.1354 -47.2381
-11 -9 -10 19.5533 14.3654
-11 -9 -9 25.0270 1.5966
-11 -9 -8 26.3307 1.0548
-11 -9 -7 -8.5693 31.3676
-11 -9 -6 9.2277 -3.8998
-11 -9 -5 5.1324 -4.2288
-11 -9 -4 -7.5381 13.4941
-11 -9 -3 12.3131 -12.6761
-11 -9 -2 -18.1298 13.4569
-11 -9 -1 1.8884 9.8588
-11 -8 -31 7.8713 1.8269
-11 -8 -30 -10.8659 5.9741
-11 -8 -29 -4.5259 -1.3337
-11 -8 -28 -10.0224 -7.2770
-11 -8 -27 1.9586 26.5858
-11 -8 -26 1.3492 -13.2459
-11 -8 -25 -2.5174 3.6687
-11 -8 -24 -15.3121 -13.8990
-11 -8 -23 5.0347 3.5793
-11 -8 -22 -23.2169 22.3142
-11 -8 -21 1.6465 7.4091
-11 -8 -20 -2.2873 2.9724
-11 -8 -19 11.3706 -25.7982
-11 -8 -18 13.1769 -0.5831
-11 -8 -17 3.0389 16.6838
-11 -8 -16 2.2686 2.0755
-11 -8 -15 0.7012 6.4406
-11 -8 -14 11.1781 -17.9799
-11 -8 -13 -9.2635 -2.5768
-11 -8 -12 7.0862 2.0556
-11 -8 -11 -8.6208 1.4341
-11 -8 -10 6.6955 5.8734
-11 -8 -9 -1.3910 8.0808
-11 -8 -8 8.9188 -3.7017
-11 -8 -7 -5.1568 27.9080
-11 -8 -6 -32.5400 5.7493
-11 -8 -5 -14.8052 1.8878
-11 -8 -4 -4.1760 -17.3196
-11 -8 -3 12.0504 0.3466
-11 -8 -2 24.5877 3.6651
-11 -8 -1 -15.7324 3.5326
-11 -7 -31 -4.5969 -5.5302
-11 -7 -30 5.6773 -3.0700
-11 -7 -29 -1.6934 -3.7365
-11 -7 -28 -1.3917 2.2144
-11 -7 -27 8.8643 -5.4578
-11 -7 -26 12.6520 -17.2003
-11 -7 -25 3.7885 -8.6026
-11 -7 -24 -1.0011 10.5343
-11 -7 -23 -1.2663 -2.7289
-11 -7 -22 -3.0758 -1.7311
-11 -7 -21 -12.1457 3.4658
-11 -7 -20 -6.0469 -10.8479
-11 -7 -19 -17.1199 0.9852
-11 -7 -18 17.9193 -0.6890
-11 -7 -17 -14.1376 26.5263
-11 -7 -16 1.0582 10.3155
-11 -7 -15 -12.1560 24.4229
-11 -7 -14 8.1665 -15.3194
-11 -7 -13 5.4027 -2.8394
-11 -7 -12 5.3590 -1.5523
-11 -7 -11 22.4219 -6.4475
-11 -7 -10 23.6077 7.9472
-11 -7 -9 20.5118 7.5912
-11 -7 -8 0.3621 21.9678
-11 -7 -7 -20.0405 -21.6619
-11 -7 -6 -33.1015 6.6224
-11 -7 -5 -7.7765 -2.9782
-11 -7 -4 -1.0351 -14.5352
-11 -7 -3 27.5042 -9.0566
-11 -7 -2 30.0109 5.3544
-11 -7 -1 -2.4166 2.1758
-11 -6 -31 0.8137 -9.2434
-11 -6 -30 -0.6854 19.7375
-11 -6 -29 8.1387 18.2536
-11 -6 -28 -6.7710 -12.9475
-11 -6 -27 1.1950 -14.5182
-11 -6 -26 3.9841 -0.4486
-11 -6 -25 -15.6107 2.5503
-11 -6 -24 -1.8734 -12.8229
-11 -6 -23 6.9229 24.5030
-11 -6 -22 -2.4030 6.4581
-11 -6 -21 9.1330 28.9084
-11 -6 -20 -21.2301 -8.0380
-11 -6 -19 7.4154 3.6573
-11 -6 -18 -10.6114 1.3603
-11 -6 -17 -12.9863 13.4638
-11 -6 -16 8.6765 9.7227
-11 -6 -15 -10.9636 6.4953
-11 -6 -14 -2.9079 -18.4961
-11 -6 -13 -7.0416 10.9888
-11 -6 -12 -1.0764 -2.0788
-11 -6 -11 -2.3037 -21.6681
-11 -6 -10 3.9081 13.4318
-11 -6 -9 -20.8056 -4.2070
-11 -6 -8 -32.4210 -29.4134
-11 -6 -7 -32.4267 7.7956
-11 -6 -6 -3.3309 -6.9929
-11 -6 -5 -0.9208 16.0447
-11 -6 -4 14.6824 -32.3871
-11 -6 -3 28.7602 -22.6855
-11 -6 -2 14.3548 -11.0018
-11 -6 -1 -40.0141 2.7915
-11 -5 -32 -5.1240 3.4283
-11 -5 -31 4.1928 -2.0383
-11 -5 -30 -2.9732 -6.5939
-11 -5 -29 -4.5653 -20.1379
-11 -5 -28 -9.1978 -10.4332
-11 -5 -27 10.1885 6.0035
-11 -5 -26 -7.3931 -13.3749
-11 -5 -25 21.8152 -10.8045
-11 -5 -24 -3.7817 0.2781
-11 -5 -23 14.2161 6.5038
-11 -5 -22 -5.7763 -3.5758
-11 -5 -21 8.3331 -1.6448
-11 -5 -20 -1.4276 8.1243
-11 -5 -19 -26.8398 8.8886
-11 -5 -18 0.4167 21.7186
-11 -5 -17 1.7826 -5.5961
-11 -5 -16 1.5286 -8.8761
-11 -5 -15 -9.8944 9.8577
-11 -5 -14 -7.3006 -6.1485
-11 -5 -13 -9.4815 -2.5618
-11 -5 -12 -30.7202 18.0944
-11 -5 -11 2.2811 -12.5702
-11 -5 -10 2.0987 -13.9285
-11 -5 -9 19.2908 21.7342
-11 -5 -8 19.9560 -18.7204
-11 -5 -7 14.0915 -20.3701
-11 -5 -6 -31.4244 -13.3055
-11 -5 -5 -1.2841 -44.7904
-11 -5 -4 -15.7403 -1.0977
-11 -5 -3 -18.0987 25.9070
-11 -5 -2 16.0741 3.5025
-11 -5 -1 -7.3554 34.7335
-11 -4 -32 4.6339 1.4300
-11 -4 -31 0.7054 5.1594
-11 -4 -30 -4.4852 -31.7915
-11 -4 -29 3.0721 10.8676
-11 -4 -28 -0.4761 -10.9161
-11 -4 -27 9.1266 -18.5045
-11 -4 -26 5.8497 -6.1310
-11 -4 -25 1.6277 -9.9904
-11 -4 -24 -9.2398 -23.3743
-11 -4 -23 8.4383 -12.8728
-11 -4 -22 17.4685 5.9738
-11 -4 -21 -4.5320 12.6100
-11 -4 -20 4.1540 7.6800
-11 -4 -19 3.9376 8.2046
-11 -4 -18 -4.5483 11.9112
-11 -4 -17 0.3079 7.3097
-11 -4 -16 0.4411 -9.8818
-11 -4 -15 -1.5388 -8.3061
-11 -4 -14 6.5236 -9.6535
-11 -4 -13 0.7209 5.5783
-11 -4 -12 -13.4377 -17.5935
-11 -4 -11 -8.5882 4.0035
-11 -4 -10 -26.2342 -35.2177
-11 -4 -9 -1.5920 -11.7004
-11 -4 -8 13.4118 -1.4613
-11 -4 -7 -0.4856 -21.7420
-11 -4 -6 5.2553 2.5611
-11 -4 -5 5.7439 11.1514
-11 -4 -4 -9.3004 6.0205
-11 -4 -3 8.3474 -16.7763
-11 -4 -2 34.5258 -16.4145
-11 -4 -1 -42.2223 -37.1722
-11 -3 -32 -7.2307 -0.8556
-11 -3 -31 -5.0135 1.0459
-11 -3 -30 2.4701 -6.4636
-11 -3 -29 -4.6906 5.3348
-11 -3 -28 14.5312 -10.9459
-11 -3 -27 13.5086 -7.6087
-11 -3 -26 -5.1631 4.9361
-11 -3 -25 -11.1298 -4.6605
-11 -3 -24 6.7166 -11.1379
-11 -3 -23 3.5753 11.8630
-11 -3 -22 -29.4348 -16.1044
-11 -3 -21 12.0597 -0.0301
-11 -3 -20 -5.8918 4.1288
-11 -3 -19 -16.0841 -14.0141
-11 -3 -18 -2.0014 32.7660
-11 -3 -17 0.2665 13.2414
-11 -3 -16 -0.7647 -1.5698
-11 -3 -15 -3.7331 21.8976
-11 -3 -14 -6.5380 4.6713
-11 -3 -13 0.9450 4.9157
-11 -3 -12 -17.2000 6.4261
-11 -3 -11 4.0057 -8.6234
-11 -3 -10 -4.5124 -25.1526
-11 -3 -9 14.0639 7.6735
-11 -3 -8 -9.9153 -16.6595
-11 -3 -7 31.3520 10.0297
-11 -3 -6 -32.2555 -5.5488
-11 -3 -5 -28.0149 18.5615
-11 -3 -4 9.9573 11.2492
-11 -3 -3 -12.0997 -11.7446
-11 -3 -2 -15.6425 -0.4348
-11 -3 -1 22.8284 -7.8876
-11 -2 -32 -0.3660 -14.4150
-11 -2 -31 15.5421 9.1353
-11 -2 -30 12.7168 -36.9567
-11 -2 -29 2.0658 -10.2413
-11 -2 -28 12.9294 1.5403
-11 -2 -27 -4.4070 0.3954
-11 -2 -26 0.1192 -11.7773
-11 -2 -25 3.7751 17.1073
-11 -2 -24 -13.1591 -22.8744
-11 -2 -23 2.6673 -18.8845
-11 -2 -22 10.0415 -5.9763
-11 -2 -21 -2.1423 5.5833
-11 -2 -20 -21.5633 -2.1177
-11 -2 -19 7.9707 -34.6956
-11 -2 -18 10.6564 23.0141
-11 -2 -17 3.1361 25.6491
-11 -2 -16 5.4572 1.7379
-11 -2 -15 1.0462 -11.5719
-11 -2 -14 -12.1857 -15.9843
-11 -2 -13 -12.6192 -10.6805
-11 -2 -12 -7.9821 3.8154
-11 -2 -11 12.2355 11.9115
-11 -2 -10 -0.6760 -14.1711
-11 -2 -9 8.1274 5.1452
-11 -2 -8 16.8241 -20.3943
-11 -2 -7 17.0624 -11.3651
-11 -2 -6 12.3013 5.1114
-11 -2 -5 -13.5910 -13.0796
-11 -2 -4 -8.7288 27.9579
-11 -2 -3 -16.0180 -23.8642
-11 -2 -2 25.1531 7.8290
-11 -2 -1 -20.8013 -27.8911
-11 -1 -32 -4.8799 2.6813
-11 -1 -31 8.5346 -1.9755
-11 -1 -30 3.9378 -5.1779
-11 -1 -29 -1.1392 -5.4646
-11 -1 -28 -3.5673 9.0329
-11 -1 -27 11.0782 -0.8875
-11 -1 -26 2.1639 3.4416
-11 -1 -25 -18.6088 2.8726
-11 -1 -24 -5.5020 -0.9677
-11 -1 -23 2.9188 9.8051
-11 -1 -22 5.3297 -2.6091
-11 -1 -21 -8.1009 8.0119
-11 -1 -20 7.5869 -22.6614
-11 -1 -19 -18.5837 -5.5217
-11 -1 -18 -6.8969 -15.9165
-11 -1 -17 5.6179 -6.0502
-11 -1 -16 16.7894 -2.6517
-11 -1 -15 14.0003 -9.5395
-11 -1 -14 2.1308 -5.2946
-11 -1 -13 14.9857 -24.9615
-11 -1 -12 -14.2449 14.9409
-11 -1 -11 25.9924 -1.7013
-11 -1 -10 0.9502 -9.9333
-11 -1 -9 4.1375 2.5063
-11 -1 -8 -20.3854 24.1849
-11 -1 -7 19.0939 3.7673
-11 -1 -6 21.0954 17.7413
-11 -1 -5 -4.4618 8.5446
-11 -1 -4 10.7064 -12.3713
-10 -29 -6 2.8243 -8.3467
-10 -29 -5 -4.9341 0.9346
-10 -29 -4 -21.1914 14.8564
-10 -29 -3 2.3393 37.7032
-10 -29 -2 6.9448 -17.2403
-10 -29 -1 3.7351 6.8927
-10 -28 -10 -5.3361 7.5164
-10 -28 -9 12.6402 20.3000
-10 -28 -8 9.9060 9.0897
-10 -28 -7 10.5195 -47.8653
-10 -28 -6 2.6350 14.2057
-10 -28 -5 39.2044 -43.6614
-10 -28 -4 -7.8161 23.4085
-10 -28 -3 -1.0258 4.1033
-10 -28 -2 -7.2236 1.7849
-10 -28 -1 -9.1788 -7.3757
-10 -27 -12 -28.1081 -5.5910
-10 -27 -11 -12.0112 0.8069
-10 -27 -10 -26.4919 -17.6982
-10 -27 -9 -7.4859 1.9014
-10 -27 -8 0.4948 -20.9284
-10 -27 -7 -20.2978 9.3647
-10 -27 -6 2.4346 -6.6740
-10 -27 -5 57.2194 32.7822
-10 -27 -4 29.1335 -14.7393
-10 -27 -3 28.6317 28.4579
-10 -27 -2 -6.2375 -12.4203
-10 -27 -1 -21.1942 0.4702
-10 -26 -16 -3.4439 29.8454
-10 -26 -15 -14.5841 7.2074
-10 -26 -14 -3.1876 7.8179
-10 -26 -13 1.8066 -6.9641
-10 -26 -12 9.6997 -1.4421
-10 -26 -11 6.3461 -28.5246
-10 -26 -10 1.4389 -9.9904
-10 -26 -9 -5.6512 14.9508
-10 -26 -8 1.5515 19.3674
-10 -26 -7 -4.6246 4.6597
-10 -26 -6 -18.3109 27.8664
-10 -26 -5 -14.8855 -31.5096
-10 -26 -4 -31.8726 10.2919
-10 -26 -3 11.5426 20.4196
-10 -26 -2 5.8905 -5.8192
-10 -26 -1 20.3473 38.9015
-10 -25 -18 -16.5906 1.1309
-10 -25 -17 32.9084 15.1863
-10 -25 -16 15.7326 -9.5031
-10 -25 -15 24.5383 11.6722
-10 -25 -14 3.5275 0.5557
-10 -25 -13 -28.9711 16.5764
-10 -25 -12 -2.8649 -4.0450
-10 -25 -11 5.1463 15.0923
-10 -25 -10 9.3120 1.5015
-10 -25 -9 41.4405 6.1222
-10 -25 -8 18.9291 7.9416
-10 -25 -7 1.4868 8.0103
-10 -25 -6 21.5590 -0.5607
-10 -25 -5 3.5188 8.5172
-10 -25 -4 -2.4297 -28.5417
-10 -25 -3 -2.8884 0.3889
-10 -25 -2 12.8758 -29.3853
-10 -25 -1 -18.7196 17.5827
-10 -24 -19 2.2343 -0.5826
-10 -24 -18 -9.1837 -13.0506
-10 -24 -17 10.9951 -8.1350
-10 -24 -16 12.4117 -0.8316
-10 -24 -15 13.5287 -12.6289
-10 -24 -14 18.4638 30.1623
-10 -24 -13 -21.4402 -1.5090
-10 -24 -12 -1.7189 23.1123
-10 -24 -11 -21.9980 -37.7415
-10 -24 -10 -4.6667 -16.1875
-10 -24 -9 8.7256 -5.2285
-10 -24 -8 -12.9024 30.4921
-10 -24 -7 -4.3719 21.9758
-10 -24 -6 -32.5690 4.7497
-10 -24 -5 -9.5764 -7.5726
-10 -24 -4 0.1525 -8.7165
-10 -24 -3 10.4243 -4.4357
-10 -24 -2 8.6165 -27.0176
-10 -24 -1 17.2419 18.7234
-10 -23 -21 0.1273 5.2453
-10 -23 -20 -4.2287 -14.4895
-10 -23 -19 19.1558 -0.6183
-10 -23 -18 -8.5271 -13.6677
-10 -23 -17 -4.1709 -10.9448
-10 -23 -16 -6.2620 10.1435
-10 -23 -15 15.1036 12.6336
-10 -23 -14 3.0374 8.6954
-10 -23 -13 26.2302 12.5956
-10 -23 -12 3.5008 -1.3964
-10 -23 -11 -21.5405 5.2338
-10 -23 -10 -6.4425 6.4246
-10 -23 -9 24.6585 -23.3657
-10 -23 -8 4.0619 -10.5265
-10 -23 -7 -1.5462 39.2817
-10 -23 -6 4.1385 -9.4155
-10 -23 -5 -4.7217 0.2566
-10 -23 -4 39.0864 -2.3622
-10 -23 -3 5.5659 3.1899
-10 -23 -2 19.6311 1.9347
-10 -23 -1 -0.5492 15.6431
-10 -22 -22 -14.6163 0.8751
-10 -22 -21 2.7281 -18.7162
-10 -22 -20 -3.1259 -9.8679
-10 -22 -19 -1.8178 -2.1936
-10 -22 -18 -6.2066 -9.7748
-10 -22 -17 -16.4417 10.7182
-10 -22 -16 -2.1724 1.2068
-10 -22 -15 -32.2130 2.0310
-10 -22 -14 14.2639 -16.0528
-10 -22 -13 -37.4136 -34.9478
-10 -22 -12 13.4053 21.0044
-10 -22 -11 -16.4273 9.4181
-10 -22 -10 2.7949 12.4263
-10 -22 -9 16.6305 -27.2836
-10 -22 -8 16.0237 4.5490
-10 -22 -7 -0.3266 9.7117
-10 -22 -6 5.5945 -9.7516
-10 -22 -5 9.6007 2.0134
-10 -22 -4 4.3588 -19.8022
-10 -22 -3 8.7274 -11.6496
-10 -22 -2 17.9712 -5.2391
-10 -22 -1 7.0114 21.1969
-10 -21 -23 -19.8211 0.3328
-10 -21 -22 -9.4107 11.0516
-10 -21 -21 13.0054 -6.7709
-10 -21 -20 -16.3200 1.2871
-10 -21 -19 21.8164 2.5481
-10 -21 -18 -26.7730 -12.4141
-10 -21 -17 -12.6618 12.8501
-10 -21 -16 -9.5124 -1.5948
-10 -21 -15 -25.2723 -1.3737
-10 -21 -14 -13.2496 22.9444
-10 -21 -13 -17.5814 15.8409
-10 -21 -12 5.7339 -5.4987
-10 -21 -11 -8.2801 -21.8803
-10 -21 -10 -19.4781 34.6647
-10 -21 -9 10.6234 -2.6995
-10 -21 -8 -11.1782 25.4668
-10 -21 -7 4.4776 5.3291
-10 -21 -6 -7.5511 13.6573
-10 -21 -5 -1.7244 15.7010
-10 -21 -4 6.3191 -27.0103
-10 -21 -3 -18.2655 10.9987
-10 -21 -2 -18.0356 -18.1369
-10 -21 -1 -7.2338 -26.7464
-10 -20 -24 6.9268 -11.7959
-10 -20 -23 -8.4152 -5.9253
-10 -20 -22 1.1999 -0.3480
-10 -20 -21 -3.1354 -5.7678
-10 -20 -20 -8.5020 -11.1019
-10 -20 -19 2.1586 11.1478
-10 -20 -18 -7.6887 14.5796
-10 -20 -17 -23.6207 19.9313
-10 -20 -16 -1.1257 -12.6946
-10 -20 -15 -12.6825 28.6946
-10 -20 -14 22.0760 -17.1231
-10 -20 -13 2.4213 0.3928
-10 -20 -12 13.2992 0.3716
-10 -20 -11 -7.6265 8.1416
-10 -20 -10 -9.2724 30.8173
-10 -20 -9 14.0655 5.9906
-10 -20 -8 10.2719 15.3720
-10 -20 -7 16.2949 7.6330
-10 -20 -6 -14.4986 -0.1841
-10 -20 -5 2.6127 9.8401
-10 -20 -4 10.8859 5.4352
-10 -20 -3 -3.9178 4.7862
-10 -20 -2 2.3293 -7.8137
-10 -20 -1 -3.5756 3.0604
-10 -19 -25 -8.6471 1.1697
-10 -19 -24 0.5541 7.8750
-10 -19 -23 -9.2549 2.9112
-10 -19 -21 9.1926 -3.5844
-10 -19 -20 -15.4965 8.4175
-10 -19 -19 -10.0749 -16.2732
-10 -19 -18 -11.3145 7.6123
-10 -19 -17 -2.6311 -19.2307
-10 -19 -16 -9.4714 11.3386
-10 -19 -15 28.6045 -28.2335
-10 -19 -14 -4.8254 22.5296
-10 -19 -13 0.5627 7.4727
-10 -19 -12 16.4977 15.3878
-10 -19 -11 13.3015 -12.0805
-10 -19 -10 2.8552 -14.0219
-10 -19 -9 14.1556 -4.7114
-10 -19 -8 2.3220 0.2624
-10 -19 -7 27.1368 -9.1956
-10 -19 -6 -18.9311 20.2685
-10 -19 -5 8.3982 -19.2896
-10 -19 -4 14.1908 -0.6754
-10 -19 -3 14.6059 1.1163
-10 -19 -2 -12.7062 -10.1426
-10 -19 -1 -12.1884 -26.6383
-10 -18 -26 2.5010 0.7154
-10 -18 -25 3.1456 20.3716
-10 -18 -20 -7.2376 -16.1704
-10 -18 -19 -7.2378 -3.4477
-10 -18 -18 -16.5774 -4.4734
-10 -18 -17 4.6291 -8.2138
-10 -18 -16 -13.8626 6.2736
-10 -18 -15 -3.1741 3.7178
-10 -18 -14 -27.4421 -20.0904
-10 -18 -13 9.1493 13.4093
-10 -18 -12 -16.8404 -52.8261
-10 -18 -11 26.2718 20.4069
-10 -18 -10 -15.8436 11.3272
-10 -18 -9 -10.8316 17.8779
-10 -18 -8 -1.6044 32.6728
-10 -18 -7 -9.8588 13.8181
-10 -18 -6 -6.3746 -4.1143
-10 -18 -5 6.5290 -13.6355
-10 -18 -4 -9.4120 -19.4804
-10 -18 -3 11.3430 -16.3155
-10 -18 -2 7.7469 -8.1221
-10 -18 -1 -0.5518 10.8008
-10 -17 -27 -5.6651 5.8225
-10 -17 -26 0.5500 9.0258
-10 -17 -25 -14.9743 10.2149
-10 -17 -24 7.9156 0.2674
-10 -17 -20 -4.2818 8.9949
-10 -17 -19 -17.6630 16.9265
-10 -17 -18 7.4592 5.1130
-10 -17 -17 -15.4928 2.4557
-10 -17 -16 13.7795 12.4699
-10 -17 -15 19.1032 -10.5007
-10 -17 -14 -5.9424 -15.1170
-10 -17 -13 -7.4905 27.3948
-10 -17 -12 -0.5991 -4.6352
-10 -17 -11 -10.5102 4.6726
-10 -17 -10 18.0406 -22.8220
-10 -17 -9 3.8475 14.5376
-10 -17 -8 -11.9796 11.5649
-10 -17 -7 10.5574 14.2093
-10 -17 -6 -9.3700 -9.5988
-10 -17 -5 -9.5841 11.2115
-10 -17 -4 -1.5794 -16.5056
-10 -17 -3 -7.6854 -17.9668
-10 -17 -2 6.1478 9.9499
-10 -17 -1 3.0949 0.5555
-10 -16 -28 -0.9443 0.8288
-10 -16 -27 -6.8343 6.5862
-10 -16 -26 4.5138 3.4824
-10 -16 -25 0.3364 6.9271
-10 -16 -24 3.9356 1.2781
-10 -16 -19 -7.8986 2.0646
-10 -16 -18 17.0747 0.6699
-10 -16 -17 10.1825 -6.5283
-10 -16 -16 -23.9621 33.0435
-10 -16 -15 -2.6082 12.1119
-10 -16 -14 2.5698 37.1916
-10 -16 -13 2.6372 19.4140
-10 -16 -12 27.1367 -3.9619
-10 -16 -11 24.6227 7.6343
-10 -16 -10 -11.3810 -3.6657
-10 -16 -9 -7.8394 11.7148
-10 -16 -8 -43.1917 0.6928
-10 -16 -7 -20.5456 10.8785
-10 -16 -6 3.2807 13.7643
-10 -16 -5 -30.7120 -6.8087
-10 -16 -4 20.5858 -9.3688
-10 -16 -3 -4.3702 -21.2133
-10 -16 -2 -17.5857 -16.4414
-10 -16 -1 6.7227 -31.3768
-10 -15 -28 -10.7448 2.4598
-10 -15 -27 -3.0312 -2.2430
-10 -15 -26 -3.7862 6.9954
-10 -15 -25 -8.9891 -2.4772
-10 -15 -24 -7.1203 7.8628
-10 -15 -19 1.5629 -7.5709
-10 -15 -18 -2.9182 18.6142
-10 -15 -17 -10.5761 1.8675
-10 -15 -16 20.9405 14.9644
-10 -15 -15 19.1072 -10.8327
-10 -15 -14 36.0352 -32.2377
-10 -15 -13 15.7289 -1.2540
-10 -15 -12 5.9609 1.0023
-10 -15 -11 7.2271 23.5631
-10 -15 -10 -17.8887 6.6091
-10 -15 -9 -13.4724 9.9333
-10 -15 -8 -6.6263 -8.0992
-10 -15 -7 1.3737 15.1892
-10 -15 -6 8.3036 -1.0531
-10 -15 -5 9.9695 -2.1990
-10 -15 -4 2.1821 3.3648
-10 -15 -3 3.0150 -4.5404
-10 -15 -2 10.6436 7.5272
-10 -15 -1 -17.1555 7.1925
-10 -14 -29 2.4049 7.3018
-10 -14 -28 -3.2297 -8.5938
-10 -14 -27 -2.4165 -4.4753
-10 -14 -26 2.4419 -7.5210
-10 -14 -25 -11.5059 -9.6154
-10 -14 -24 -6.4298 4.1241
-10 -14 -23 7.5287 14.9552
-10 -14 -19 9.3988 2.5511
-10 -14 -18 -16.9980 -1.5440
-10 -14 -17 8.6449 -23.1486
-10 -14 -16 0.4608 -11.5710
-10 -14 -15 17.5667 2.3248
-10 -14 -14 -7.0718 5.8808
-10 -14 -13 10.9005 4.1750
-10 -14 -12 0.7889 29.4394
-10 -14 -11 2.0174 -14.2603
-10 -14 -10 -16.2355 -4.7529
-10 -14 -9 -27.4666 18.9381
-10 -14 -8 -11.3694 -20.4569
-10 -14 -7 -18.1196 -1.2164
-10 -14 -6 2.9006 8.3804
-10 -14 -5 -7.0252 6.5742
-10 -14 -4 -12.0526 14.8587
-10 -14 -3 3.9538 9.5581
-10 -14 -2 -6.9466 -39.6585
-10 -14 -1 7.9478 -8.3184
-10 -13 -30 0.2557 5.4665
-10 -13 -29 7.9796 -1.9425
-10 -13 -28 1.5380 -3.3777
-10 -13 -27 -8.8816 3.1160
-10 -13 -26 -18.2190 8.2031
-10 -13 -25 10.8144 -3.4804
-10 -13 -24 -14.2874 6.5981
-10 -13 -23 -0.1286 -3.0566
-10 -13 -20 -20.2196 2.7473
-10 -13 -19 15.6428 25.2516
-10 -13 -18 1.0003 3.5618
-10 -13 -17 14.4256 6.7097
-10 -13 -16 -3.1865 0.5908
-10 -13 -15 -4.0190 -13.1839
-10 -13 -14 43.1302 -30.0280
-10 -13 -13 -10.1327 -3.9798
-10 -13 -12 -9.2325 28.5788
-10 -13 -11 -1.1819 10.5396
-10 -13 -10 -12.9670 -4.8790
-10 -13 -9 -12.6061 -10.7806
-10 -13 -8 16.1280 -7.1516
-10 -13 -7 -17.7481 -14.8487
-10 -13 -6 8.3348 7.3510
-10 -13 -5 31.4412 31.3597
-10 -13 -4 -9.0968 1.9126
-10 -13 -3 21.6944 -22.2059
-10 -13 -2 -12.3192 -6.9408
-10 -13 -1 -18.8399 -27.5380
-10 -12 -30 2.9755 -6.9757
-10 -12 -29 8.6944 -8.5099
-10 -12 -28 -4.2287 7.3410
-10 -12 -27 -8.0140 -5.0927
-10 -12 -26 10.7501 -6.9317
-10 -12 -25 -2.0692 -9.2743
-10 -12 -24 3.6157 -36.3051
-10 -12 -23 4.6249 4.9558
-10 -12 -22 -6.9178 -8.3584
-10 -12 -21 9.8139 0.2102
-10 -12 -20 19.2643 3.1096
-10 -12 -19 11.2856 3.4174
-10 -12 -18 -4.2241 -6.4959
-10 -12 -17 -11.4704 -2.0971
-10 -12 -16 4.3179 -38.3444
-10 -12 -15 -11.5488 -3.8885
-10 -12 -14 5.9272 10.8582
-10 -12 -13 -4.3323 5.5810
-10 -12 -12 -12.0896 33.4502
-10 -12 -11 5.3332 20.2076
-10 -12 -10 16.4325 -6.1004
-10 -12 -9 -14.8294 -20.9146
-10 -12 -8 5.7201 -0.1445
-10 -12 -7 6.1243 3.0381
-10 -12 -6 35.2001 10.2718
-10 -12 -5 4.2637 -20.4853
-10 -12 -4 8.2425 19.3429
-10 -12 -3 -5.0256 10.1071
-10 -12 -2 5.5160 -14.9295
-10 -12 -1 -2.8112 -6.0976
-10 -11 -31 -13.2881 -6.8954
-10 -11 -30 12.9425 -9.3866
-10 -11 -29 -7.3812 -7.1674
-10 -11 -28 15.1683 -0.8598
-10 -11 -27 5.1819 5.6343
-10 -11 -26 -16.8315 -1.9741
-10 -11 -25 7.5036 -4.7755
-10 -11 -24 -0.9063 -6.6836
-10 -11 -23 -1.4675 -0.3074
-10 -11 -22 -2.9991 20.7356
-10 -11 -21 -2.7564 9.5257
-10 -11 -20 -38.2632 -1.6328
-10 -11 -19 -5.1929 -5.4497
-10 -11 -18 43.4124 -8.2656
-10 -11 -17 -10.5294 4.4976
-10 -11 -16 23.2080 -13.4146
-10 -11 -15 -21.3071 6.7003
-10 -11 -14 5.6317 15.3622
-10 -11 -13 13.0565 -35.1163
-10 -11 -12 9.8091 -8.3334
-10 -11 -11 -0.8768 -7.1378
-10 -11 -10 8.3156 -15.1258
-10 -11 -9 -16.1550 -1.7536
-10 -11 -8 21.3889 -0.3089
-10 -11 -7 2.1718 -6.2614
-10 -11 -6 28.8675 13.0386
-10 -11 -5 -20.5683 -3.5640
-10 -11 -4 -13.4612 -11.9651
-10 -11 -3 6.2359 35.8762
-10 -11 -2 3.2709 -22.8316
-10 -11 -1 0.5581 -12.7173
-10 -10 -31 -6.6629 2.4975
-10 -10 -30 -2.6172 -8.3779
-10 -10 -29 -11.4533 -9.2368
-10 -10 -28 8.5830 -3.5418
-10 -10 -27 -15.7170 -13.6542
-10 -10 -26 -3.8804 -11.6170
-10 -10 -25 -23.5889 -24.9607
-10 -10 -24 -1.9174 -23.9047
-10 -10 -23 -16.5987 4.9548
-10 -10 -22 9.2385 -16.2055
-10 -10 -21 -16.5363 44.1981
-10 -10 -20 -16.2071 -7.2364
-10 -10 -19 18.0683 1.9650
-10 -10 -18 -10.0067 -15.1761
-10 -10 -17 -4.0718 -8.2281
-10 -10 -16 21.5816 -23.8839
-10 -10 -15 8.0509 -14.9578
-10 -10 -14 -12.4842 18.5318
-10 -10 -13 0.4555 2.6764
-10 -10 -12 -23.7200 5.5002
-10 -10 -11 -14.4117 -11.2037
-10 -10 -10 29.1397 23.3337
-10 -10 -9 1.0137 11.5474
-10 -10 -8 3.1704 -4.9567
-10 -10 -7 -1.8026 20.3144
-10 -10 -6 -17.6417 27.0760
-10 -10 -5 29.9711 3.1494
-10 -10 -4 -6.9041 5.3652
-10 -10 -3 -2.6538 0.8781
-10 -10 -2 14.6194 -4.3397
-10 -10 -1 -18.2871 11.7629
-10 -9 -31 2.4982 -3.1043
-10 -9 -30 2.6915 -4.3979
-10 -9 -29 -21.7533 18.2133
-10 -9 -28 16.0232 3.6044
-10 -9 -27 3.3065 18.2351
-10 -9 -26 5.6372 -0.0731
-10 -9 -25 10.9059 19.8374
-10 -9 -24 -1.9174 -0.5909
-10 -9 -23 -2.2808 -3.3036
-10 -9 -22 17.0785 17.2277
-10 -9 -21 -14.3482 -4.0910
-10 -9 -20 -13.0935 2.9757
-10 -9 -19 -40.1700 -15.9714
-10 -9 -18 8.9182 -3.1024
-10 -9 -17 -1.4444 4.3946
-10 -9 -16 26.7022 8.0415
-10 -9 -15 -22.4465 -12.2248
-10 -9 -14 11.9979 -6.1744
-10 -9 -13 -7.6005 -4.8746
-10 -9 -12 5.8361 -13.3018
-10 -9 -11 11.0663 0.8382
-10 -9 -10 13.6134 -1.0115
-10 -9 -9 -1.3115 1.7615
-10 -9 -8 21.9599 3.9730
-10 -9 -7 -2.6985 9.6919
-10 -9 -6 9.3443 -8.2772
-10 -9 -5 13.1065 22.4570
-10 -9 -4 -0.2200 -23.9813
-10 -9 -3 -11.0459 -5.2201
-10 -9 -2 17.1174 20.1106
-10 -9 -1 16.5967 12.2330
-10 -8 -32 -5.3446 3.5933
-10 -8 -31 5.2402 17.5281
-10 -8 -30 2.5878 -1.9997
-10 -8 -29 -1.7619 4.5557
-10 -8 -28 9.1695 -10.9324
-10 -8 -27 -19.5966 -18.2520
-10 -8 -26 -1.8681 -0.5152
-10 -8 -25 -4.0931 2.3420
-10 -8 -24 10.1070 9.9554
-10 -8 -23 -6.1639 -1.5784
-10 -8 -22 11.9356 -11.5835
-10 -8 -21 -8.2632 -27.5167
-10 -8 -20 9.7309 9.4320
-10 -8 -19 -0.1523 -9.7183
-10 -8 -18 28.3081 -1.6763
-10 -8 -17 10.3549 29.7368
-10 -8 -16 -20.4381 -10.8104
-10 -8 -15 6.4927 8.0581
-10 -8 -14 -24.2504 -4.0820
-10 -8 -13 -5.1488 -11.0915
-10 -8 -12 13.9632 21.0972
-10 -8 -11 -30.2384 -27.3109
-10 -8 -10 -4.0017 -4.2188
-10 -8 -9 8.9691 -17.5445
-10 -8 -8 -41.5678 16.1877
-10 -8 -7 -4.6211 -11.6413
-10 -8 -6 -6.7628 16.2148
-10 -8 -5 -6.8793 -12.9444
-10 -8 -4 11.3825 0.3851
-10 -8 -3 9.4888 -32.4678
-10 -8 -2 -16.0448 40.5940
-10 -8 -1 10.6582 15.3138
-10 -7 -32 -0.9332 -3.4425
-10 -7 -31 5.7239 -3.7645
-10 -7 -30 6.0358 -6.7789
-10 -7 -29 -2.9962 7.2737
-10 -7 -28 -9.4153 -0.7853
-10 -7 -27 12.4992 1.8495
-10 -7 -26 18.6906 -15.3425
-10 -7 -25 -3.0285 -2.8824
-10 -7 -24 0.9028 -8.8934
-10 -7 -23 -6.3623 12.3494
-10 -7 -22 -9.5518 -8.9709
-10 -7 -21 5.5059 17.6941
-10 -7 -20 -21.2169 -1.9323
-10 -7 -19 5.4848 -20.2130
-10 -7 -18 1.4011 0.8749
-10 -7 -17 30.6474 4.2905
-10 -7 -16 9.0939 -2.9177
-10 -7 -15 -9.2851 8.1764
-10 -7 -14 -0.9344 -15.0578
-10 -7 -13 -3.4256 -11.8058
-10 -7 -12 8.8890 -2.7842
-10 -7 -11 11.5737 -0.9454
-10 -7 -10 35.0063 -2.9788
-10 -7 -9 -10.1951 1.9907
-10 -7 -8 -6.5250 3.4839
-10 -7 -7 1.1048 -1.0444
-10 -7 -6 -0.0386 -11.8647
-10 -7 -5 -2.9585 14.2015
-10 -7 -4 5.4536 -12.7688
-10 -7 -3 -24.6556 -2.3039
-10 -7 -2 -7.0352 -9.6524
-10 -7 -1 7.8553 19.9456
-10 -6 -32 5.8418 2.2161
-10 -6 -31 -4.7619 3.8221
-10 -6 -30 -10.3682 1.0789
-10 -6 -29 -14.4665 5.9392
-10 -6 -28 -3.5713 -3.7788
-10 -6 -27 5.3406 2.7339
-10 -6 -26 -12.4139 0.7394
-10 -6 -25 3.6999 -0.8041
-10 -6 -24 8.9993 5.5377
-10 -6 -23 0.4149 -7.7524
-10 -6 -22 2.3195 1.0030
-10 -6 -21 3.7998 -26.5884
-10 -6 -20 4.6001 2.0884
-10 -6 -19 1.8586 -11.9063
-10 -6 -18 18.6553 2.3537
-10 -6 -17 -6.2819 -3.5043
-10 -6 -16 12.8588 11.3467
-10 -6 -15 6.1419 9.3673
-10 -6 -14 -0.8019 3.8329
-10 -6 -13 3.2904 -2.1782
-10 -6 -12 8.6902 -0.0593
-10 -6 -11 -34.9073 -33.5452
-10 -6 -10 22.3672 0.5791
-10 -6 -9 8.0510 -23.0221
-10 -6 -8 12.2301 9.4198
-10 -6 -7 1.9845 28.0243
-10 -6 -6 -50.3236 13.0666
-10 -6 -5 -5.9734 8.1406
-10 -6 -4 -14.9324 24.2870
-10 -6 -3 10.9147 -11.8592
-10 -6 -2 21.3915 12.9792
-10 -6 -1 -4.5774 -20.3768
-10 -5 -33 -2.1373 6.6655
-10 -5 -32 2.6877 -2.9791
-10 -5 -31 -2.6260 0.1744
-10 -5 -30 -8.2943 12.2618
-10 -5 -29 23.7032 -4.6844
-10 -5 -28 -5.3213 3.5359
-10 -5 -27 17.1983 0.3961
-10 -5 -26 0.1174 -4.2928
-10 -5 -25 4.0214 11.7940
-10 -5 -24 -17.6616 16.3752
-10 -5 -23 -5.8405 -2.4245
-10 -5 -22 16.4453 14.3252
-10 -5 -21 26.6078 12.1801
-10 -5 -20 -1.9545 12.6049
-10 -5 -19 -2.1582 1.2191
-10 -5 -18 -3.4455 -17.6518
-10 -5 -17 15.7467 0.9213
-10 -5 -16 -16.8006 -3.8147
-10 -5 -15 18.3697 10.5782
-10 -5 -14 -16.1934 23.7971
-10 -5 -13 19.1234 18.1218
-10 -5 -12 17.9085 24.1649
-10 -5 -11 14.5741 7.7196
-10 -5 -10 11.8804 1.4190
-10 -5 -9 31.8187 -40.1832
-10 -5 -8 -8.5219 -0.8622
-10 -5 -7 -9.0765 11.4454
-10 -5 -6 -0.1331 25.0080
-10 -5 -5 11.3548 20.8292
-10 -5 -4 32.7108 0.5156
-10 -5 -3 -26.9395 1.2944
-10 -5 -2 5.1333 -41.7396
-10 -5 -1 -27.0231 51.5604
-10 -4 -33 -7.6368 1.8688
-10 -4 -32 15.9252 5.8502
-10 -4 -31 -9.3498 3.6220
-10 -4 -30 -3.4976 4.2440
-10 -4 -29 -8.4203 4.0244
-10 -4 -28 -24.1091 3.2873
-10 -4 -27 8.1066 -1.2833
-10 -4 -26 -9.2922 -12.7728
-10 -4 -25 -3.6987 13.0570
-10 -4 -24 2.9110 -7.7823
-10 -4 -23 9.1443 7.3236
-10 -4 -22 0.6760 3.6077
-10 -4 -21 2.2141 -9.3581
-10 -4 -20 -7.4426 -0.6295
-10 -4 -19 -4.5944 18.4068
-10 -4 -18 38.8840 15.3508
-10 -4 -17 7.8704 -7.3806
-10 -4 -16 6.1459 7.9766
-10 -4 -15 12.9757 3.6737
-10 -4 -14 6.6901 -23.0443
-10 -4 -13 0.2932 3.2586
-10 -4 -12 16.4717 -22.4528
-10 -4 -11 -1.6526 -0.0024
-10 -4 -10 -14.8886 -0.8472
-10 -4 -9 15.1394 7.6665
-10 -4 -8 12.6272 7.4103
-10 -4 -7 -16.3177 -3.2605
-10 -4 -6 -10.2421 -1.5902
-10 -4 -5 -0.6597 0.7936
-10 -4 -4 -24.9070 -31.2511
-10 -4 -3 15.8962 2.4028
-10 -4 -2 34.9315 4.7586
-10 -4 -1 0.7347 -8.4579
-10 -3 -33 -3.2026 10.2371
-10 -3 -32 5.8981 -3.3976
-10 -3 -31 -0.9898 -5.1032
-10 -3 -30 -11.5777 6.8242
-10 -3 -29 5.1474 6.5616
-10 -3 -28 -0.4956 -2.7133
-10 -3 -27 -5.6610 18.4495
-10 -3 -26 0.4171 0.7850
-10 -3 -25 6.1381 6.0406
-10 -3 -24 -19.9557 15.7219
-10 -3 -23 -3.5993 7.9170
-10 -3 -22 -0.8042 8.1330
-10 -3 -21 18.5802 10.3621
-10 -3 -20 -18.8630 28.2857
-10 -3 -19 -17.4862 -32.8305
-10 -3 -18 8.2445 -1.9519
-10 -3 -17 6.3729 -5.5040
-10 -3 -16 -2.2920 -2.8338
-10 -3 -15 4.3318 26.9229
-10 -3 -14 -32.5069 37.0621
-10 -3 -13 11.2824 4.4058
-10 -3 -12 13.9953 -10.3254
-10 -3 -11 -14.9297 -5.3583
-10 -3 -10 19.3946 -16.7690
-10 -3 -9 -23.2516 35.0742
-10 -3 -8 -5.1870 -26.8182
-10 -3 -7 5.4776 -3.6850
-10 -3 -6 16.7242 2.9794
-10 -3 -5 1.8213 -22.1798
-10 -3 -4 38.7090 17.8121
-10 -3 -3 -4.4002 -14.7406
-10 -3 -2 -0.7667 -24.2834
-10 -3 -1 -3.2456 42.2765
-10 -2 -33 0.5880 -14.9626
-10 -2 -32 -1.7092 2.7146
-10 -2 -31 -5.4971 -17.5590
-10 -2 -30 -12.1513 6.6269
-10 -2 -29 -3.8380 -2.0535
-10 -2 -28 6.6342 -3.5340
-10 -2 -27 -15.0566 -16.9468
-10 -2 -26 10.0938 -15.5792
-10 -2 -25 -5.3337 -4.8458
-10 -2 -24 12.1681 -13.8080
-10 -2 -23 2.3825 -10.1078
-10 -2 -22 -5.4928 16.3587
-10 -2 -21 -26.8514 -8.3015
-10 -2 -20 -4.8341 3.7962
-10 -2 -19 -8.1560 -2.2452
-10 -2 -18 -0.1892 3.5755
-10 -2 -17 22.2651 -24.0661
-10 -2 -16 -0.1849 11.2488
-10 -2 -15 1.1154 6.8839
-10 -2 -14 -7.6430 -8.6188
-10 -2 -13 3.1621 37.3683
-10 -2 -12 10.1182 4.5350
-10 -2 -11 7.9761 6.8932
-10 -2 -10 -8.1352 18.1203
-10 -2 -9 19.0978 4.7215
-10 -2 -8 9.8262 5.0081
-10 -2 -7 -32.3588 -13.6740
-10 -2 -6 -16.3486 -19.2529
-10 -2 -5 -38.9570 14.7090
-10 -2 -4 -13.1157 3.2388
-10 -2 -3 -20.6092 1.4089
-10 -2 -2 -16.5695 21.3748
-10 -2 -1 -8.0893 34.1282
-10 -1 -33 2.6855 11.7845
-10 -1 -32 -9.6385 5.5654
-10 -1 -31 -3.5895 8.0859
-10 -1 -30 -17.8670 -10.9074
-10 -1 -29 -25.3336 5.6642
-10 -1 -28 -1.7101 0.2837
-10 -1 -27 -4.1441 0.4735
-10 -1 -26 0.3060 16.3292
-10 -1 -25 -1.8681 -5.1491
-10 -1 -24 14.9124 26.7179
-10 -1 -23 1.0920 9.7439
-10 -1 -22 -8.8528 -17.4471
-10 -1 -21 5.3987 -6.3605
-10 -1 -20 4.5853 42.7421
-10 -1 -19 -28.8646 -18.7058
-10 -1 -18 -5.7460 14.2255
-10 -1 -17 22.3980 7.3620
-10 -1 -16 18.5671 2.9908
-10 -1 -15 -15.3959 -6.9058
-10 -1 -14 0.5049 10.5181
-10 -1 -13 -13.1214 11.5152
-10 -1 -12 2.1267 -1.2740
-10 -1 -11 4.4060 -0.4964
-10 -1 -10 -10.6632 -26.4635
-10 -1 -9 -0.5847 32.5193
-10 -1 -8 -0.5265 -38.3538
-10 -1 -7 -9.5290 -0.0717
-10 -1 -6 24.4215 -44.4497
-10 -1 -5 -18.9036 -6.4079
-10 -1 -4 26.1350 9.2631
-10 -1 -3 19.2809 -9.4481
-10 -1 -2 4.1193 -43.5436
-10 -1 -1 5.4858 -37.0242
-9 -30 -4 13.4798 -8.0130
-9 -30 -3 -3.7822 -1.3636
-9 -30 -2 0.4079 7.1286
-9 -30 -1 9.3439 2.4357
-9 -29 -10 -7.1168 3.9553
-9 -29 -9 -23.3152 -0.4393
-9 -29 -8 -7.4885 -5.1860
-9 -29 -7 6.9256 2.6675
-9 -29 -6 29.6010 14.4194
-9 -29 -5 25.5579 -19.8980
-9 -29 -4 20.6417 39.6834
-9 -29 -3 -3.0380 -2.6737
-9 -29 -2 -26.8888 27.0476
-9 -29 -1 0.2646 -10.6542
-9 -28 -12 6.3498 11.3378
-9 -28 -11 16.9142 24.2491
-9 -28 -10 21.9772 13.3390
-9 -28 -9 33.8797 -15.6751
-9 -28 -8 12.3067 6.7460
-9 -28 -7 12.6937 -10.8127
-9 -28 -6 -5.8360 -34.7915
-9 -28 -5 -5.3013 -3.3027
-9 -28 -4 2.0252 -3.9756
-9 -28 -3 14.6101 14.4677
-9 -28 -2 1.6823 -0.7252
-9 -28 -1 -0.5172 -10.1680
-9 -27 -15 -7.1120 -23.5061
-9 -27 -14 44.3797 -1.1935
-9 -27 -13 3.2036 -17.7205
-9 -27 -12 10.4071 -1.4083
-9 -27 -11 -4.2550 -0.3616
-9 -27 -10 14.5371 5.6189
-9 -27 -9 8.2697 10.6560
-9 -27 -8 7.3643 5.3647
-9 -27 -7 32.5619 20.0624
-9 -27 -6 4.3824 9.4774
-9 -27 -5 -2.9839 13.2119
-9 -27 -4 -9.8059 -4.3214
-9 -27 -3 -5.8220 -6.2032
-9 -27 -2 -29.8445 13.6808
-9 -27 -1 15.3251 2.2354
-9 -26 -17 1.4648 -10.1855
-9 -26 -16 22.1642 -21.3380
-9 -26 -15 1.1901 16.4442
-9 -26 -14 7.7243 32.0857
-9 -26 -13 1.6368 18.0665
-9 -26 -12 -40.6392 -3.1834
-9 -26 -11 5.2967 2.7020
-9 -26 -10 -24.0642 32.7404
-9 -26 -9 -10.7552 -18.3381
-9 -26 -8 -15.1696 12.1568
-9 -26 -7 -4.1771 11.7839
-9 -26 -6 -19.4879 -17.7272
-9 -26 -5 -6.9920 4.0500
-9 -26 -4 14.4596 -34.3842
-9 -26 -3 -4.2197 -11.6230
-9 -26 -2 2.5476 -26.9418
-9 -26 -1 19.8511 10.1539
-9 -25 -19 0.1819 -11.3107
-9 -25 -18 -0.6045 13.1740
-9 -25 -17 8.5224 -0.8268
-9 -25 -16 22.4357 13.7057
-9 -25 -15 20.5487 1.2258
-9 -25 -14 37.9263 39.8100
-9 -25 -13 -3.7924 -23.3687
-9 -25 -12 14.8184 5.4828
-9 -25 -11 -5.6108 7.0702
-9 -25 -10 -14.5380 -7.8890
-9 -25 -9 32.9623 28.5969
-9 -25 -8 4.7718 16.4499
-9 -25 -7 -5.8048 3.7753
-9 -25 -6 1.1733 -12.0658
-9 -25 -5 -2.2068 -2.4524
-9 -25 -4 -15.7720 0.3787
-9 -25 -3 31.6902 21.1790
-9 -25 -2 -19.1141 10.3651
-9 -25 -1 41.5950 10.5202
-9 -24 -20 -2.6914 -14.7289
-9 -24 -19 8.6153 3.3988
-9 -24 -18 -12.2442 11.4765
-9 -24 -17 5.8970 0.9276
-9 -24 -16 6.6062 -12.6098
-9 -24 -15 -3.2183 -16.2230
-9 -24 -14 -10.9182 -24.1578
-9 -24 -13 -11.6742 1.0007
-9 -24 -12 -27.9485 3.2153
-9 -24 -11 9.6880 21.1257
-9 -24 -10 20.8024 -15.7620
-9 -24 -9 -15.3050 13.6675
-9 -24 -8 37.0429 -5.5989
-9 -24 -7 6.8571 5.8019
-9 -24 -6 -11.1579 -12.2456
-9 -24 -5 12.2133 -39.9828
-9 -24 -4 22.9144 -54.5371
-9 -24 -3 -4.4028 9.0564
-9 -24 -2 1.6581 -27.0361
-9 -24 -1 -34.8769 24.4226
-9 -23 -22 -0.9493 -4.4057
-9 -23 -21 -1.0397 3.9180
-9 -23 -20 -4.9471 -1.6083
-9 -23 -19 2.3371 -7.2086
-9 -23 -18 -2.0179 25.0527
-9 -23 -17 -4.7127 -9.8710
-9 -23 -16 -0.0993 12.0483
-9 -23 -15 -23.5588 -8.0948
-9 -23 -14 15.1250 -13.1799
-9 -23 -13 3.6090 -14.9371
-9 -23 -12 20.3456 -21.7370
-9 -23 -11 -5.2640 -13.2799
-9 -23 -10 -20.0204 -7.0867
-9 -23 -9 -39.1495 1.0872
-9 -23 -8 21.2295 -5.8456
-9 -23 -7 -12.0413 16.3743
-9 -23 -6 -0.1168 -4.9905
-9 -23 -5 -6.8517 -0.2368
-9 -23 -4 -4.2899 -0.2474
-9 -23 -3 -2.7719 -9.7181
-9 -23 -2 5.7146 7.0547
-9 -23 -1 1.6235 -3.0765
-9 -22 -23 5.0047 -10.5397
-9 -22 -22 -5.5541 -4.7218
-9 -22 -21 2.6116 0.6948
-9 -22 -20 -7.5169 6.2917
-9 -22 -19 -9.7210 20.6893
-9 -22 -18 -8.0082 5.1039
-9 -22 -17 -19.3613 17.3907
-9 -22 -16 -33.2348 4.6813
-9 -22 -15 7.1826 -22.5371
-9 -22 -14 7.6896 10.1683
-9 -22 -13 15.6876 -14.7697
-9 -22 -12 -10.7532 -18.4853
-9 -22 -11 31.6869 9.9891
-9 -22 -10 14.5054 3.8611
-9 -22 -9 20.1480 -15.6333
-9 -22 -8 16.7385 2.5085
-9 -22 -7 2.9701 5.8709
-9 -22 -6 27.9334 0.9546
-9 -22 -5 -26.2754 5.1034
-9 -22 -4 -20.1700 -21.0771
-9 -22 -3 -1.2295 -5.8176
-9 -22 -2 -34.8984 0.6682
-9 -22 -1 -13.7287 -5.3639
-9 -21 -24 -7.0528 12.7242
-9 -21 -23 1.5046 -0.2739
-9 -21 -22 -12.5632 10.6470
-9 -21 -21 -5.2186 17.7212
-9 -21 -20 -10.7412 9.1086
-9 -21 -19 2.2407 -9.0134
-9 -21 -18 14.0454 -5.5096
-9 -21 -17 -5.5704 2.9030
-9 -21 -16 13.8066 -10.7253
-9 -21 -15 9.1407 12.8337
-9 -21 -14 5.3485 -12.0010
-9 -21 -13 -16.6937 -6.2557
-9 -21 -12 -5.4379 -6.7961
-9 -21 -11 -6.4747 -4.9410
-9 -21 -10 -14.8275 4.6850
-9 -21 -9 2.4529 4.1968
-9 -21 -8 18.3889 -24.1482
-9 -21 -7 9.7898 -5.5004
-9 -21 -6 14.4922 -1.3432
-9 -21 -5 -0.8217 -21.4811
-9 -21 -4 9.0005 -1.2628
-9 -21 -3 -12.0116 -13.3273
-9 -21 -2 -24.8920 6.9487
-9 -21 -1 3.0555 -14.7304
-9 -20 -25 3.8372 0.4954
-9 -20 -24 -1.8283 -11.2891
-9 -20 -23 -2.9181 6.1009
-9 -20 -22 -0.0671 3.7224
-9 -20 -21 0.5241 -8.0053
-9 -20 -19 0.0509 0.6014
-9 -20 -18 -25.0861 0.1755
-9 -20 -17 -5.4010 0.8653
-9 -20 -16 -1.9699 -5.7426
-9 -20 -15 0.5582 -9.2738
-9 -20 -14 8.1827 -5.9311
-9 -20 -13 21.8454 -1.9956
-9 -20 -12 26.6338 -9.7752
-9 -20 -11 -23.4572 -11.0427
-9 -20 -10 30.2102 12.2301
-9 -20 -9 3.8662 -3.5593
-9 -20 -8 -2.5754 21.9593
-9 -20 -7 21.7611 11.3786
-9 -20 -6 -13.9876 25.0894
-9 -20 -5 11.7916 5.9835
-9 -20 -4 1.4675 -34.7172
-9 -20 -3 0.0793 -13.3367
-9 -20 -2 12.1052 8.7086
-9 -20 -1 -18.4345 6.2957
-9 -19 -26 -3.0340 1.1229
-9 -19 -25 12.2595 -3.5718
-9 -19 -24 -18.3911 -9.5677
-9 -19 -23 -20.2234 6.1674
-9 -19 -19 -19.2025 1.3078
-9 -19 -18 16.4018 -16.5760
-9 -19 -17 34.9501 -4.1549
-9 -19 -16 7.4100 -16.2994
-9 -19 -15 11.8184 52.3252
-9 -19 -14 5.5945 10.8464
-9 -19 -13 -18.2837 16.8583
-9 -19 -12 6.7764 -10.0079
-9 -19 -11 43.6866 -34.5600
-9 -19 -10 34.0244 33.7364
-9 -19 -9 42.2967 9.1261
-9 -19 -8 29.0898 34.6036
-9 -19 -7 28.4292 -10.1301
-9 -19 -6 -11.4717 -8.0817
-9 -19 -5 -15.4736 -13.1459
-9 -19 -4 8.6622 10.9654
-9 -19 -3 -2.9106 -15.4137
-9 -19 -2 5.9447 18.2300
-9 -19 -1 2.9388 8.1702
-9 -18 -27 -4.1127 -5.4669
-9 -18 -26 0.8257 4.5650
-9 -18 -25 -10.5161 6.2147
-9 -18 -24 9.9727 -11.3208
-9 -18 -23 -6.2469 5.6881
-9 -18 -18 -24.2815 7.7528
-9 -18 -17 -6.3213 -10.6077
-9 -18 -16 -12.6576 -13.1897
-9 -18 -15 -10.0310 -21.8835
-9 -18 -14 24.6230 -6.5693
-9 -18 -13 31.2083 1.2358
-9 -18 -12 1.9356 -13.8998
-9 -18 -11 12.1071 -12.6715
-9 -18 -10 -9.4441 -9.7416
-9 -18 -9 7.6099 -0.6472
-9 -18 -8 13.2677 10.5099
-9 -18 -7 -16.5645 8.1757
-9 -18 -6 -4.6273 -11.7117
-9 -18 -5 16.4291 13.5113
-9 -18 -4 -32.5778 4.3213
-9 -18 -3 29.6478 -31.6048
-9 -18 -2 9.5169 -8.1278
-9 -18 -1 -24.9898 0.3115
-9 -17 -28 4.1175 5.4199
-9 -17 -27 -6.1930 0.8946
-9 -17 -26 -0.3378 -1.9407
-9 -17 -25 -4.2706 -1.7303
-9 -17 -24 5.1951 -3.8120
-9 -17 -23 -0.9998 -0.6182
-9 -17 -18 -9.0991 -4.0221
-9 -17 -17 4.1822 12.2560
-9 -17 -16 14.8586 -14.8397
-9 -17 -15 29.1944 -2.3317
-9 -17 -14 2.5101 23.4262
-9 -17 -13 19.1006 -6.9211
-9 -17 -12 -12.3837 2.7596
-9 -17 -11 1.7272 3.2507
-9 -17 -10 0.2935 -11.1796
-9 -17 -9 2.0946 23.5248
-9 -17 -8 15.1227 40.6339
-9 -17 -7 1.7098 -13.3518
-9 -17 -6 49.9056 53.9974
-9 -17 -5 6.7319 -30.7467
-9 -17 -4 8.0132 25.5730
-9 -17 -3 17.9034 8.2693
-9 -17 -2 -14.2542 11.6810
-9 -17 -1 4.6816 -5.3039
-9 -16 -29 1.8824 3.3174
-9 -16 -28 3.3120 3.6885
-9 -16 -27 9.4057 -2.0355
-9 -16 -26 11.8471 0.6711
-9 -16 -25 11.4551 15.0412
-9 -16 -24 4.7621 -4.2386
-9 -16 -23 -15.8291 -2.3289
-9 -16 -22 14.7740 1.7264
-9 -16 -18 23.4369 24.6898
-9 -16 -17 -7.3370 5.0793
-9 -16 -16 4.7295 -7.2150
-9 -16 -15 -7.2776 -53.2167
-9 -16 -14 -28.0125 -31.8779
-9 -16 -13 17.1606 -5.3050
-9 -16 -12 12.5198 -11.2016
-9 -16 -11 -4.0463 30.9810
-9 -16 -10 -25.6257 -2.3746
-9 -16 -9 -34.8516 -4.7129
-9 -16 -8 17.0169 -13.3449
-9 -16 -7 19.0057 -32.6102
-9 -16 -6 14.5318 2.0593
-9 -16 -5 22.0006 -28.5969
-9 -16 -4 -14.2760 -8.6755
-9 -16 -3 -8.5319 22.7041
-9 -16 -2 5.6204 -7.6444
-9 -16 -1 -19.6971 11.7909
-9 -15 -29 0.7437 2.1276
-9 -15 -28 4.7129 0.4498
-9 -15 -27 -9.1071 -9.6659
-9 -15 -26 14.3578 0.6594
-9 -15 -25 -13.5518 6.2859
-9 -15 -24 15.0104 -18.1549
-9 -15 -23 -4.7532 10.8593
-9 -15 -22 3.4463 -4.3628
-9 -15 -17 -14.8177 -50.3314
-9 -15 -16 0.5645 -9.8265
-9 -15 -15 -15.6679 14.4474
-9 -15 -14 -5.2399 21.3557
-9 -15 -13 11.0977 29.0428
-9 -15 -12 -6.1141 4.8031
-9 -15 -11 -3.5493 -16.4461
-9 -15 -10 5.5233 -7.5029
-9 -15 -9 -10.4267 -15.5904
-9 -15 -8 5.6089 12.7781
-9 -15 -7 18.7670 4.6014
-9 -15 -6 10.8583 3.6322
-9 -15 -5 31.5475 22.7920
-9 -15 -4 16.6892 -3.8166
-9 -15 -3 8.1624 -16.8005
-9 -15 -2 19.5601 -9.6828
-9 -15 -1 15.7921 -6.3327
-9 -14 -30 4.0994 7.7468
-9 -14 -29 -3.5118 -3.9676
-9 -14 -28 3.4355 10.4963
-9 -14 -27 9.4533 3.9464
-9 -14 -26 -10.7001 -5.2196
-9 -14 -25 -3.2729 5.3393
-9 -14 -24 7.8096 -4.6706
-9 -14 -23 7.3464 -7.1099
-9 -14 -22 5.1966 -6.9621
-9 -14 -21 -7.6784 -6.6548
-9 -14 -20 2.5751 7.0401
-9 -14 -19 -28.5611 -10.3500
-9 -14 -18 -1.3086 -1.5072
-9 -14 -17 -0.4816 27.2660
-9 -14 -16 -8.1442 22.0851
-9 -14 -15 -13.3884 -17.2221
-9 -14 -14 -19.0219 4.1627
-9 -14 -13 -5.5156 -7.2611
-9 -14 -12 -9.8912 -4.9037
-9 -14 -11 -25.3190 3.7946
-9 -14 -10 -22.9935 -9.8188
-9 -14 -9 -5.9414 -13.6286
-9 -14 -8 -13.7422 -12.0015
-9 -14 -7 39.1507 3.9388
-9 -14 -6 4.0594 -7.9980
-9 -14 -5 19.7511 15.8605
-9 -14 -4 -43.0086 -1.7079
-9 -14 -3 -22.7730 -20.5630
-9 -14 -2 -25.1958 -0.6092
-9 -14 -1 17.6404 -1.4242
-9 -13 -30 0.9422 -10.5580
-9 -13 -29 5.2691 -2.6966
-9 -13 -28 0.9616 -2.5669
-9 -13 -27 -0.1117 16.6944
-9 -13 -26 5.9973 -9.4372
-9 -13 -25 -19.6313 1.6459
-9 -13 -24 -14.2360 3.7343
-9 -13 -23 -7.7223 11.0230
-9 -13 -22 -6.7199 18.7038
-9 -13 -21 7.9157 22.5030
-9 -13 -20 12.3433 11.1047
-9 -13 -19 4.1327 -18.8885
-9 -13 -18 4.1412 16.4863
-9 -13 -17 -10.2588 5.0125
-9 -13 -16 -12.0938 2.7853
-9 -13 -15 -0.1078 -11.2848
-9 -13 -14 18.5666 21.1045
-9 -13 -13 -3.4358 20.4076
-9 -13 -12 14.6107 6.6344
-9 -13 -11 6.6952 -16.8745
-9 -13 -10 -30.7518 -8.3584
-9 -13 -9 5.4692 -12.0311
-9 -13 -8 -14.3123 11.4613
-9 -13 -7 17.8947 7.8751
-9 -13 -6 22.6054 -3.9972
-9 -13 -5 -8.9348 38.1605
-9 -13 -4 17.0129 17.0259
-9 -13 -3 -1.2186 -22.2751
-9 -13 -2 -31.5966 2.3937
-9 -13 -1 26.3984 -39.8521
-9 -12 -31 -18.1098 -6.9342
-9 -12 -30 -16.4643 19.8759
-9 -12 -29 -1.1448 -1.1756
-9 -12 -28 -8.4394 1.8040
-9 -12 -27 3.3785 -1.1205
-9 -12 -26 -19.3899 5.0588
-9 -12 -25 -9.8800 2.2312
-9 -12 -24 -5.7183 9.9972
-9 -12 -23 22.5193 5.2059
-9 -12 -22 2.5544 15.0111
-9 -12 -21 24.3159 -17.5186
-9 -12 -20 -34.9681 35.0493
-9 -12 -19 -3.5146 -19.8513
-9 -12 -18 -6.1067 0.4730
-9 -12 -17 -14.8218 21.9543
-9 -12 -16 -3.6604 3.3963
-9 -12 -15 -2.2200 11.7923
-9 -12 -14 -23.8112 -13.9384
-9 -12 -13 -29.3503 0.3038
-9 -12 -12 17.0841 1.1279
-9 -12 -11 -1.2700 18.7285
-9 -12 -10 6.2911 12.1821
-9 -12 -9 -8.8892 16.2501
-9 -12 -8 -17.4351 -14.5786
-9 -12 -7 4.6672 -2.6493
-9 -12 -6 -8.7631 -5.6073
-9 -12 -5 -20.5511 16.9389
-9 -12 -4 11.3736 -1.3581
-9 -12 -3 -22.0792 12.2542
-9 -12 -2 -42.4298 -20.5836
-9 -12 -1 26.0978 10.9811
-9 -11 -31 -4.7846 -1.0928
-9 -11 -30 2.6224 2.5421
-9 -11 -29 3.5040 -2.4101
-9 -11 -28 1.1163 -5.8798
-9 -11 -27 -3.2088 11.1355
-9 -11 -26 -4.4967 0.0108
-9 -11 -25 2.6791 15.2427
-9 -11 -24 -3.6918 9.5600
-9 -11 -23 -3.5716 11.0761
-9 -11 -22 -18.1840 13.6230
-9 -11 -21 9.9175 33.1299
-9 -11 -20 -14.9436 -8.6518
-9 -11 -19 5.5663 10.0132
-9 -11 -18 14.8564 7.5343
-9 -11 -17 13.1941 -4.6922
-9 -11 -16 -8.9530 0.6822
-9 -11 -15 -6.7454 -9.9124
-9 -11 -14 11.0896 1.9671
-9 -11 -13 -9.4588 -6.6782
-9 -11 -12 22.6389 4.9260
-9 -11 -11 7.8952 1.5822
-9 -11 -10 35.7296 -3.8056
-9 -11 -9 -2.8550 18.6803
-9 -11 -8 -23.3371 34.6162
-9 -11 -7 2.3681 38.9113
-9 -11 -6 -11.9639 -14.2173
-9 -11 -5 -20.6822 5.0673
-9 -11 -4 -5.8382 26.9690
-9 -11 -3 -10.6575 -22.7842
-9 -11 -2 -3.3333 24.8862
-9 -11 -1 -6.1591 -12.3344
-9 -10 -32 2.8617 -3.7732
-9 -10 -31 -6.6090 2.5803
-9 -10 -30 9.3458 1.7751
-9 -10 -29 0.2225 7.3927
-9 -10 -28 -7.1907 -3.7339
-9 -10 -27 9.9936 8.3019
-9 -10 -26 4.6646 -16.0259
-9 -10 -25 -4.3113 0.4177
-9 -10 -24 0.6666 3.2621
-9 -10 -23 14.7454 -8.1726
-9 -10 -22 4.7993 18.1031
-9 -10 -21 31.9857 1.4074
-9 -10 -20 11.9878 16.5407
-9 -10 -19 -2.1022 14.4317
-9 -10 -18 10.9166 -30.4810
-9 -10 -17 -7.0927 -8.4200
-9 -10 -16 -1.8089 8.6618
-9 -10 -15 -29.9769 16.1513
-9 -10 -14 11.2973 -16.9300
-9 -10 -13 -14.2636 14.8607
-9 -10 -12 17.0378 -18.9882
-9 -10 -11 4.2840 -0.9395
-9 -10 -10 9.3689 -9.3724
-9 -10 -9 -2.8733 6.7043
-9 -10 -8 -15.6775 -9.0307
-9 -10 -7 -17.2182 23.1259
-9 -10 -6 2.5209 -10.2191
-9 -10 -5 -15.2349 -3.2307
-9 -10 -4 -28.3387 14.0229
-9 -10 -3 -11.2761 10.1448
-9 -10 -2 27.2275 -10.1566
-9 -10 -1 -26.9397 8.3619
-9 -9 -32 -2.4236 -4.0319
-9 -9 -31 -4.8108 -1.4009
-9 -9 -30 -4.2310 0.9379
-9 -9 -29 -4.1784 11.9366
-9 -9 -28 0.1098 -15.1472
-9 -9 -27 3.0891 2.4732
-9 -9 -26 -5.3217 -9.5624
-9 -9 -25 -6.1125 -0.1501
-9 -9 -24 -12.8272 -0.0411
-9 -9 -23 -4.8551 7.1803
-9 -9 -22 -38.4614 -5.0519
-9 -9 -21 -23.1545 -11.3679
-9 -9 -20 12.8089 2.0962
-9 -9 -19 -15.9560 1.4168
-9 -9 -18 20.7075 -18.7723
-9 -9 -17 14.3040 14.9204
-9 -9 -16 -2.1469 -10.3813
-9 -9 -15 -24.4327 -39.0549
-9 -9 -14 -8.8197 -12.4213
-9 -9 -13 -4.9863 -32.1055
-9 -9 -12 15.9911 -1.8268
-9 -9 -11 0.1651 2.5109
-9 -9 -10 5.1947 2.7936
-9 -9 -9 3.3817 -13.0982
-9 -9 -8 15.5937 21.9270
-9 -9 -7 -17.8986 -15.0548
-9 -9 -6 19.5403 23.4071
-9 -9 -5 0.6874 -5.9193
-9 -9 -4 -19.6569 -11.2579
-9 -9 -3 20.7988 -1.6289
-9 -9 -2 -7.7554 1.6159
-9 -9 -1 9.6354 -9.9032
-9 -8 -33 3.6791 15.1310
-9 -8 -32 0.2559 -3.4459
-9 -8 -31 -3.9204 7.9267
-9 -8 -30 -9.1557 -1.9886
-9 -8 -29 -4.7339 16.4541
-9 -8 -28 -0.3975 -0.5375
-9 -8 -27 -1.4174 15.6381
-9 -8 -26 2.3553 -4.1885
-9 -8 -25 -10.9369 21.5163
-9 -8 -24 11.6637 -17.2612
-9 -8 -23 -10.0622 29.5508
-9 -8 -22 12.4073 -7.9653
-9 -8 -21 10.3297 6.2907
-9 -8 -20 4.3178 5.5942
-9 -8 -19 -4.7889 9.1717
-9 -8 -18 12.3236 -12.3661
-9 -8 -17 -3.0182 1.6226
-9 -8 -16 -3.8099 5.1209
-9 -8 -15 -16.0928 14.2051
-9 -8 -14 -1.3685 -2.5778
-9 -8 -13 -17.0323 -26.5605
-9 -8 -12 29.2477 -13.4636
-9 -8 -11 -4.3301 -4.7615
-9 -8 -10 -4.1804 -7.3116
-9 -8 -9 8.6611 46.2907
-9 -8 -8 -14.1106 -9.8276
-9 -8 -7 0.0492 4.7706
-9 -8 -6 12.5703 11.8145
-9 -8 -5 6.8948 -32.9949
-9 -8 -4 15.5093 0.5122
-9 -8 -3 1.7258 32.5344
-9 -8 -2 22.6397 -5.8630
-9 -8 -1 42.6321 18.8200
-9 -7 -33 2.8386 -9.7472
-9 -7 -32 1.8949 1.9305
-9 -7 -31 6.3899 15.5868
-9 -7 -30 10.5608 10.0423
-9 -7 -29 -2.1425 15.1707
-9 -7 -28 3.9576 -9.3869
-9 -7 -27 4.2530 2.4781
-9 -7 -26 -0.0117 1.4410
-9 -7 -25 1.2130 2.7247
-9 -7 -24 -3.9047 7.2156
-9 -7 -23 -15.9848 6.1483
-9 -7 -22 20.3722 8.1763
-9 -7 -21 -39.4395 -12.3008
-9 -7 -20 5.5190 12.9671
-9 -7 -19 -20.7633 -28.3163
-9 -7 -18 8.2670 -10.8245
-9 -7 -17 2.7821 -26.5333
-9 -7 -16 24.4192 -10.3214
-9 -7 -15 -2.5671 0.7525
-9 -7 -14 7.6738 -18.1656
-9 -7 -13 -13.1783 -0.1454
-9 -7 -12 -9.6633 -1.8328
-9 -7 -11 -2.3740 -3.7221
-9 -7 -10 11.7326 -4.5549
-9 -7 -9 -23.0340 -8.3081
-9 -7 -8 14.2890 9.0494
-9 -7 -7 -13.5000 39.5219
-9 -7 -6 -33.3835 22.1626
-9 -7 -5 -5.4100 -12.5659
-9 -7 -4 -6.0234 6.8196
-9 -7 -3 -2.7157 -38.5615
-9 -7 -2 -3.3124 17.4319
-9 -7 -1 28.7454 20.9797
-9 -6 -33 7.8193 -2.7278
-9 -6 -32 -3.5858 -10.8069
-9 -6 -31 -0.1395 0.3854
-9 -6 -30 -7.8782 5.6235
-9 -6 -29 -1.0396 9.4855
-9 -6 -28 -1.7365 0.1219
-9 -6 -27 -7.7409 -4.7288
-9 -6 -26 14.1036 -11.4011
-9 -6 -25 -9.1765 -1.5659
-9 -6 -24 -3.7021 -9.1817
-9 -6 -23 -11.8290 -10.2190
-9 -6 -22 -0.2515 -17.5438
-9 -6 -21 -20.1787 -10.2194
-9 -6 -20 -3.5798 35.7593
-9 -6 -19 -38.7388 9.5583
-9 -6 -18 -45.7819 21.6762
-9 -6 -17 2.7809 -7.1151
-9 -6 -16 -6.1030 -8.0268
-9 -6 -15 19.0524 3.5131
-9 -6 -14 20.9750 2.0220
-9 -6 -13 -5.4388 -13.3321
-9 -6 -12 2.7444 19.4206
-9 -6 -11 3.7327 7.4261
-9 -6 -10 -25.9541 -1.1624
-9 -6 -9 1.3178 15.1219
-9 -6 -8 -7.7117 11.3856
-9 -6 -7 8.4919 34.5155
-9 -6 -6 6.7455 -5.1967
-9 -6 -5 20.9941 -1.4209
-9 -6 -4 50.7376 -5.6749
-9 -6 -3 25.4011 16.9660
-9 -6 -2 33.5329 12.3105
-9 -6 -1 20.8176 -2.1255
-9 -5 -33 4.3096 4.4676
-9 -5 -32 1.4361 -3.3587
-9 -5 -31 10.7818 1.7431
-9 -5 -30 -4.2272 1.6147
-9 -5 -29 -1.7908 14.1643
-9 -5 -28 -2.7752 -3.1067
-9 -5 -27 -14.8915 -5.7964
-9 -5 -26 -10.2830 12.3886
-9 -5 -25 21.7380 0.2027
-9 -5 -24 -5.3138 0.9695
-9 -5 -23 -11.8446 15.8334
-9 -5 -22 9.3287 5.2549
-9 -5 -21 -24.0885 -0.1952
-9 -5 -20 -2.2735 12.9595
-9 -5 -19 8.4026 -11.8775
-9 -5 -18 -13.3023 -22.5192
-9 -5 -17 18.4467 5.5659
-9 -5 -16 -6.5324 -11.7319
-9 -5 -15 7.6882 -8.0912
-9 -5 -14 -2.0434 3.1808
-9 -5 -13 16.3668 -7.9784
-9 -5 -12 -6.4385 -14.7752
-9 -5 -11 3.2109 21.8941
-9 -5 -10 -5.1705 10.1223
-9 -5 -9 18.4039 -10.7309
-9 -5 -8 -0.2884 -0.4543
-9 -5 -7 19.2270 -0.8090
-9 -5 -6 21.5797 -9.5926
-9 -5 -5 -21.0714 20.0478
-9 -5 -4 28.3533 7.4557
-9 -5 -3 -9.0604 31.4282
-9 -5 -2 5.3247 -8.9862
-9 -5 -1 5.0969 53.2293
-9 -4 -34 -1.3203 2.8115
-9 -4 -33 -2.0058 1.9826
-9 -4 -32 -2.4193 -1.2416
-9 -4 -31 -4.4877 9.3995
-9 -4 -30 -3.6099 -13.9758
-9 -4 -29 -6.1504 -1.1587
-9 -4 -28 1.3255 -8.3821
-9 -4 -27 8.5940 -14.9399
-9 -4 -26 -7.8843 -19.5000
-9 -4 -25 2.6087 -14.0648
-9 -4 -24 -10.5949 -3.4074
-9 -4 -23 0.5392 -12.4521
-9 -4 -22 -9.6422 -3.1773
-9 -4 -21 6.5440 -23.3517
-9 -4 -20 0.2281 2.6692
-9 -4 -19 6.3509 -12.3474
-9 -4 -18 -11.3205 -0.9456
-9 -4 -17 13.9456 -13.6581
-9 -4 -16 7.1834 -12.4538
-9 -4 -15 -2.9440 26.2153
-9 -4 -14 13.5712 -12.9819
-9 -4 -13 -38.0307 -14.3670
-9 -4 -12 0.7185 -25.8204
-9 -4 -11 7.6825 -4.1330
-9 -4 -10 10.1871 -20.5794
-9 -4 -9 1.6853 20.1931
-9 -4 -8 -73.0589 -21.1191
-9 -4 -7 -28.6133 -6.4473
-9 -4 -6 -16.1713 -4.6034
-9 -4 -5 23.1707 -5.6792
-9 -4 -4 22.1862 -26.1901
-9 -4 -3 13.5113 34.0743
-9 -4 -2 -8.5188 19.0051
-9 -4 -1 -62.5013 20.2156
-9 -3 -34 4.6235 3.7935
-9 -3 -33 0.9152 -1.2206
-9 -3 -32 0.6547 2.8570
-9 -3 -31 -10.6857 -15.0254
-9 -3 -30 19.4075 15.7074
-9 -3 -29 -16.9105 -21.2803
-9 -3 -28 20.8014 16.4646
-9 -3 -27 -4.0936 -3.9310
-9 -3 -26 -18.0129 16.8828
-9 -3 -25 -5.9889 9.8773
-9 -3 -24 -10.7919 -6.7906
-9 -3 -23 7.3682 -6.0799
-9 -3 -22 -18.8077 -6.9187
-9 -3 -21 -1.0857 -8.3642
-9 -3 -20 -9.2654 -0.1866
-9 -3 -19 5.8895 12.0892
-9 -3 -18 18.8576 -17.5718
-9 -3 -17 4.0110 13.9149
-9 -3 -16 25.7909 15.6992
-9 -3 -15 6.2022 38.3917
-9 -3 -14 -4.4999 16.1169
-9 -3 -13 20.5393 -18.1716
-9 -3 -12 -6.7314 -20.9730
-9 -3 -11 -23.5565 -13.0794
-9 -3 -10 46.7683 -4.1275
-9 -3 -9 21.9609 17.4570
-9 -3 -8 19.4280 1.8920
-9 -3 -7 21.1399 21.7903
-9 -3 -6 -26.4641 54.8082
-9 -3 -5 -12.2332 3.4757
-9 -3 -4 15.5717 9.5926
-9 -3 -3 -16.2258 57.8078
-9 -3 -2 52.9004 -70.7013
-9 -3 -1 18.6550 14.4336
-9 -2 -34 2.3477 9.0964
-9 -2 -33 0.8611 1.8063
-9 -2 -32 0.3046 2.9970
-9 -2 -31 -1.3964 -1.9673
-9 -2 -30 0.5817 0.1392
-9 -2 -29 17.1071 -14.8688
-9 -2 -28 -1.5441 -10.4431
-9 -2 -27 18.2706 -10.4547
-9 -2 -26 3.8352 -0.7591
-9 -2 -25 -5.3788 -14.2046
-9 -2 -24 -3.1158 7.4908
-9 -2 -23 -18.8153 2.3926
-9 -2 -22 -21.1066 2.2944
-9 -2 -21 26.0939 -15.3652
-9 -2 -20 40.9332 -8.6068
-9 -2 -19 10.5099 23.7071
-9 -2 -18 8.4874 -4.0005
-9 -2 -17 17.4989 -17.7626
-9 -2 -16 -16.2304 0.8785
-9 -2 -15 -11.8325 1.9610
-9 -2 -14 26.0864 1.5316
-9 -2 -13 5.5766 22.2364
-9 -2 -12 -23.7653 -36.9746
-9 -2 -11 6.5098 -6.2953
-9 -2 -10 -5.4979 -9.2078
-9 -2 -9 -11.7112 -9.4408
-9 -2 -8 6.8529 2.3144
-9 -2 -7 -48.5068 0.6064
-9 -2 -6 -6.6013 -19.4558
-9 -2 -5 -0.2110 -16.4463
-9 -2 -4 1.4683 -27.1057
-9 -2 -3 -24.8999 -39.2343
-9 -2 -2 -43.2287 24.5466
-9 -2 -1 -31.1568 -8.3742
-9 -1 -34 3.7869 -0.3622
-9 -1 -33 0.7333 6.7415
-9 -1 -32 -3.2137 -0.3329
-9 -1 -31 -6.7844 -10.5874
-9 -1 -30 -0.7760 -1.5385
-9 -1 -29 1.3192 1.5160
-9 -1 -28 3.7451 1.1924
-9 -1 -27 -12.5009 -2.6820
-9 -1 -26 -12.3792 8.7087
-9 -1 -25 -3.1177 13.2570
-9 -1 -24 7.7369 -1.0506
-9 -1 -23 -16.3005 -6.1022
-9 -1 -22 6.1260 4.2331
-9 -1 -21 -1.8255 7.8863
-9 -1 -20 3.1752 -3.0896
-9 -1 -19 8.0239 -8.7595
-9 -1 -18 11.0578 3.0154
-9 -1 -17 -42.2494 21.2337
-9 -1 -16 -0.6982 -4.9117
-9 -1 -15 7.0582 -6.9926
-9 -1 -14 -9.5233 -22.4592
-9 -1 -13 6.4159 -28.7913
-9 -1 -12 29.0270 -59.4963
-9 -1 -11 -2.6851 18.0005
-9 -1 -10 -16.5574 -24.9591
-9 -1 -9 33.6521 12.5605
-9 -1 -8 18.7489 -28.7947
-9 -1 -7 19.3885 -12.3328
-9 -1 -6 5.1006 29.7958
-9 -1 -5 -6.3081 -28.3459
-9 -1 -4 4.7850 5.8512
-9 -1 -3 4.8709 -0.8475
-9 -1 -2 19.9000 -5.7535
-9 -1 -1 48.0597 8.6835
-8 -30 -8 13.6968 -24.3910
-8 -30 -7 -17.7775 -14.5669
-8 -30 -6 11.4982 -2.5640
-8 -30 -5 -13.9045 11.6302
-8 -30 -4 18.2420 11.3273
-8 -30 -3 4.9403 -0.6777
-8 -30 -2 -9.3434 6.3345
-8 -30 -1 -4.2496 -16.8639
-8 -29 -12 -46.4054 19.4290
-8 -29 -11 -39.0111 26.8327
-8 -29 -10 -52.6202 -15.8084
-8 -29 -9 -12.6426 8.2942
-8 -29 -8 7.0500 5.7968
-8 -29 -7 -8.5835 3.8607
-8 -29 -6 -17.9015 9.9356
-8 -29 -5 -14.9091 2.7498
-8 -29 -4 -3.1448 10.1868
-8 -29 -3 -32.3189 2.7120
-8 -29 -2 3.0282 1.7543
-8 -29 -1 -12.7083 -11.2828
-8 -28 -13 -5.1704 -0.6508
-8 -28 -12 -12.4147 24.7320
-8 -28 -11 0.7392 -3.3383
-8 -28 -10 -11.2396 -13.7878
-8 -28 -9 2.1391 21.8363
-8 -28 -8 1.3741 -9.7137
-8 -28 -7 -15.7910 14.9419
-8 -28 -6 27.5574 14.4219
-8 -28 -5 -23.0178 -7.1109
-8 -28 -4 -8.0785 10.2845
-8 -28 -3 17.6894 -20.4670
-8 -28 -2 12.9401 1.7826
-8 -28 -1 4.0146 -9.1772
-8 -27 -17 2.0070 -1.3353
-8 -27 -16 -21.5788 -14.7079
-8 -27 -15 30.6021 -2.4487
-8 -27 -14 1.6228 -16.1783
-8 -27 -13 -10.3635 16.4727
-8 -27 -12 -45.1871 13.7534
-8 -27 -11 22.8106 27.8220
-8 -27 -10 -8.8772 -3.3932
-8 -27 -9 -4.5193 0.6151
-8 -27 -8 23.6145 -42.6008
-8 -27 -7 -7.0628 -14.5805
-8 -27 -6 -10.8274 16.6589
-8 -27 -5 -4.0023 -6.2467
-8 -27 -4 -15.6711 -2.6010
-8 -27 -3 10.3526 2.5145
-8 -27 -2 6.6788 -22.9324
-8 -27 -1 -4.1032 -40.1131
-8 -26 -18 18.6513 1.4665
-8 -26 -17 -25.9695 10.0426
-8 -26 -16 3.5540 -8.0297
-8 -26 -15 -23.9179 -6.0686
-8 -26 -14 -19.2682 -10.6177
-8 -26 -13 -26.3900 -21.6498
-8 -26 -12 1.3822 1.5519
-8 -26 -11 -1.1182 -5.0334
-8 -26 -10 -16.8448 9.3277
-8 -26 -9 10.3217 -12.9170
-8 -26 -8 -19.4906 9.4238
-8 -26 -7 1.5393 -10.0409
-8 -26 -6 -6.1504 -27.6810
-8 -26 -5 25.1343 -28.6687
-8 -26 -4 -14.4030 -2.6190
-8 -26 -3 12.8212 9.0174
-8 -26 -2 -7.9345 17.1214
-8 -26 -1 10.7814 2.8390
-8 -25 -20 -3.2338 6.1282
-8 -25 -19 27.6666 4.2326
-8 -25 -18 -10.8805 -11.3771
-8 -25 -17 -5.7680 9.6110
-8 -25 -16 -7.4422 -4.2797
-8 -25 -15 -16.0161 -6.1817
-8 -25 -14 34.5504 -9.0453
-8 -25 -13 1.7550 -8.7285
-8 -25 -12 34.4650 2.0292
-8 -25 -11 -2.6897 -3.7962
-8 -25 -10 22.3988 36.0228
-8 -25 -9 22.0171 14.0217
-8 -25 -8 -12.6688 1.8528
-8 -25 -7 -5.4277 1.3341
-8 -25 -6 -14.8843 7.0078
-8 -25 -5 -12.1945 7.8618
-8 -25 -4 1.9565 -0.0679
-8 -25 -3 12.6308 14.0856
-8 -25 -2 -8.8323 10.8260
-8 -25 -1 -5.4838 -17.0243
-8 -24 -22 1.6592 7.2964
-8 -24 -21 11.0706 -2.6737
-8 -24 -20 7.7237 10.6941
-8 -24 -19 -9.9759 5.5724
-8 -24 -18 11.7899 -6.7836
-8 -24 -17 -17.1957 17.2646
-8 -24 -16 14.7873 -3.2855
-8 -24 -15 -8.9534 -5.2346
-8 -24 -14 17.0131 -42.5606
-8 -24 -13 -15.0041 -21.0469
-8 -24 -12 3.0743 -1.5114
-8 -24 -11 7.3248 -17.1737
-8 -24 -10 0.1368 43.1519
-8 -24 -9 34.0221 0.6028
-8 -24 -8 -17.1337 -20.0837
-8 -24 -7 22.7649 9.6315
-8 -24 -6 -38.3589 -2.4529
-8 -24 -5 11.0042 -26.4703
-8 -24 -4 -36.6735 12.9734
-8 -24 -3 14.9333 -9.9217
-8 -24 -2 -3.8369 15.0653
-8 -24 -1 7.8757 9.8701
-8 -23 -23 -1.3750 -1.0193
-8 -23 -22 4.0643 -1.9434
-8 -23 -21 13.5329 -3.6458
-8 -23 -20 -3.5703 -7.7431
-8 -23 -19 18.1966 -11.8538
-8 -23 -18 -1.5816 -10.7984
-8 -23 -17 24.8709 6.6112
-8 -23 -16 2.7390 -16.9052
-8 -23 -15 -1.4650 -26.2511
-8 -23 -14 4.0198 -11.0407
-8 -23 -13 -4.4603 -7.4831
-8 -23 -12 -34.3392 9.8179
-8 -23 -11 18.6660 -9.3842
-8 -23 -10 2.2880 1.2190
-8 -23 -9 -8.3964 10.1971
-8 -23 -8 45.1855 -0.0002
-8 -23 -7 -7.7334 -9.5512
-8 -23 -6 12.1378 5.1398
-8 -23 -5 -7.3723 13.0278
-8 -23 -4 -38.3622 -26.9439
-8 -23 -3 -3.6566 -0.4329
-8 -23 -2 -3.7685 -2.4776
-8 -23 -1 -15.6721 -22.1220
-8 -22 -24 -19.4851 1.5047
-8 -22 -23 6.0984 -5.0007
-8 -22 -22 -10.6565 17.6740
-8 -22 -21 2.0191 -0.0656
-8 -22 -20 -5.6902 2.1849
-8 -22 -19 -16.0840 2.9405
-8 -22 -18 -0.8574 -11.0171
-8 -22 -17 7.3362 8.8816
-8 -22 -16 -2.7732 2.4568
-8 -22 -15 24.7911 -0.8935
-8 -22 -14 8.7937 10.6774
-8 -22 -13 -3.9524 -11.4306
-8 -22 -12 5.1754 -21.2590
-8 -22 -11 -12.4840 20.9605
-8 -22 -10 4.4132 -1.2733
-8 -22 -9 10.3904 0.9281
-8 -22 -8 -10.7117 -13.5665
-8 -22 -7 10.7695 -1.4888
-8 -22 -6 -24.3031 -3.2044
-8 -22 -5 -9.8993 6.3633
-8 -22 -4 -0.8645 6.4261
-8 -22 -3 -3.1458 2.6067
-8 -22 -2 21.4730 16.0233
-8 -22 -1 6.8510 -29.5803
-8 -21 -25 -14.5880 1.5444
-8 -21 -24 -2.4575 12.3564
-8 -21 -23 -4.8183 2.3868
-8 -21 -22 -1.9971 2.0771
-8 -21 -21 8.9929 6.3656
-8 -21 -20 -2.0519 -9.0479
-8 -21 -19 20.9702 6.7822
-8 -21 -18 1.3928 -6.9745
-8 -21 -17 17.2837 3.1651
-8 -21 -16 19.5813 8.3363
-8 -21 -15 -19.2786 0.2860
-8 -21 -14 -11.3622 -0.6325
-8 -21 -13 -4.7804 -26.8133
-8 -21 -12 -26.9188 19.1186
-8 -21 -11 8.2178 0.4525
-8 -21 -10 9.8400 0.1367
-8 -21 -9 -0.2659 13.2031
-8 -21 -8 4.0016 -1.9598
-8 -21 -7 -10.8262 2.6577
-8 -21 -6 9.7085 -14.6933
-8 -21 -5 -33.9788 -6.3590
-8 -21 -4 -13.0600 1.6897
-8 -21 -3 -22.6229 13.5756
-8 -21 -2 6.9201 18.5372
-8 -21 -1 -12.9180 48.0798
-8 -20 -26 7.8231 -1.4271
-8 -20 -25 -6.5757 7.0053
-8 -20 -24 4.0892 17.3726
-8 -20 -23 1.9962 -2.4718
-8 -20 -22 -6.9965 17.2443
-8 -20 -21 -1.2165 3.5938
-8 -20 -20 7.1687 19.0472
-8 -20 -19 -0.8759 13.0555
-8 -20 -18 -7.0056 -12.7969
-8 -20 -17 -6.0422 -3.1834
-8 -20 -16 1.0331 16.4963
-8 -20 -15 16.4831 5.2419
-8 -20 -14 9.3687 -3.1210
-8 -20 -13 1.4598 -14.8741
-8 -20 -12 -9.2765 -22.5275
-8 -20 -11 -0.8737 -45.5205
-8 -20 -10 10.9015 45.6714
-8 -20 -9 29.1640 34.5393
-8 -20 -8 -18.5569 16.9090
-8 -20 -7 -19.3265 22.6209
-8 -20 -6 -15.7200 -1.2734
-8 -20 -5 -12.2201 -8.1619
-8 -20 -4 38.1806 -15.5424
-8 -20 -3 -12.2580 -32.6284
-8 -20 -2 35.9669 4.0782
-8 -20 -1 -9.1487 -1.6920
-8 -19 -27 -1.0423 7.4392
-8 -19 -26 -3.5030 8.8097
-8 -19 -25 4.3643 -4.7087
-8 -19 -24 -6.0205 -5.4149
-8 -19 -23 -3.8790 14.3990
-8 -19 -22 -0.7313 16.1792
-8 -19 -21 10.6662 6.2866
-8 -19 -20 -10.2214 3.7745
-8 -19 -19 3.3249 -0.3839
-8 -19 -18 4.2119 11.8465
-8 -19 -17 1.7716 21.7712
-8 -19 -16 -11.6374 27.0843
-8 -19 -15 12.9105 -21.1479
-8 -19 -14 -10.3366 -8.6019
-8 -19 -13 -2.0532 -20.3509
-8 -19 -12 -22.6185 -39.9965
-8 -19 -11 -6.2726 -3.3860
-8 -19 -10 4.9179 -6.7105
-8 -19 -9 16.3185 -17.2046
-8 -19 -8 4.7090 8.7606
-8 -19 -7 4.5468 4.4656
-8 -19 -6 -24.4886 -14.3766
-8 -19 -5 19.7008 4.8989
-8 -19 -4 -20.8515 -12.9376
-8 -19 -3 -28.4133 -4.1937
-8 -19 -2 -0.1771 3.2616
-8 -19 -1 15.8689 23.9254
-8 -18 -28 11.1158 -0.1613
-8 -18 -27 2.5663 7.1185
-8 -18 -26 5.4347 0.4750
-8 -18 -25 5.2635 4.8484
-8 -18 -24 -6.1707 8.9030
-8 -18 -23 -1.5729 19.1287
-8 -18 -22 -7.9945 8.5558
-8 -18 -21 -2.5725 34.0554
-8 -18 -20 -4.3846 -7.8837
-8 -18 -19 5.2900 30.9773
-8 -18 -18 -5.0306 10.9960
-8 -18 -17 3.8690 -33.9869
-8 -18 -16 -47.9371 -18.7888
-8 -18 -15 9.4422 -12.7570
-8 -18 -14 3.4331 -30.9732
-8 -18 -13 -24.9523 29.5704
-8 -18 -12 -4.0027 -5.7618
-8 -18 -11 -46.5823 -13.3609
-8 -18 -10 -20.1008 17.8152
-8 -18 -9 17.6928 -21.2240
-8 -18 -8 31.6079 14.0970
-8 -18 -7 22.5120 -25.7857
-8 -18 -6 13.4567 -42.6762
-8 -18 -5 -44.1091 8.5024
-8 -18 -4 7.7839 -13.3699
-8 -18 -3 -24.6431 -21.4020
-8 -18 -2 -8.3476 20.8679
-8 -18 -1 -4.4561 -5.0488
-8 -17 -29 -6.3856 -4.2540
-8 -17 -28 -4.1012 2.0328
-8 -17 -27 -1.4546 -10.6401
-8 -17 -26 -11.3440 1.5165
-8 -17 -25 2.5573 21.2175
-8 -17 -24 -17.7976 14.5883
-8 -17 -23 7.4639 15.1855
-8 -17 -22 0.0048 -6.6522
-8 -17 -21 5.1065 6.0360
-8 -17 -20 6.0193 15.4562
-8 -17 -19 -8.9208 -26.7733
-8 -17 -18 5.9611 11.1848
-8 -17 -17 -17.1413 20.0571
-8 -17 -16 -33.3193 7.4106
-8 -17 -15 -13.5265 34.8357
-8 -17 -14 -13.6778 11.5615
-8 -17 -13 7.8913 -16.3647
-8 -17 -12 20.9526 -7.4622
-8 -17 -11 -13.0395 10.8956
-8 -17 -10 -4.3573 14.8565
-8 -17 -9 -7.8514 0.1413
-8 -17 -8 -8.8329 -10.5228
-8 -17 -7 29.5687 -27.1071
-8 -17 -6 6.8584 11.7341
-8 -17 -5 -4.8156 2.9673
-8 -17 -4 35.2726 24.2371
-8 -17 -3 6.3689 0.2290
-8 -17 -2 -24.4849 -37.1626
-8 -17 -1 10.8802 6.6672
-8 -16 -29 4.0412 2.6248
-8 -16 -28 13.0987 -1.6423
-8 -16 -27 -5.4484 7.7781
-8 -16 -26 25.5555 -7.5617
-8 -16 -25 -4.3316 5.2739
-8 -16 -24 9.4124 -6.7668
-8 -16 -23 -5.9689 -9.5733
-8 -16 -22 -1.2970 -4.6305
-8 -16 -21 -18.5192 7.5735
-8 -16 -20 -1.0739 12.8850
-8 -16 -19 20.1678 5.3628
-8 -16 -18 -7.9277 32.9236
-8 -16 -17 -2.9432 -7.0733
-8 -16 -16 -2.0627 20.1261
-8 -16 -15 10.1086 -5.7466
-8 -16 -14 48.4222 -7.2280
-8 -16 -13 9.8615 13.2635
-8 -16 -12 -1.6902 3.9577
-8 -16 -11 -6.5804 -8.7715
-8 -16 -10 6.8473 -3.6480
-8 -16 -9 9.6828 14.9297
-8 -16 -8 46.8108 -3.2812
-8 -16 -7 -14.5911 6.6644
-8 -16 -6 31.1851 2.8746
-8 -16 -5 -23.2908 -18.5928
-8 -16 -4 -13.1822 9.2559
-8 -16 -3 -14.9276 -31.8637
-8 -16 -2 2.9465 -4.0448
-8 -16 -1 9.0787 3.3301
-8 -15 -30 1.7336 -1.2055
-8 -15 -29 5.4268 -5.2196
-8 -15 -28 5.1550 2.1941
-8 -15 -27 -14.2272 -1.4970
-8 -15 -26 -8.5513 -0.3479
-8 -15 -25 -11.7727 -1.7392
-8 -15 -24 -13.7603 -10.6696
-8 -15 -23 -3.8649 20.2719
-8 -15 -22 9.0061 0.3980
-8 -15 -21 2.0259 -6.1103
-8 -15 -20 -7.0460 -0.2235
-8 -15 -19 -15.4083 11.7182
-8 -15 -18 -0.1475 -7.0035
-8 -15 -17 34.4984 -4.4227
-8 -15 -16 3.2298 9.3566
-8 -15 -15 5.9075 -15.5392
-8 -15 -14 -0.3300 -11.2054
-8 -15 -13 14.2252 -7.6222
-8 -15 -12 -8.2969 -18.1684
-8 -15 -11 13.6455 -6.4550
-8 -15 -10 0.6379 -19.2552
-8 -15 -9 -7.8573 24.8193
-8 -15 -8 38.6223 14.5473
-8 -15 -7 15.8448 -15.7001
-8 -15 -6 24.7293 19.5518
-8 -15 -5 31.0889 -30.3833
-8 -15 -4 -57.9902 14.3220
-8 -15 -3 0.8748 -25.8556
-8 -15 -2 3.7847 -5.2728
-8 -15 -1 8.3410 -9.1208
-8 -14 -31 -5.9113 1.8843
-8 -14 -30 1.4119 -17.0493
-8 -14 -29 -11.2095 3.7130
-8 -14 -28 5.7871 -21.0690
-8 -14 -27 -5.6691 5.8477
-8 -14 -26 -6.9344 -13.5925
-8 -14 -25 -4.5428 5.7009
-8 -14 -24 3.1230 -2.2147
-8 -14 -23 9.4325 -8.6850
-8 -14 -22 8.6669 4.2041
-8 -14 -21 8.6397 -3.7349
-8 -14 -20 -1.5799 10.6333
-8 -14 -19 -42.6258 11.6303
-8 -14 -18 41.3028 -11.0764
-8 -14 -17 -8.3562 -8.1700
-8 -14 -16 -37.7690 -10.8773
-8 -14 -15 -2.2540 -18.4255
-8 -14 -14 15.7017 9.1056
-8 -14 -13 29.9725 5.7580
-8 -14 -12 9.4427 8.5059
-8 -14 -11 -1.1187 17.1821
-8 -14 -10 -18.7121 -16.5096
-8 -14 -9 -20.8039 10.3356
-8 -14 -8 29.8158 1.2959
-8 -14 -7 -6.4581 -27.2039
-8 -14 -6 6.0744 23.0229
-8 -14 -5 2.8099 10.5422
-8 -14 -4 -30.8242 -11.5128
-8 -14 -3 -21.1869 31.2011
-8 -14 -2 -6.5403 -57.9329
-8 -14 -1 -14.7402 -39.8125
-8 -13 -31 8.1078 10.8969
-8 -13 -30 13.5090 6.3049
-8 -13 -29 13.9539 -4.4826
-8 -13 -28 8.8244 4.9486
-8 -13 -27 5.2941 -9.5738
-8 -13 -26 -7.2531 5.2098
-8 -13 -25 7.2297 0.1510
-8 -13 -24 -3.7105 -6.0878
-8 -13 -23 6.9733 -1.9280
-8 -13 -22 6.1811 -14.5749
-8 -13 -21 -8.0247 5.9077
-8 -13 -20 -8.7573 4.3983
-8 -13 -19 -12.8349 -10.2071
-8 -13 -18 -9.6519 12.7375
-8 -13 -17 15.6941 -10.4176
-8 -13 -16 28.0891 -9.3830
-8 -13 -15 12.4615 -4.7785
-8 -13 -14 19.5478 -4.6081
-8 -13 -13 19.0946 -17.3475
-8 -13 -12 -2.1215 -31.4823
-8 -13 -11 10.7416 34.0661
-8 -13 -10 -22.3413 12.5175
-8 -13 -9 -25.6123 49.1218
-8 -13 -8 0.2870 3.5785
-8 -13 -7 -23.4357 -1.5170
-8 -13 -6 23.8690 -0.1326
-8 -13 -5 23.1431 14.9789
-8 -13 -4 -7.8337 13.2516
-8 -13 -3 15.5495 21.9786
-8 -13 -2 -32.9609 -22.7222
-8 -13 -1 1.9528 -26.9929
-8 -12 -32 11.0216 -9.4219
-8 -12 -31 5.2914 -6.3675
-8 -12 -30 -3.2195 -5.7272
-8 -12 -29 0.9428 -13.4765
-8 -12 -28 -16.5838 0.3748
-8 -12 -27 -10.2838 5.0693
-8 -12 -26 -7.0890 -15.6771
-8 -12 -25 5.9237 -8.3475
-8 -12 -24 8.7139 3.3726
-8 -12 -23 14.3028 2.9628
-8 -12 -22 33.3885 5.6177
-8 -12 -21 11.1411 1.4883
-8 -12 -20 25.6769 -6.4909
-8 -12 -19 -4.8789 0.9254
-8 -12 -18 -3.7081 -14.5668
-8 -12 -17 -11.9941 0.2321
-8 -12 -16 -7.1604 -15.4354
-8 -12 -15 -28.4592 6.9926
-8 -12 -14 -7.5462 -10.5874
-8 -12 -13 17.3500 1.7936
-8 -12 -12 22.6680 15.8209
-8 -12 -11 9.9393 -14.5012
-8 -12 -10 -12.6250 -26.6273
-8 -12 -9 -10.7878 13.1851
-8 -12 -8 -22.2964 -2.9383
-8 -12 -7 -17.2542 -11.1451
-8 -12 -6 -4.3723 -9.1732
-8 -12 -5 23.5225 -45.8817
-8 -12 -4 15.0074 6.1861
-8 -12 -3 -14.8627 -36.2895
-8 -12 -2 -12.8729 27.4702
-8 -12 -1 -19.5586 -33.8446
-8 -11 -32 11.9562 8.3095
-8 -11 -31 -5.7874 -13.5265
-8 -11 -30 11.5868 0.3650
-8 -11 -29 12.9624 8.6033
-8 -11 -28 14.4018 1.1719
-8 -11 -27 -1.0336 -14.2819
-8 -11 -26 -9.6067 -0.2614
-8 -11 -25 5.2262 1.8009
-8 -11 -24 -16.2983 -15.0932
-8 -11 -23 -9.7032 -20.3934
-8 -11 -22 8.7260 8.7064
-8 -11 -21 -23.7533 -53.4916
-8 -11 -20 9.8209 1.8081
-8 -11 -19 -2.6723 -0.5971
-8 -11 -18 -24.7315 -12.5032
-8 -11 -17 22.4647 17.3697
-8 -11 -16 32.0906 13.1580
-8 -11 -15 -14.1407 -2.7764
-8 -11 -14 17.4428 -3.1949
-8 -11 -13 10.3261 0.2451
-8 -11 -12 -21.8919 -25.5774
-8 -11 -11 5.0362 -0.3823
-8 -11 -10 -25.8812 -8.1140
-8 -11 -9 -6.6761 25.7773
-8 -11 -8 3.2217 2.6479
-8 -11 -7 -13.6606 19.9647
-8 -11 -6 6.6855 -18.3243
-8 -11 -5 -25.5866 18.2233
-8 -11 -4 10.9163 10.4893
-8 -11 -3 16.9406 -30.8412
-8 -11 -2 -11.9564 -16.3406
-8 -11 -1 37.9438 -13.4445
-8 -10 -33 -5.9869 -3.7107
-8 -10 -32 -7.2201 -5.0060
-8 -10 -31 6.8331 7.7477
-8 -10 -30 -3.6670 -3.1219
-8 -10 -29 4.6051 -2.8408
-8 -10 -28 -16.1279 4.8575
-8 -10 -27 -2.2831 -7.7867
-8 -10 -26 -14.3272 31.9695
-8 -10 -25 -8.8270 -0.1184
-8 -10 -24 13.0842 43.5402
-8 -10 -23 14.3571 7.2308
-8 -10 -22 3.5140 37.7563
-8 -10 -21 21.8779 -5.4973
-8 -10 -20 4.6973 -10.7128
-8 -10 -19 -3.6643 3.2803
-8 -10 -18 10.1775 -12.3959
-8 -10 -17 -4.0169 -3.7727
-8 -10 -16 6.5286 -1.5927
-8 -10 -15 -8.1366 -1.6405
-8 -10 -14 2.1754 6.8138
-8 -10 -13 -9.9107 -19.8024
-8 -10 -12 2.0364 -2.2495
-8 -10 -11 -14.3127 4.2906
-8 -10 -10 0.7622 -2.8437
-8 -10 -9 -4.9983 -30.6940
-8 -10 -8 25.1382 2.1052
-8 -10 -7 18.6201 5.5836
-8 -10 -6 20.9459 -13.5253
-8 -10 -5 -5.2969 14.2339
-8 -10 -4 3.4537 1.0545
-8 -10 -3 8.7396 -7.1352
-8 -10 -2 14.6465 30.1878
-8 -10 -1 12.5292 -22.7219
-8 -9 -33 7.7956 -0.2452
-8 -9 -32 -7.7471 6.3776
-8 -9 -31 9.5608 10.6588
-8 -9 -30 7.3870 5.1882
-8 -9 -29 -1.7012 4.0901
-8 -9 -28 15.2670 4.4456
-8 -9 -27 15.6229 6.2672
-8 -9 -26 6.8050 -3.5686
-8 -9 -25 -14.5489 3.4161
-8 -9 -24 4.7694 5.7290
-8 -9 -23 -1.4275 -17.1844
-8 -9 -22 -16.6200 -3.8488
-8 -9 -21 -7.3733 -12.2876
-8 -9 -20 -15.0797 -25.4211
-8 -9 -19 -1.9344 1.1274
-8 -9 -18 -10.0204 -31.7655
-8 -9 -17 -6.2112 5.9037
-8 -9 -16 15.1022 -2.9523
-8 -9 -15 -11.2065 1.5878
-8 -9 -14 -20.3172 0.9237
-8 -9 -13 -10.2797 4.7139
-8 -9 -12 12.2259 1.6602
-8 -9 -11 24.4982 -8.3655
-8 -9 -10 -6.8194 -8.9863
-8 -9 -9 10.1474 -23.2150
-8 -9 -8 -44.3070 4.8343
-8 -9 -7 20.8660 -20.8457
-8 -9 -6 -3.0980 -5.0307
-8 -9 -5 -18.9352 16.7552
-8 -9 -4 19.6756 -27.9563
-8 -9 -3 14.2021 30.8021
-8 -9 -2 -2.2976 -38.1639
-8 -9 -1 13.0994 -27.5586
-8 -8 -33 4.5167 -2.6622
-8 -8 -32 1.3138 -3.8822
-8 -8 -31 11.7346 2.8501
-8 -8 -30 7.1475 2.9883
-8 -8 -29 14.6002 12.4805
-8 -8 -28 -8.1111 -2.6564
-8 -8 -27 -15.7937 -2.8831
-8 -8 -26 -7.6614 6.7306
-8 -8 -25 -6.9336 -4.5926
-8 -8 -24 -19.9286 42.5705
-8 -8 -23 3.7062 -18.7447
-8 -8 -22 -7.9255 13.2381
-8 -8 -21 -16.2267 29.1389
-8 -8 -20 -13.8769 12.1470
-8 -8 -19 -22.2675 5.6432
-8 -8 -18 2.9295 -1.9517
-8 -8 -17 -0.7277 -3.4509
-8 -8 -16 28.1890 -4.8611
-8 -8 -15 -18.8542 -1.5862
-8 -8 -14 2.0737 19.5636
-8 -8 -13 -17.3534 -0.9664
-8 -8 -12 11.7586 3.4309
-8 -8 -11 -7.1121 -0.3217
-8 -8 -10 27.8127 5.9280
-8 -8 -9 -2.3442 17.2712
-8 -8 -8 38.5479 -15.4788
-8 -8 -7 22.4226 1.1701
-8 -8 -6 -24.4265 5.2746
-8 -8 -5 40.2993 -23.8112
-8 -8 -4 26.3896 -8.8699
-8 -8 -3 6.8442 -4.3373
-8 -8 -2 48.1352 7.5581
-8 -8 -1 7.3958 -14.3752
-8 -7 -34 -1.3653 -1.6817
-8 -7 -33 -1.8949 -11.0386
-8 -7 -32 -4.4947 -1.4739
-8 -7 -31 11.0527 -4.4112
-8 -7 -30 6.1391 1.8355
-8 -7 -29 5.3562 -1.0511
-8 -7 -28 -6.9100 2.0408
-8 -7 -27 2.1206 -8.6526
-8 -7 -26 15.0342 -17.9911
-8 -7 -25 -5.4225 6.7407
-8 -7 -24 6.4221 4.3827
-8 -7 -23 -10.7343 14.5860
-8 -7 -22 12.4592 7.7265
-8 -7 -21 20.8478 20.2779
-8 -7 -20 6.3248 -8.6146
-8 -7 -19 20.9453 15.6520
-8 -7 -18 9.9540 -32.3077
-8 -7 -17 -2.4217 -29.3973
-8 -7 -16 10.5322 -20.2535
-8 -7 -15 10.9016 6.6154
-8 -7 -14 -10.1984 -5.3325
-8 -7 -13 -3.0574 -10.2608
-8 -7 -12 -6.9283 -0.8766
-8 -7 -11 5.0988 -32.8628
-8 -7 -10 -8.4993 1.8052
-8 -7 -9 0.2231 -40.8230
-8 -7 -8 -5.8508 9.3657
-8 -7 -7 -1.7910 -11.7451
-8 -7 -6 3.9896 -3.8092
-8 -7 -5 -9.3962 -26.9098
-8 -7 -4 -11.1600 -7.8396
-8 -7 -3 12.7432 -1.3808
-8 -7 -2 -10.9846 35.0252
-8 -7 -1 -5.4407 34.6481
-8 -6 -34 4.2020 -1.6445
-8 -6 -33 -1.3151 1.0064
-8 -6 -32 -11.1785 0.8288
-8 -6 -31 -1.2261 5.5801
-8 -6 -30 6.8801 -0.7188
-8 -6 -29 9.1852 2.8216
-8 -6 -28 0.7881 0.2333
-8 -6 -27 -4.5058 -1.5088
-8 -6 -26 0.4400 -20.4672
-8 -6 -25 -5.9146 -26.7759
-8 -6 -24 -1.9501 15.6404
-8 -6 -23 1.7871 -1.0833
-8 -6 -22 3.3950 -7.9892
-8 -6 -21 -15.8698 -22.9971
-8 -6 -20 2.9351 -16.6235
-8 -6 -19 -8.9159 3.7792
-8 -6 -18 -15.7470 -1.1831
-8 -6 -17 7.7122 1.5984
-8 -6 -16 -3.9209 10.3760
-8 -6 -15 4.5910 -16.8118
-8 -6 -14 -17.4884 -3.4105
-8 -6 -13 -10.9059 -24.2460
-8 -6 -12 -18.3277 -0.5544
-8 -6 -11 10.3180 5.7926
-8 -6 -10 -6.3147 -33.8420
-8 -6 -9 -8.6090 4.9904
-8 -6 -8 21.9496 -13.8599
-8 -6 -7 -9.2859 -16.2033
-8 -6 -6 33.3199 -5.0738
-8 -6 -5 18.8787 21.3813
-8 -6 -4 -1.1065 -13.6893
-8 -6 -3 0.6842 23.2109
-8 -6 -2 -32.3440 14.3355
-8 -6 -1 3.8801 -54.0574
-8 -5 -34 0.7264 -6.6751
-8 -5 -33 9.3231 -4.9108
-8 -5 -32 0.8681 -9.7260
-8 -5 -31 -14.3862 2.6227
-8 -5 -30 5.0817 1.1405
-8 -5 -29 18.0165 -1.4528
-8 -5 -28 1.4095 -18.4035
-8 -5 -27 13.2585 5.6097
-8 -5 -26 0.3895 -2.2462
-8 -5 -25 -2.6187 -0.8199
-8 -5 -24 11.9573 -3.1744
-8 -5 -23 -14.1049 3.5179
-8 -5 -22 -6.0049 10.4121
-8 -5 -21 1.1436 4.8869
-8 -5 -20 2.2238 -5.4796
-8 -5 -19 21.0852 -6.0434
-8 -5 -18 13.2628 21.0767
-8 -5 -17 5.1187 8.4965
-8 -5 -16 -14.6216 19.9893
-8 -5 -15 4.5395 12.5166
-8 -5 -14 -36.2272 -8.2895
-8 -5 -13 -23.0158 18.9151
-8 -5 -12 -8.0595 -22.7836
-8 -5 -11 26.7519 -4.8066
-8 -5 -10 17.6506 -22.4495
-8 -5 -9 32.6440 15.9167
-8 -5 -8 -34.9168 5.2148
-8 -5 -7 -5.6609 -3.1810
-8 -5 -6 10.9001 -10.2136
-8 -5 -5 -31.0468 -5.3923
-8 -5 -4 39.3689 -13.3400
-8 -5 -3 18.6303 -3.8459
-8 -5 -2 20.5161 17.2997
-8 -5 -1 -12.8720 -28.7161
-8 -4 -34 -1.2365 0.1955
-8 -4 -33 -6.7913 1.8319
-8 -4 -32 3.0353 1.3575
-8 -4 -31 -5.4173 -3.9626
-8 -4 -30 1.4949 1.4068
-8 -4 -29 -12.5586 -0.7334
-8 -4 -28 19.0779 -14.8725
-8 -4 -27 -4.7720 14.0690
-8 -4 -26 10.5915 24.3217
-8 -4 -25 3.0498 0.4651
-8 -4 -24 -12.8421 -4.2319
-8 -4 -23 17.9385 7.7378
-8 -4 -22 11.7370 0.0478
-8 -4 -21 26.0054 -9.2973
-8 -4 -20 13.3387 16.1045
-8 -4 -19 21.4446 3.0493
-8 -4 -18 -2.6936 25.7208
-8 -4 -17 22.5662 16.3966
-8 -4 -16 13.0721 -2.4826
-8 -4 -15 10.2400 32.4088
-8 -4 -14 -31.6798 -28.3706
-8 -4 -13 -36.4773 -34.4607
-8 -4 -12 -32.4005 -13.0381
-8 -4 -11 -11.5356 -13.4067
-8 -4 -10 6.5004 -17.4598
-8 -4 -9 15.2183 20.5587
-8 -4 -8 -24.5064 23.5716
-8 -4 -7 1.5926 10.9824
-8 -4 -6 -22.4013 -11.5789
-8 -4 -5 -44.3483 -7.6441
-8 -4 -4 29.3541 -54.8575
-8 -4 -3 -5.9950 -32.0775
-8 -4 -2 -41.5674 10.8239
-8 -4 -1 20.1900 -32.2662
-8 -3 -34 0.2206 2.2036
-8 -3 -33 1.1146 -0.0336
-8 -3 -32 3.4346 0.9489
-8 -3 -31 4.9292 -1.7857
-8 -3 -30 0.5010 -4.8730
-8 -3 -29 -5.6613 3.0479
-8 -3 -28 -2.2075 0.6987
-8 -3 -27 7.4200 -1.6019
-8 -3 -26 -5.7168 -1.1230
-8 -3 -25 4.5302 5.6747
-8 -3 -24 -9.4722 10.0026
-8 -3 -23 -8.0527 14.4932
-8 -3 -22 -5.4061 -7.3952
-8 -3 -21 8.1937 2.6825
-8 -3 -20 4.9943 -2.8501
-8 -3 -19 2.3169 12.9486
-8 -3 -18 -18.4305 20.6733
-8 -3 -17 1.4113 19.1281
-8 -3 -16 -25.1855 -10.5039
-8 -3 -15 36.1772 15.3224
-8 -3 -12 -8.8380 38.5221
-8 -3 -11 -10.2514 -35.1385
-8 -3 -10 32.8708 -14.4275
-8 -3 -9 -1.7035 -18.9619
-8 -3 -8 -0.9876 2.4977
-8 -3 -7 -38.8226 64.2833
-8 -3 -6 -23.3058 10.5675
-8 -3 -5 -30.3646 -35.0518
-8 -3 -4 15.0552 -6.9034
-8 -3 -3 -4.7284 -51.2165
-8 -3 -2 42.4054 -27.4336
-8 -3 -1 16.9294 30.8612
-8 -2 -34 5.3170 -1.4603
-8 -2 -33 1.2868 -6.3793
-8 -2 -32 -6.4789 -6.1054
-8 -2 -31 -26.2732 1.7191
-8 -2 -30 5.1879 -1.4528
-8 -2 -29 -8.5812 6.2645
-8 -2 -28 -9.4437 10.7360
-8 -2 -27 -9.8131 -8.4644
-8 -2 -26 19.3992 23.4905
-8 -2 -25 14.5051 -10.4170
-8 -2 -24 8.6360 19.2201
-8 -2 -23 12.9788 1.9420
-8 -2 -22 0.8641 2.0114
-8 -2 -21 7.1335 6.9739
-8 -2 -20 -20.0171 7.7330
-8 -2 -19 31.5900 -16.0920
-8 -2 -18 -18.6107 29.9607
-8 -2 -17 -7.8617 -4.3476
-8 -2 -16 -6.2620 -23.7776
-8 -2 -15 -10.3934 5.1881
-8 -2 -11 8.3429 78.9749
-8 -2 -10 1.9712 33.9032
-8 -2 -9 5.0872 -40.6728
-8 -2 -8 2.4458 45.3446
-8 -2 -7 -9.3364 -40.3558
-8 -2 -6 3.3160 1.4298
-8 -2 -5 9.6834 47.2129
-8 -2 -4 -36.4370 6.6432
-8 -2 -3 59.6090 27.9577
-8 -2 -2 -3.7645 51.9361
-8 -2 -1 22.1129 14.9212
-8 -1 -34 8.5467 -1.0881
-8 -1 -33 2.6083 1.9947
-8 -1 -32 1.2935 9.9977
-8 -1 -31 -6.1599 -10.9508
-8 -1 -30 5.3629 18.3834
-8 -1 -29 0.9843 -5.2827
-8 -1 -28 -5.6988 13.1813
-8 -1 -27 -9.6046 5.2606
-8 -1 -26 -7.1709 -1.7692
-8 -1 -25 7.4155 -9.6822
-8 -1 -24 -9.9901 6.8177
-8 -1 -23 19.1321 0.6913
-8 -1 -22 -7.6600 23.8938
-8 -1 -21 -10.7081 6.5949
-8 -1 -20 2.5397 -30.9146
-8 -1 -19 3.8707 -9.1644
-8 -1 -18 18.4022 15.2523
-8 -1 -17 -16.5045 1.1101
-8 -1 -16 -13.7095 1.0859
-8 -1 -15 50.6531 -8.0323
-8 -1 -14 -16.4500 -6.6478
-8 -1 -13 20.9940 -18.4806
-8 -1 -12 30.7574 26.0603
-8 -1 -11 -37.0342 7.2970
-8 -1 -10 37.8983 1.3934
-8 -1 -9 40.7465 -16.1183
-8 -1 -8 -41.6828 23.5997
-8 -1 -7 -28.5464 -5.5533
-8 -1 -6 17.9445 26.5648
-8 -1 -5 -38.1099 6.9345
-8 -1 -4 53.7640 -41.4105
-8 -1 -3 -36.7891 8.1777
-8 -1 -2 -11.6620 5.9982
-8 -1 -1 -1.5554 35.7135
-7 -31 -5 13.3771 17.1129
-7 -31 -4 -5.0894 11.6017
-7 -31 -3 -11.2768 2.0895
-7 -31 -2 -18.0625 -1.5057
-7 -31 -1 -14.9185 -4.6098
-7 -30 -10 -0.3633 1.7624
-7 -30 -9 -2.7581 -10.4018
-7 -30 -8 7.0840 -0.5292
-7 -30 -7 -0.1081 -10.4983
-7 -30 -6 -0.2091 33.4469
-7 -30 -5 -1.3866 3.1625
-7 -30 -4 -13.9211 -3.4180
-7 -30 -3 10.5707 42.2586
-7 -30 -2 8.7054 0.0499
-7 -30 -1 -5.4737 7.8721
-7 -29 -12 -2.1382 1.6865
-7 -29 -11 -6.1812 25.2556
-7 -29 -10 14.6575 -7.0733
-7 -29 -9 -7.1543 -12.9675
-7 -29 -8 4.8491 4.1593
-7 -29 -7 -5.5841 -15.0053
-7 -29 -6 6.3299 -8.7472
-7 -29 -5 14.4781 18.3720
-7 -29 -4 24.4733 -10.5595
-7 -29 -3 -7.8967 -37.0168
-7 -29 -2 12.4265 -3.9239
-7 -29 -1 -1.8767 -17.4825
-7 -28 -13 58.0167 66.1899
-7 -28 -12 16.7235 -15.9990
-7 -28 -11 28.2288 38.3852
-7 -28 -10 28.1762 1.7617
-7 -28 -9 -19.1183 26.0518
-7 -28 -8 8.1141 -19.1185
-7 -28 -7 21.7574 0.9994
-7 -28 -6 -2.2460 -12.0819
-7 -28 -5 -9.7755 -2.2557
-7 -28 -4 -2.4783 -13.6073
-7 -28 -3 6.0456 8.1533
-7 -28 -2 -9.7599 24.9130
-7 -28 -1 -5.1247 9.2014
-7 -27 -18 -0.5357 -5.9386
-7 -27 -17 -3.3708 10.3978
-7 -27 -16 4.0548 -0.7931
-7 -27 -15 -8.0661 -25.0813
-7 -27 -14 1.0610 -6.5229
-7 -27 -13 0.5551 -24.6112
-7 -27 -12 25.5377 -15.2915
-7 -27 -11 5.9580 -0.7177
-7 -27 -10 8.5233 -13.0755
-7 -27 -9 -1.3199 -12.1140
-7 -27 -8 -3.5067 0.8950
-7 -27 -7 -14.2478 20.3814
-7 -27 -6 5.7481 -14.7365
-7 -27 -5 -19.3834 7.4915
-7 -27 -4 42.2574 26.9029
-7 -27 -3 15.4986 -35.9766
-7 -27 -2 -4.2140 -6.0997
-7 -27 -1 5.9917 -22.4725
-7 -26 -20 -3.6717 -12.8749
-7 -26 -19 -20.2573 -3.9262
-7 -26 -18 -7.2618 13.6567
-7 -26 -17 7.0842 1.4105
-7 -26 -16 -15.7419 19.0984
-7 -26 -15 -15.3787 -9.5074
-7 -26 -14 -11.4042 -33.2434
-7 -26 -13 16.4569 11.3872
-7 -26 -12 -21.7699 13.6553
-7 -26 -11 46.9401 17.0618
-7 -26 -10 16.5897 -0.0838
-7 -26 -9 3.4834 7.1675
-7 -26 -8 -3.1824 -22.4691
-7 -26 -7 -30.2758 -0.6288
-7 -26 -6 14.7293 -16.0139
-7 -26 -5 -11.6916 -5.4452
-7 -26 -4 -7.8839 -3.7028
-7 -26 -3 -14.7573 -3.3000
-7 -26 -2 0.2953 -2.3655
-7 -26 -1 -51.4919 18.8782
-7 -25 -21 -7.5152 0.6378
-7 -25 -20 -1.0477 -10.6694
-7 -25 -19 -2.6386 9.5115
-7 -25 -18 0.8070 -9.2181
-7 -25 -17 22.4272 15.3125
-7 -25 -16 15.9260 -11.8252
-7 -25 -15 -15.4757 1.2726
-7 -25 -14 -0.7635 17.6024
-7 -25 -13 -7.7586 -2.2374
-7 -25 -12 4.1360 6.8757
-7 -25 -11 23.6795 7.7128
-7 -25 -10 12.9399 -8.4815
-7 -25 -9 -4.5222 9.5388
-7 -25 -8 -17.0524 10.0719
-7 -25 -7 18.5163 -5.0644
-7 -25 -6 -9.7534 0.2221
-7 -25 -5 -10.8564 -21.0439
-7 -25 -4 3.5352 19.8238
-7 -25 -3 12.0054 -29.7565
-7 -25 -2 3.4713 16.6353
-7 -25 -1 33.8288 -22.3732
-7 -24 -22 -8.9813 -0.1286
-7 -24 -21 -4.6776 -2.4640
-7 -24 -20 1.4835 4.3919
-7 -24 -19 -5.3653 3.6025
-7 -24 -18 1.1819 -7.1752
-7 -24 -17 -13.6424 9.8538
-7 -24 -16 -6.9751 5.5534
-7 -24 -15 -20.5265 11.3918
-7 -24 -14 -4.7701 -15.4950
-7 -24 -13 -9.7557 9.7853
-7 -24 -12 -3.9085 -2.3780
-7 -24 -11 2.0273 -27.5776
-7 -24 -10 35.0366 -4.8982
-7 -24 -9 25.8179 -42.5835
-7 -24 -8 -3.9515 -11.1372
-7 -24 -7 -15.8352 -11.7978
-7 -24 -6 -4.7597 3.5664
-7 -24 -5 -15.7227 16.1267
-7 -24 -4 3.2952 1.9291
-7 -24 -3 13.0097 -5.9138
-7 -24 -2 -3.8765 -0.9278
-7 -24 -1 -30.7068 6.2598
-7 -23 -24 -11.6763 1.0559
-7 -23 -23 6.0382 -3.7962
-7 -23 -22 5.9228 -7.8299
-7 -23 -21 -3.6597 8.4437
-7 -23 -20 -7.6016 -29.3047
-7 -23 -19 10.5507 0.3213
-7 -23 -18 -10.5306 -1.6538
-7 -23 -17 2.3590 -8.0421
-7 -23 -16 6.9296 9.7897
-7 -23 -15 -16.0546 -7.7373
-7 -23 -14 -16.7680 -2.5557
-7 -23 -13 -48.4458 -9.3100
-7 -23 -12 -9.6598 -2.1775
-7 -23 -11 -19.1539 -13.1630
-7 -23 -10 1.0248 -4.8048
-7 -23 -9 -7.8288 -10.2062
-7 -23 -8 -9.8483 -6.4740
-7 -23 -7 18.8119 -3.3744
-7 -23 -6 -12.4447 16.3254
-7 -23 -5 8.2608 -36.3748
-7 -23 -4 -6.0446 19.0606
-7 -23 -3 5.4546 -17.7000
-7 -23 -2 -6.7350 0.7693
-7 -23 -1 11.5326 0.1345
-7 -22 -25 4.9878 -7.6923
-7 -22 -24 -0.1058 -2.5170
-7 -22 -23 6.2957 -5.1651
-7 -22 -22 7.1163 4.3788
-7 -22 -21 -9.3724 -1.1816
-7 -22 -20 -3.0681 5.0990
-7 -22 -19 -11.1811 14.1038
-7 -22 -18 -21.7194 8.9350
-7 -22 -17 -1.6538 -3.7910
-7 -22 -16 -19.2280 5.9330
-7 -22 -15 -38.4649 6.6595
-7 -22 -14 -17.5482 -10.0799
-7 -22 -13 -24.7597 -2.7749
-7 -22 -12 12.3014 12.7338
-7 -22 -11 13.3386 16.3612
-7 -22 -10 -7.5132 -10.9416
-7 -22 -9 25.5595 10.9610
-7 -22 -8 -2.8529 -2.7451
-7 -22 -7 -28.4945 -11.7525
-7 -22 -6 -8.4497 16.6495
-7 -22 -5 1.1000 11.5380
-7 -22 -4 -4.4812 5.5823
-7 -22 -3 13.1567 6.3034
-7 -22 -2 3.0849 -8.1757
-7 -22 -1 -8.7196 22.1836
-7 -21 -26 -0.6001 2.0571
-7 -21 -25 12.2506 -9.9549
-7 -21 -24 8.3364 13.0648
-7 -21 -23 8.9538 7.8516
-7 -21 -22 5.5004 8.1923
-7 -21 -21 18.2253 4.4206
-7 -21 -20 -6.9567 2.8999
-7 -21 -19 11.3163 -8.9959
-7 -21 -18 -5.9500 -8.8776
-7 -21 -17 8.0065 6.5991
-7 -21 -16 7.8739 8.0599
-7 -21 -15 -18.9958 -2.0823
-7 -21 -14 -26.8700 -12.6561
-7 -21 -13 -9.2310 -19.2406
-7 -21 -12 -49.5997 -2.2995
-7 -21 -11 16.4156 -0.1482
-7 -21 -10 54.1566 10.4593
-7 -21 -9 -5.6270 12.9950
-7 -21 -8 6.1703 8.3523
-7 -21 -7 -16.2933 -19.3555
-7 -21 -6 -9.8073 -7.1123
-7 -21 -5 -7.3500 -17.5651
-7 -21 -4 -0.8680 -16.6261
-7 -21 -3 -14.2942 15.8503
-7 -21 -2 25.6493 -7.6999
-7 -21 -1 0.4347 9.1744
-7 -20 -27 -7.6904 4.0316
-7 -20 -26 15.5392 -7.8139
-7 -20 -25 -9.3531 4.7494
-7 -20 -24 14.4226 2.6630
-7 -20 -23 7.6144 5.0590
-7 -20 -22 7.1794 8.3339
-7 -20 -21 -4.2199 0.6282
-7 -20 -20 -15.0731 14.6642
-7 -20 -19 -7.1228 -4.1015
-7 -20 -18 -19.4122 -3.1417
-7 -20 -17 1.4793 6.7161
-7 -20 -16 -16.9815 -11.4724
-7 -20 -15 -43.9439 -14.5851
-7 -20 -14 -0.6291 5.7579
-7 -20 -13 -54.0836 -9.3862
-7 -20 -12 6.7754 16.1935
-7 -20 -11 14.8469 18.6948
-7 -20 -10 14.3431 -12.2662
-7 -20 -9 22.8451 21.1385
-7 -20 -8 16.0255 1.1903
-7 -20 -7 -12.4083 12.8371
-7 -20 -6 -8.1103 -6.9582
-7 -20 -5 -11.8164 -19.1447
-7 -20 -4 -3.3605 3.8656
-7 -20 -3 5.0875 6.3483
-7 -20 -2 29.3921 -6.4704
-7 -20 -1 2.6008 -1.2147
-7 -19 -28 2.1488 -12.3707
-7 -19 -27 9.0843 13.8697
-7 -19 -26 -4.6969 0.8004
-7 -19 -25 -0.0082 -0.2401
-7 -19 -24 22.5383 8.9915
-7 -19 -23 1.2167 -14.1097
-7 -19 -22 7.2560 -2.2936
-7 -19 -21 -1.8461 4.3263
-7 -19 -20 -13.1278 1.7214
-7 -19 -19 23.9126 -13.8099
-7 -19 -18 -3.5148 -9.2054
-7 -19 -17 -8.5180 11.2199
-7 -19 -16 10.1874 -1.4615
-7 -19 -15 -15.4115 6.9716
-7 -19 -14 12.1140 7.9139
-7 -19 -13 0.5210 11.0774
-7 -19 -12 -6.8242 5.3991
-7 -19 -11 -13.3887 -16.1656
-7 -19 -10 17.5439 -16.7336
-7 -19 -9 39.0228 -64.2405
-7 -19 -8 34.2841 -22.8440
-7 -19 -7 1.1635 -5.7786
-7 -19 -6 1.3058 29.8270
-7 -19 -5 8.9919 48.0901
-7 -19 -4 -0.6054 -26.3897
-7 -19 -3 -17.0452 11.0186
-7 -19 -2 14.6288 -32.2696
-7 -19 -1 -19.6151 -28.3830
-7 -18 -29 -2.3820 -1.6809
-7 -18 -28 0.3158 6.0939
-7 -18 -27 3.3081 -4.1571
-7 -18 -26 13.9786 10.5055
-7 -18 -25 10.7006 -2.1372
-7 -18 -24 -3.1558 -11.8795
-7 -18 -23 -5.7466 -2.8147
-7 -18 -22 8.2521 0.5720
-7 -18 -21 1.9108 -15.0704
-7 -18 -20 13.1990 8.7378
-7 -18 -19 -1.5103 -7.1225
-7 -18 -18 -16.4376 -4.0907
-7 -18 -17 7.8832 -10.2663
-7 -18 -16 13.6612 -2.1831
-7 -18 -15 2.8284 -14.2706
-7 -18 -14 18.0465 -2.9090
-7 -18 -13 9.2126 -26.8924
-7 -18 -12 -13.7816 19.8835
-7 -18 -11 0.9157 -0.6770
-7 -18 -10 -6.3510 8.4885
-7 -18 -9 -1.4085 -21.1452
-7 -18 -8 9.0526 -40.0219
-7 -18 -7 -4.3732 -17.2149
-7 -18 -6 19.4307 -5.6681
-7 -18 -5 18.8242 10.7120
-7 -18 -4 -13.2637 -8.0777
-7 -18 -3 -4.0224 42.4759
-7 -18 -2 -17.6144 7.1573
-7 -18 -1 20.0602 16.1058
-7 -17 -29 2.1094 0.1094
-7 -17 -28 5.2068 -2.8938
-7 -17 -27 -4.2826 0.5711
-7 -17 -26 -6.2613 -6.3690
-7 -17 -25 -2.6378 5.2804
-7 -17 -24 -3.6421 -2.5419
-7 -17 -23 13.2876 3.2483
-7 -17 -22 -4.2967 7.4264
-7 -17 -21 31.1090 0.2702
-7 -17 -20 -16.1220 30.0542
-7 -17 -19 10.6049 0.9203
-7 -17 -18 3.1330 -12.1405
-7 -17 -17 -1.7058 -3.8231
-7 -17 -16 0.4751 -19.7533
-7 -17 -15 19.8264 -22.0840
-7 -17 -14 2.9818 -25.3715
-7 -17 -13 11.8884 5.5371
-7 -17 -12 3.9134 2.2685
-7 -17 -11 -41.1232 8.1866
-7 -17 -10 -4.7453 -0.7394
-7 -17 -9 30.9059 -13.6816
-7 -17 -8 7.2369 -5.4051
-7 -17 -7 23.4125 -17.1243
-7 -17 -6 4.6834 -19.8277
-7 -17 -5 4.2788 12.7353
-7 -17 -4 -5.5754 22.8925
-7 -17 -3 -24.3698 11.0918
-7 -17 -2 -16.0637 -6.3448
-7 -17 -1 22.9447 13.9530
-7 -16 -30 5.8516 -6.3835
-7 -16 -29 0.0246 -3.8883
-7 -16 -28 17.6300 5.8048
-7 -16 -27 11.3883 1.3900
-7 -16 -26 -12.3872 6.7561
-7 -16 -25 5.6130 7.3058
-7 -16 -24 10.4745 -0.4161
-7 -16 -23 18.4246 -8.1415
-7 -16 -22 23.0342 -21.3771
-7 -16 -21 -6.4417 7.6443
-7 -16 -20 15.2705 -1.1893
-7 -16 -19 8.5593 25.6858
-7 -16 -18 -25.3551 -16.0410
-7 -16 -17 9.7049 -28.8524
-7 -16 -16 -6.8243 -3.5157
-7 -16 -15 -2.9863 -19.9870
-7 -16 -14 -2.9914 -11.6431
-7 -16 -13 9.9307 25.6853
-7 -16 -12 -16.7289 -8.0521
-7 -16 -11 -10.0758 -8.2745
-7 -16 -10 3.1736 10.5899
-7 -16 -9 22.5131 -15.3949
-7 -16 -8 -2.7654 -6.2882
-7 -16 -7 -5.9338 -11.8941
-7 -16 -6 -17.2177 -14.6019
-7 -16 -5 13.8491 5.8675
-7 -16 -4 1.7829 17.2155
-7 -16 -3 43.4433 -15.6067
-7 -16 -2 -9.1565 -9.5376
-7 -16 -1 -20.5011 -20.1172
-7 -15 -31 0.5890 -3.3109
-7 -15 -30 3.5109 -7.1151
-7 -15 -29 -1.1525 -8.5275
-7 -15 -28 4.4826 -5.1795
-7 -15 -27 -5.3870 1.6557
-7 -15 -26 6.8836 7.4862
-7 -15 -25 -4.7939 2.3790
-7 -15 -24 7.4310 -9.7765
-7 -15 -23 -7.1810 -10.5677
-7 -15 -22 -8.0975 -9.1590
-7 -15 -21 5.4810 -2.9273
-7 -15 -20 12.6936 41.8815
-7 -15 -19 4.0609 -4.7484
-7 -15 -18 12.8602 -13.9075
-7 -15 -17 -14.4275 -7.9866
-7 -15 -16 -11.0814 5.6677
-7 -15 -15 10.0189 -10.1185
-7 -15 -14 -9.7552 -18.9407
-7 -15 -13 -0.9744 -9.9189
-7 -15 -12 2.8414 -1.2394
-7 -15 -11 -39.4965 15.4028
-7 -15 -10 -22.9642 23.6700
-7 -15 -9 10.0027 -42.1869
-7 -15 -8 16.0159 -44.0802
-7 -15 -7 -5.4348 6.7626
-7 -15 -6 11.6607 -31.1337
-7 -15 -5 -21.6890 44.1648
-7 -15 -4 12.6733 9.3142
-7 -15 -3 -20.8215 15.5023
-7 -15 -2 -27.6591 -7.0617
-7 -15 -1 6.3775 -18.1341
-7 -14 -31 -3.9330 -4.9775
-7 -14 -30 6.8192 -2.1845
-7 -14 -29 -7.4265 4.7401
-7 -14 -28 -3.9447 -10.9996
-7 -14 -27 1.1705 3.8894
-7 -14 -26 -5.5452 -2.9425
-7 -14 -25 -7.7928 -0.5480
-7 -14 -24 -3.9370 15.6499
-7 -14 -23 7.0272 2.6162
-7 -14 -22 21.6697 -4.1853
-7 -14 -21 -7.6394 -5.9239
-7 -14 -20 16.2857 -2.0590
-7 -14 -19 -6.7754 1.3300
-7 -14 -18 11.6586 25.7094
-7 -14 -17 7.1310 -6.1855
-7 -14 -16 -18.4348 14.5383
-7 -14 -15 7.8423 9.3900
-7 -14 -14 -26.3770 1.5454
-7 -14 -13 -15.5395 10.4256
-7 -14 -12 -2.4553 -8.1437
-7 -14 -11 -12.5284 38.3210
-7 -14 -10 -19.8245 4.5422
-7 -14 -9 -19.3166 25.5600
-7 -14 -8 -10.5439 -9.0499
-7 -14 -7 26.8706 0.2804
-7 -14 -6 12.2150 -24.2916
-7 -14 -5 13.8717 -10.7603
-7 -14 -4 -22.4939 -7.7336
-7 -14 -3 -48.2058 15.2349
-7 -14 -2 -51.1897 21.3174
-7 -14 -1 -16.2451 -11.0441
-7 -13 -32 -4.6743 -3.0393
-7 -13 -31 8.9823 3.7916
-7 -13 -30 -3.7681 6.2196
-7 -13 -29 8.9179 -1.5494
-7 -13 -28 1.0066 24.3884
-7 -13 -27 -7.5011 5.0933
-7 -13 -26 -7.3636 6.5905
-7 -13 -25 0.6006 -3.4900
-7 -13 -24 24.1451 5.0520
-7 -13 -23 -3.8979 -1.6206
-7 -13 -22 3.2665 -6.0986
-7 -13 -21 -1.0739 2.4139
-7 -13 -20 -5.7023 1.8672
-7 -13 -19 39.0823 40.3495
-7 -13 -18 17.7078 11.2517
-7 -13 -17 3.6673 -9.6832
-7 -13 -16 6.5693 20.3336
-7 -13 -15 -25.6206 0.2956
-7 -13 -14 -24.6091 1.5554
-7 -13 -13 14.1795 1.7623
-7 -13 -12 5.9998 -20.2419
-7 -13 -11 13.7838 33.7064
-7 -13 -10 -18.9337 10.6771
-7 -13 -9 6.0924 9.2698
-7 -13 -8 2.2847 28.9023
-7 -13 -7 7.8461 -9.1493
-7 -13 -6 0.7520 0.9727
-7 -13 -5 26.6093 21.6528
-7 -13 -4 11.4465 14.4593
-7 -13 -3 11.8312 0.9721
-7 -13 -2 21.5576 -9.1543
-7 -13 -1 -34.9908 -38.0724
-7 -12 -32 -2.3711 16.7441
-7 -12 -31 -10.4876 -1.0762
-7 -12 -30 3.0987 11.4874
-7 -12 -29 0.8962 -5.2009
-7 -12 -28 -2.8250 -4.3360
-7 -12 -27 8.6644 23.7467
-7 -12 -26 -0.0106 -5.8173
-7 -12 -25 9.8780 17.2216
-7 -12 -24 -9.6691 29.8179
-7 -12 -23 24.4843 8.6555
-7 -12 -22 -4.4212 2.7139
-7 -12 -21 2.1310 -1.5189
-7 -12 -20 6.5522 7.3376
-7 -12 -19 -2.4660 12.4963
-7 -12 -18 5.7133 28.6329
-7 -12 -17 10.6396 -5.3130
-7 -12 -16 -23.5905 23.7855
-7 -12 -15 4.7285 14.2743
-7 -12 -14 -20.7967 -24.0849
-7 -12 -13 -1.2956 -8.8218
-7 -12 -12 -15.6989 -21.6917
-7 -12 -11 -10.9495 20.3837
-7 -12 -10 25.3838 22.7599
-7 -12 -9 16.9437 54.3486
-7 -12 -8 35.9872 -0.5897
-7 -12 -7 9.9230 -0.1182
-7 -12 -6 1.4065 -6.1882
-7 -12 -5 -5.0556 25.0836
-7 -12 -4 -0.6978 -3.6988
-7 -12 -3 -27.5779 25.5615
-7 -12 -2 3.1677 10.7558
-7 -12 -1 -1.7274 -4.5095
-7 -11 -33 -15.9059 6.6909
-7 -11 -32 4.0449 -3.8196
-7 -11 -31 -3.1310 -6.6432
-7 -11 -30 -10.3070 11.0279
-7 -11 -29 10.0740 -8.9402
-7 -11 -28 -20.4982 18.1200
-7 -11 -27 16.1400 -13.6806
-7 -11 -26 -1.8344 33.5764
-7 -11 -25 -1.7487 16.7415
-7 -11 -24 14.1509 3.3829
-7 -11 -23 -13.4510 -0.7624
-7 -11 -22 -6.9692 1.8225
-7 -11 -21 -20.1058 -25.2372
-7 -11 -20 5.1352 -8.5856
-7 -11 -19 21.4173 33.0539
-7 -11 -18 17.0353 4.7349
-7 -11 -17 2.8086 -6.4450
-7 -11 -16 -12.4972 1.8674
-7 -11 -15 -17.9903 -21.8614
-7 -11 -14 -5.6166 11.2514
-7 -11 -13 -24.1558 14.5525
-7 -11 -12 36.3771 -6.8719
-7 -11 -11 34.7107 -1.7727
-7 -11 -10 18.6643 -20.2548
-7 -11 -9 -7.5437 -1.1807
-7 -11 -8 31.7091 13.3592
-7 -11 -7 -0.1450 35.3554
-7 -11 -6 7.3532 32.6611
-7 -11 -5 -4.0884 -9.1712
-7 -11 -4 7.6763 -17.2541
-7 -11 -3 3.3483 -73.2020
-7 -11 -2 15.7779 13.5481
-7 -11 -1 -21.6433 -38.4924
-7 -10 -33 -5.5670 -0.0360
-7 -10 -32 8.1066 -10.7547
-7 -10 -31 7.6162 -13.9006
-7 -10 -30 -0.0716 12.0546
-7 -10 -29 -3.3962 -3.4859
-7 -10 -28 2.1118 -17.1398
-7 -10 -27 0.8537 3.1026
-7 -10 -26 2.2664 -6.2947
-7 -10 -25 7.7054 14.1262
-7 -10 -24 12.4435 -15.8901
-7 -10 -23 -31.9235 31.4387
-7 -10 -22 13.7836 -2.5871
-7 -10 -21 -3.3024 7.0273
-7 -10 -20 -8.4257 6.4370
-7 -10 -19 11.7589 -17.4293
-7 -10 -18 -2.9176 15.9677
-7 -10 -17 -6.3839 -4.7837
-7 -10 -16 -8.1191 -21.1380
-7 -10 -15 -18.1234 22.3418
-7 -10 -14 5.2760 3.5417
-7 -10 -13 19.9901 -14.0994
-7 -10 -12 5.8188 -21.2089
-7 -10 -11 13.3572 -4.3643
-7 -10 -10 -19.4028 15.3236
-7 -10 -9 28.9464 28.9377
-7 -10 -8 -16.1022 17.2761
-7 -10 -7 0.8531 15.1888
-7 -10 -6 25.0348 16.3757
-7 -10 -5 -2.8770 26.3058
-7 -10 -4 25.9901 25.4605
-7 -10 -3 39.0229 -12.0867
-7 -10 -2 -27.3594 40.3039
-7 -10 -1 29.7189 -25.1716
-7 -9 -34 -7.0562 -4.5739
-7 -9 -33 -4.0864 -1.6209
-7 -9 -32 -10.7729 7.3922
-7 -9 -31 -0.0679 -4.4955
-7 -9 -30 4.7266 -8.2171
-7 -9 -29 -10.2307 4.0201
-7 -9 -28 -0.8962 8.3412
-7 -9 -27 -11.2899 13.5688
-7 -9 -26 -8.9355 -14.4091
-7 -9 -25 3.6187 25.6409
-7 -9 -24 32.6028 13.4847
-7 -9 -23 -0.1441 -15.3000
-7 -9 -22 26.9224 23.3356
-7 -9 -21 6.8490 -18.7890
-7 -9 -20 -7.5872 5.3132
-7 -9 -19 -15.2491 -3.8109
-7 -9 -18 -2.2839 -4.2069
-7 -9 -17 -1.7073 0.8334
-7 -9 -16 0.8973 33.6338
-7 -9 -15 -16.3608 -25.6945
-7 -9 -14 8.4210 10.2620
-7 -9 -13 -13.0687 -33.1421
-7 -9 -12 -12.0595 4.4631
-7 -9 -11 -3.7412 8.4899
-7 -9 -10 -8.0537 8.8138
-7 -9 -9 -3.4038 5.7946
-7 -9 -8 -22.9177 -9.2712
-7 -9 -7 19.4412 17.7643
-7 -9 -6 8.7651 -1.2620
-7 -9 -5 -27.0726 -53.2320
-7 -9 -4 -10.0445 -2.9717
-7 -9 -3 12.1456 -19.6437
-7 -9 -2 8.8956 -3.2582
-7 -9 -1 2.7597 32.5354
-7 -8 -34 1.0203 0.2834
-7 -8 -33 6.9852 2.8285
-7 -8 -32 2.5440 -4.0037
-7 -8 -31 3.3819 -0.9325
-7 -8 -30 2.8212 -11.0434
-7 -8 -29 -0.0760 4.3251
-7 -8 -28 -6.9652 8.9848
-7 -8 -27 -14.3273 -21.0599
-7 -8 -26 6.5651 -12.2924
-7 -8 -25 -16.0009 15.6810
-7 -8 -24 29.8692 -3.7873
-7 -8 -23 -1.5907 2.9249
-7 -8 -22 25.1494 -14.8794
-7 -8 -21 -1.2122 20.5367
-7 -8 -20 -18.7598 15.2938
-7 -8 -19 -5.5368 -6.9544
-7 -8 -18 -19.5445 0.1901
-7 -8 -17 -4.2546 -5.6672
-7 -8 -16 15.3875 -11.2017
-7 -8 -15 -14.4961 10.0920
-7 -8 -14 -52.5472 20.7131
-7 -8 -13 -13.9725 4.7722
-7 -8 -12 28.1664 3.8494
-7 -8 -11 13.5705 -45.9211
-7 -8 -10 -8.9242 11.6644
-7 -8 -9 -1.4902 -21.9703
-7 -8 -8 -29.4650 6.2043
-7 -8 -7 -10.0480 -15.7786
-7 -8 -6 -31.8051 -17.4873
-7 -8 -5 27.9223 -3.6214
-7 -8 -4 2.6328 0.7431
-7 -8 -3 6.3932 -24.8574
-7 -8 -2 50.6965 5.5043
-7 -8 -1 -28.9286 -18.2323
-7 -7 -34 1.3663 -8.6219
-7 -7 -33 1.1988 5.1732
-7 -7 -32 -3.3907 4.1499
-7 -7 -31 7.4157 -3.6622
-7 -7 -30 7.5382 -12.7478
-7 -7 -29 5.9005 -14.3440
-7 -7 -28 21.0076 -16.4838
-7 -7 -27 2.4594 15.3431
-7 -7 -26 17.9284 -2.2521
-7 -7 -25 1.6335 -1.3779
-7 -7 -24 57.7075 20.8997
-7 -7 -23 13.3339 1.0069
-7 -7 -22 3.5929 14.1950
-7 -7 -21 -26.8621 -5.8082
-7 -7 -20 26.6008 5.6726
-7 -7 -19 -1.9236 -2.5284
-7 -7 -18 6.2816 9.9560
-7 -7 -17 16.5848 -17.5218
-7 -7 -16 -0.6762 6.2572
-7 -7 -15 -15.2894 9.0701
-7 -7 -14 -25.0916 20.7676
-7 -7 -13 -24.8674 14.2039
-7 -7 -12 -25.3735 7.4585
-7 -7 -11 -21.4188 3.1826
-7 -7 -10 -11.8857 1.1905
-7 -7 -9 7.7222 -13.4467
-7 -7 -8 -3.0008 0.2683
-7 -7 -7 -5.9840 -9.0258
-7 -7 -6 -16.0731 18.2093
-7 -7 -5 -16.9806 52.0308
-7 -7 -4 -39.5991 -4.7754
-7 -7 -3 5.4920 16.7662
-7 -7 -2 -6.4539 -4.7500
-7 -7 -1 -23.2608 -34.6210
-7 -6 -34 -3.4666 -0.8335
-7 -6 -33 -2.7389 -6.4615
-7 -6 -32 6.2580 8.0784
-7 -6 -31 -5.3855 -5.1955
-7 -6 -30 1.2382 -21.2808
-7 -6 -29 -15.0086 -17.3089
-7 -6 -28 -5.3741 2.4550
-7 -6 -27 -0.5803 -8.9160
-7 -6 -26 2.0188 0.4044
-7 -6 -25 -16.4581 -9.4299
-7 -6 -24 -7.6983 6.9404
-7 -6 -23 6.5068 9.5177
-7 -6 -22 -3.0863 18.8553
-7 -6 -21 -1.9815 -4.2120
-7 -6 -20 -6.6670 31.5609
-7 -6 -19 15.0785 -5.6130
-7 -6 -18 1.7960 24.7238
-7 -6 -17 5.9528 -8.8460
-7 -6 -16 -39.5450 16.8851
-7 -6 -15 6.3609 -1.4317
-7 -6 -14 2.3654 1.5267
-7 -6 -13 -13.7385 23.9499
-7 -6 -12 32.5194 -16.7322
-7 -6 -11 14.9483 -13.5580
-7 -6 -10 -8.2098 -25.5217
-7 -6 -9 0.0648 -4.9792
-7 -6 -8 -34.2138 32.7008
-7 -6 -7 -24.1745 5.5498
-7 -6 -6 7.0441 -16.7230
-7 -6 -5 4.0990 1.9467
-7 -6 -4 19.5951 -25.8532
-7 -6 -3 -13.2159 -41.9339
-7 -6 -2 -25.6228 23.5869
-7 -6 -1 -16.1135 19.5605
-7 -5 -35 -4.6024 5.8169
-7 -5 -34 -0.2782 -10.3115
-7 -5 -33 -0.0402 3.1950
-7 -5 -32 -7.7600 -2.7013
-7 -5 -31 7.7060 7.5315
-7 -5 -30 -5.1399 -4.5354
-7 -5 -29 2.6938 1.8184
-7 -5 -28 4.2485 -24.9511
-7 -5 -27 23.6279 6.0367
-7 -5 -26 8.9644 1.3295
-7 -5 -25 -30.6209 7.9561
-7 -5 -24 2.2795 11.6804
-7 -5 -23 4.1321 21.8061
-7 -5 -22 -0.1403 -8.5472
-7 -5 -21 -4.9443 -13.3655
-7 -5 -20 -9.5824 9.6238
-7 -5 -19 7.7573 -26.7976
-7 -5 -18 0.7788 3.7462
-7 -5 -17 -1.3141 24.9240
-7 -5 -16 -27.8447 -38.0859
-7 -5 -15 -11.6344 23.2619
-7 -5 -14 -39.4729 -18.9387
-7 -5 -13 2.0012 3.6233
-7 -5 -12 -16.9256 -17.2062
-7 -5 -11 37.1144 6.5888
-7 -5 -10 -14.8564 -42.9682
-7 -5 -9 20.3821 39.1425
-7 -5 -8 8.9919 -13.9942
-7 -5 -7 -28.5233 4.7588
-7 -5 -6 1.9999 36.6444
-7 -5 -5 -37.3615 -63.5192
-7 -5 -4 -9.3575 -13.6220
-7 -5 -3 21.5657 49.8300
-7 -5 -2 17.2304 4.1308
-7 -5 -1 -23.4917 57.3874
-7 -4 -35 3.6580 3.3051
-7 -4 -34 -2.6600 -1.5268
-7 -4 -33 -18.4761 0.5069
-7 -4 -32 0.4554 -12.9865
-7 -4 -31 -16.6557 23.3691
-7 -4 -30 -4.4332 -2.6267
-7 -4 -29 -17.0941 -1.7396
-7 -4 -28 -3.1056 -3.3288
-7 -4 -27 -9.9485 -0.1653
-7 -4 -26 7.9776 4.2835
-7 -4 -25 15.5176 18.8224
-7 -4 -24 -17.4504 4.0118
-7 -4 -23 -22.2926 8.3847
-7 -4 -22 -8.3140 5.4821
-7 -4 -21 4.4023 -0.2633
-7 -4 -20 -0.5089 15.8506
-7 -4 -19 9.5856 10.0291
-7 -4 -18 8.0413 -8.8872
-7 -4 -17 9.9234 3.9592
-7 -4 -16 -0.7728 -12.2826
-7 -4 -15 -2.1638 -22.6919
-7 -4 -14 -1.8837 20.6724
-7 -4 -13 -11.0488 26.1021
-7 -4 -12 26.4910 13.5078
-7 -4 -11 -13.7931 14.3652
-7 -4 -10 21.4892 -27.6203
-7 -4 -9 -10.2347 29.1418
-7 -4 -8 14.1962 23.8642
-7 -4 -7 -31.2475 43.8750
-7 -4 -6 -14.5245 -19.6184
-7 -4 -5 8.5070 -16.1302
-7 -4 -4 24.4045 7.5731
-7 -4 -3 13.6631 21.0412
-7 -4 -2 70.6296 12.3705
-7 -4 -1 -20.9402 65.9947
-7 -3 -35 4.1900 -2.6592
-7 -3 -34 0.0840 -5.9544
-7 -3 -33 3.0325 0.3789
-7 -3 -32 2.5825 15.7348
-7 -3 -31 7.6034 -0.3176
-7 -3 -30 3.5487 -7.2725
-7 -3 -29 10.8596 16.1137
-7 -3 -28 -17.8894 7.6577
-7 -3 -27 0.9881 -27.4958
-7 -3 -26 -12.9536 4.2459
-7 -3 -25 -4.5330 -5.3475
-7 -3 -24 -14.2318 2.6787
-7 -3 -23 -11.0008 12.4822
-7 -3 -22 -11.2406 -16.2843
-7 -3 -21 8.3847 -10.7388
-7 -3 -20 -23.6762 -15.0781
-7 -3 -19 21.0005 -37.6834
-7 -3 -18 9.7162 -4.9807
-7 -3 -17 -7.1378 -5.1572
-7 -3 -16 21.5670 -31.0884
-7 -3 -15 33.5231 -33.7223
-7 -3 -14 31.8517 -38.2018
-7 -3 -12 -5.3426 -17.8267
-7 -3 -11 33.1941 -18.2862
-7 -3 -10 -5.2776 -9.4216
-7 -3 -9 5.4172 7.0231
-7 -3 -8 38.8580 0.3405
-7 -3 -7 -18.4747 38.2776
-7 -3 -6 5.3349 12.3147
-7 -3 -5 21.3705 -4.0490
-7 -3 -4 4.8690 31.8769
-7 -3 -3 -3.5258 -3.1289
-7 -3 -2 55.5186 30.0091
-7 -3 -1 -44.2785 43.5665
-7 -2 -35 -11.9364 -11.1327
-7 -2 -34 -7.6095 -3.0440
-7 -2 -33 -8.0439 4.8215
-7 -2 -32 -9.3184 2.1397
-7 -2 -31 7.9585 4.5035
-7 -2 -30 14.3219 -10.6239
-7 -2 -29 -2.0147 -2.8016
-7 -2 -28 6.2700 11.7978
-7 -2 -27 6.7280 15.5099
-7 -2 -26 -15.1985 6.0525
-7 -2 -25 4.1172 0.7272
-7 -2 -24 -29.3771 -19.2742
-7 -2 -23 -3.3717 10.1003
-7 -2 -22 -7.9044 -3.9762
-7 -2 -21 -17.4780 -14.1385
-7 -2 -20 2.3325 -19.4762
-7 -2 -19 -13.6571 1.3400
-7 -2 -18 25.8903 -6.3137
-7 -2 -17 15.9836 16.3391
-7 -2 -16 4.7068 -15.6775
-7 -2 -15 -26.3912 -22.3877
-7 -2 -14 -1.0447 -1.6912
-7 -2 -11 19.9784 17.9488
-7 -2 -10 -26.3057 -17.8898
-7 -2 -9 8.8027 -45.5073
-7 -2 -8 -15.7167 51.8340
-7 -2 -7 -54.7484 1.8491
-7 -2 -6 66.6980 14.8247
-7 -2 -5 -16.2696 14.1197
-7 -2 -4 -5.4615 20.9372
-7 -2 -3 69.9324 14.4734
-7 -2 -2 -75.4838 28.7251
-7 -2 -1 -19.3239 -28.8613
-7 -1 -35 2.0098 -1.2996
-7 -1 -34 1.6842 5.1506
-7 -1 -33 -5.6233 -3.6806
-7 -1 -32 -1.7737 -11.5539
-7 -1 -31 -1.0703 11.7040
-7 -1 -30 -13.2658 -5.2423
-7 -1 -29 3.1407 1.4017
-7 -1 -28 6.5053 12.1767
-7 -1 -27 -5.1311 17.6181
-7 -1 -26 -8.5464 -2.6174
-7 -1 -25 3.2786 -5.4285
-7 -1 -24 -10.9696 -19.0827
-7 -1 -23 3.6972 3.5436
-7 -1 -22 -2.5350 3.7770
-7 -1 -21 -9.1619 -21.1535
-7 -1 -20 -7.0318 38.3363
-7 -1 -19 -28.5179 1.4404
-7 -1 -18 25.4507 -13.2955
-7 -1 -17 -5.9410 -1.6594
-7 -1 -16 -23.7888 -0.4121
-7 -1 -15 -21.3421 -2.0683
-7 -1 -14 13.7802 21.0228
-7 -1 -13 -10.8528 -54.1742
-7 -1 -11 3.0061 -10.5742
-7 -1 -10 39.8038 -43.0361
-7 -1 -9 -15.5730 56.2174
-7 -1 -8 -6.9663 6.8000
-7 -1 -7 -10.3611 -6.8655
-7 -1 -6 -2.7597 39.5306
-7 -1 -5 17.2743 -80.7031
-7 -1 -4 5.5556 -2.8019
-7 -1 -3 2.7923 5.3671
-7 -1 -2 -18.1902 -34.9421
-7 -1 -1 64.6866 39.7697
-6 -31 -8 6.3605 -0.3583
-6 -31 -7 17.4170 6.2748
-6 -31 -6 17.8658 4.0185
-6 -31 -5 -4.6874 -16.5489
-6 -31 -4 -24.4972 0.0051
-6 -31 -3 -1.6028 -75.1435
-6 -31 -2 -8.1432 -36.5866
-6 -31 -1 -12.8820 -21.7770
-6 -30 -12 -16.9808 -11.2178
-6 -30 -11 -8.2602 -33.9438
-6 -30 -10 -26.3960 -6.7176
-6 -30 -9 -5.2527 -26.7167
-6 -30 -8 -26.4356 3.5190
-6 -30 -7 -12.7285 -12.2800
-6 -30 -6 13.9391 -2.6004
-6 -30 -5 -4.4084 13.5284
-6 -30 -4 -22.5393 -20.1332
-6 -30 -3 -4.4116 22.6535
-6 -30 -2 -22.9512 9.7412
-6 -30 -1 -7.8627 19.7952
-6 -29 -13 9.5444 48.6457
-6 -29 -12 -15.6761 12.9648
-6 -29 -11 -7.6552 20.3816
-6 -29 -10 4.2555 -0.8377
-6 -29 -9 -17.4285 42.4989
-6 -29 -8 -9.6403 -12.6217
-6 -29 -7 -8.1683 16.2159
-6 -29 -6 -8.6712 10.5007
-6 -29 -5 20.0483 3.9421
-6 -29 -4 -31.0018 11.5491
-6 -29 -3 6.7099 -4.1030
-6 -29 -2 12.5371 -32.7025
-6 -29 -1 -13.5535 -5.9903
-6 -28 -15 2.4974 11.7029
-6 -28 -14 7.0962 -3.2666
-6 -28 -13 11.8712 1.1926
-6 -28 -12 1.3564 5.1415
-6 -28 -11 10.2937 -2.6767
-6 -28 -10 10.8943 -14.0004
-6 -28 -9 9.0621 6.2048
-6 -28 -8 29.0797 18.3848
-6 -28 -7 9.0741 -1.2692
-6 -28 -6 -27.5349 35.1999
-6 -28 -5 15.2952 -13.5719
-6 -28 -4 17.9021 -34.4621
-6 -28 -3 -31.2423 5.7293
-6 -28 -2 15.6244 0.8809
-6 -28 -1 -0.7759 -8.7227
-6 -27 -19 43.0270 40.0363
-6 -27 -18 -4.0649 -2.4455
-6 -27 -17 38.5177 18.6733
-6 -27 -16 -13.4745 -2.3312
-6 -27 -15 -32.2730 -1.4828
-6 -27 -14 -19.7899 -31.3573
-6 -27 -13 22.3347 3.0757
-6 -27 -12 -14.8935 -18.1453
-6 -27 -11 4.5494 13.3370
-6 -27 -10 -1.3262 -50.1146
-6 -27 -9 -22.2723 8.0761
-6 -27 -8 20.4187 -3.5463
-6 -27 -7 -18.5855 -5.5243
-6 -27 -6 -0.1021 -1.0833
-6 -27 -5 14.6973 29.9586
-6 -27 -4 -28.3377 10.3671
-6 -27 -3 -5.0570 -16.2013
-6 -27 -2 1.4543 -0.8817
-6 -27 -1 5.9719 26.9254
-6 -26 -20 -12.5720 -6.9283
-6 -26 -19 7.2906 -2.1662
-6 -26 -18 8.5628 -11.9594
-6 -26 -17 -4.0405 2.9689
-6 -26 -16 15.5642 -7.7290
-6 -26 -15 -2.1352 12.2928
-6 -26 -14 -9.5014 -5.0613
-6 -26 -13 10.2609 11.2788
-6 -26 -12 -11.0198 -25.9836
-6 -26 -11 -4.8730 -14.9981
-6 -26 -10 -8.1055 -11.9696
-6 -26 -9 -38.7489 -7.4044
-6 -26 -8 -13.0783 -16.0943
-6 -26 -7 5.4032 -1.6517
-6 -26 -6 -3.0977 6.3161
-6 -26 -5 29.7049 8.2159
-6 -26 -4 25.0344 -6.9401
-6 -26 -3 -11.1088 -18.8524
-6 -26 -2 -0.1181 -5.3812
-6 -26 -1 -22.2966 -18.8777
-6 -25 -22 -0.7468 1.6741
-6 -25 -21 -3.0047 9.3912
-6 -25 -20 0.0698 -8.0711
-6 -25 -19 7.7423 19.2588
-6 -25 -18 -1.2277 7.8836
-6 -25 -17 9.5606 5.5406
-6 -25 -16 0.0842 -1.8819
-6 -25 -15 3.1459 -5.4588
-6 -25 -14 -23.9327 -3.5481
-6 -25 -13 3.4098 -18.7813
-6 -25 -12 1.0348 -5.8430
-6 -25 -11 -1.0920 4.2670
-6 -25 -10 -21.0968 -18.2604
-6 -25 -9 16.0385 8.9282
-6 -25 -8 -16.1471 12.3826
-6 -25 -7 1.2212 -7.7742
-6 -25 -6 39.7363 7.2011
-6 -25 -5 10.8064 8.4992
-6 -25 -4 17.2371 1.6456
-6 -25 -3 15.8343 56.7929
-6 -25 -2 9.1083 7.6486
-6 -25 -1 4.7073 29.0114
-6 -24 -23 6.6293 2.9610
-6 -24 -22 6.3780 -0.3519
-6 -24 -21 9.8116 -1.6974
-6 -24 -20 -6.1643 6.8635
-6 -24 -19 0.9658 -0.7814
-6 -24 -18 1.2284 6.5948
-6 -24 -17 0.9298 2.0395
-6 -24 -16 6.4823 -20.0102
-6 -24 -15 -7.3408 7.4301
-6 -24 -14 -4.0627 -6.6076
-6 -24 -13 -16.3853 11.4370
-6 -24 -12 5.7792 -0.7141
-6 -24 -11 18.7145 -9.8797
-6 -24 -10 -2.9301 2.5904
-6 -24 -9 9.0667 22.1757
-6 -24 -8 -18.1666 -13.5038
-6 -24 -7 -2.8016 14.8448
-6 -24 -6 -24.3808 -8.5179
-6 -24 -5 -2.4388 -4.0085
-6 -24 -4 19.8129 -6.4744
-6 -24 -3 -18.0945 -9.3521
-6 -24 -2 14.8529 13.2351
-6 -24 -1 -27.7262 -12.5328
-6 -23 -24 1.4967 -4.5836
-6 -23 -23 -7.4895 -5.3138
-6 -23 -22 2.6613 8.3167
-6 -23 -21 -6.9922 9.2961
-6 -23 -20 0.3262 2.4350
-6 -23 -19 16.0184 -2.9638
-6 -23 -18 -0.7479 13.5262
-6 -23 -17 -10.3239 -2.7162
-6 -23 -16 23.2723 25.6712
-6 -23 -15 -18.7658 13.1488
-6 -23 -14 -19.6215 -5.0727
-6 -23 -13 13.9611 2.7999
-6 -23 -12 8.9264 -3.0072
-6 -23 -11 3.4172 8.9853
-6 -23 -10 5.0196 -7.8813
-6 -23 -9 2.1143 -11.8555
-6 -23 -8 -6.1178 0.8672
-6 -23 -7 7.3854 24.1742
-6 -23 -6 11.1637 -0.4584
-6 -23 -5 16.0360 4.2483
-6 -23 -4 -4.9101 -2.8365
-6 -23 -3 4.1184 -11.1563
-6 -23 -2 -6.4981 -16.0871
-6 -23 -1 22.4600 26.7693
-6 -22 -26 -7.3731 -3.2232
-6 -22 -25 4.1835 -2.1343
-6 -22 -24 4.9675 -0.0093
-6 -22 -23 4.2978 4.9615
-6 -22 -22 -12.6889 2.5406
-6 -22 -21 3.3662 9.3724
-6 -22 -20 -3.3751 -1.2909
-6 -22 -19 -32.0159 -0.4837
-6 -22 -18 11.0934 -22.0038
-6 -22 -17 12.4198 6.0638
-6 -22 -16 -7.3782 17.4321
-6 -22 -15 9.0434 15.0327
-6 -22 -14 -6.5480 7.3568
-6 -22 -13 7.1993 18.7039
-6 -22 -12 12.3800 -3.2336
-6 -22 -11 9.3651 -20.5348
-6 -22 -10 0.9387 11.1200
-6 -22 -9 -16.6600 1.8428
-6 -22 -8 -23.3699 6.5086
-6 -22 -7 -48.1564 -7.2963
-6 -22 -6 5.4797 -24.6909
-6 -22 -5 -24.2908 3.2427
-6 -22 -4 -1.3448 10.5083
-6 -22 -3 14.1993 6.6978
-6 -22 -2 -16.8815 14.6588
-6 -22 -1 5.4130 -1.1122
-6 -21 -27 -13.3595 7.3103
-6 -21 -26 -0.4183 3.8077
-6 -21 -25 -10.7214 2.3542
-6 -21 -24 -2.2570 -1.6410
-6 -21 -23 -6.9455 16.7647
-6 -21 -22 -10.6928 -10.4985
-6 -21 -21 9.6151 13.3982
-6 -21 -20 0.1900 -4.1254
-6 -21 -19 3.3149 -9.8523
-6 -21 -18 18.8783 16.1223
-6 -21 -17 6.0836 -4.0100
-6 -21 -16 -1.4355 45.7789
-6 -21 -15 3.9249 12.7199
-6 -21 -14 -18.9657 10.6218
-6 -21 -13 -1.8545 13.7348
-6 -21 -12 23.0994 -21.8046
-6 -21 -11 20.4499 -2.8892
-6 -21 -10 19.7928 6.6759
-6 -21 -9 14.1263 -17.1907
-6 -21 -8 -6.1427 -8.4519
-6 -21 -7 -11.2379 20.8926
-6 -21 -6 -8.6641 -8.0593
-6 -21 -5 -5.6316 7.7965
-6 -21 -4 26.2908 0.9713
-6 -21 -3 2.9843 -24.7765
-6 -21 -2 -23.8485 22.7501
-6 -21 -1 11.5677 21.7479
-6 -20 -28 3.7460 7.1111
-6 -20 -27 3.3251 0.1699
-6 -20 -26 -0.5160 4.4483
-6 -20 -25 1.0222 0.4088
-6 -20 -24 -9.4863 -1.9464
-6 -20 -23 9.8104 -6.0242
-6 -20 -22 7.6314 17.0422
-6 -20 -21 6.6936 3.1730
-6 -20 -20 -2.0819 6.6523
-6 -20 -19 6.1027 -6.9210
-6 -20 -18 -12.2761 6.1219
-6 -20 -17 11.8265 -3.8120
-6 -20 -16 11.4679 6.6524
-6 -20 -15 19.7277 18.8925
-6 -20 -14 17.4696 0.8391
-6 -20 -13 3.9137 0.3244
-6 -20 -12 -11.8216 7.7410
-6 -20 -11 -4.0092 -0.0569
-6 -20 -10 -19.5853 -27.6637
-6 -20 -9 2.3936 -22.7518
-6 -20 -8 16.5364 22.3953
-6 -20 -7 -0.9150 17.0059
-6 -20 -6 24.5985 6.3194
-6 -20 -5 -22.5905 -2.1561
-6 -20 -4 3.5482 7.2932
-6 -20 -3 -2.6637 -6.9094
-6 -20 -2 -23.6941 17.2545
-6 -20 -1 5.8398 -11.9409
-6 -19 -28 -0.2380 -0.3802
-6 -19 -27 -1.3871 0.3035
-6 -19 -26 -0.7159 9.6443
-6 -19 -25 -16.8295 -2.4100
-6 -19 -24 -1.2138 -7.5399
-6 -19 -23 -0.1603 -2.0227
-6 -19 -22 -7.3624 -2.1212
-6 -19 -21 2.8900 -0.0432
-6 -19 -20 5.9001 -1.1247
-6 -19 -19 6.3055 13.3715
-6 -19 -18 -9.8854 -2.1109
-6 -19 -17 -7.4661 6.4900
-6 -19 -16 -14.3416 -1.5115
-6 -19 -15 9.2669 7.7258
-6 -19 -14 -14.1575 -17.0916
-6 -19 -13 10.7338 -3.3401
-6 -19 -12 -20.1765 11.0430
-6 -19 -11 -8.6924 -19.1817
-6 -19 -10 -2.0775 -14.6660
-6 -19 -9 -30.9621 -28.1390
-6 -19 -8 15.4041 -34.1637
-6 -19 -7 21.5052 21.7403
-6 -19 -6 -8.8267 -13.2296
-6 -19 -5 -14.8396 19.6926
-6 -19 -4 -9.2792 9.7753
-6 -19 -3 -7.9956 -12.1241
-6 -19 -2 -15.9019 -7.9069
-6 -19 -1 7.7247 -14.9433
-6 -18 -29 6.0644 -6.0255
-6 -18 -28 2.0062 -2.8703
-6 -18 -27 7.5692 16.4846
-6 -18 -26 11.1965 -1.7025
-6 -18 -25 2.9912 18.0941
-6 -18 -24 16.2827 -14.9825
-6 -18 -23 8.1028 -8.0886
-6 -18 -22 -5.9849 -2.3426
-6 -18 -21 24.4073 11.8829
-6 -18 -20 -8.5579 18.5702
-6 -18 -19 -1.5058 10.8188
-6 -18 -18 -38.8375 -7.6063
-6 -18 -17 10.6257 -18.3400
-6 -18 -16 -18.1225 -9.8003
-6 -18 -15 -13.3658 -10.9189
-6 -18 -14 18.9616 -2.9521
-6 -18 -13 8.3724 24.4919
-6 -18 -12 8.9554 14.7222
-6 -18 -11 -8.0955 47.0609
-6 -18 -10 -21.2305 -8.2361
-6 -18 -9 -38.7075 -37.2279
-6 -18 -8 -7.8634 -2.1875
-6 -18 -7 -22.5266 -22.3586
-6 -18 -6 4.0019 -8.5317
-6 -18 -5 52.0077 10.6675
-6 -18 -4 1.8339 -17.9731
-6 -18 -3 -8.0540 20.8545
-6 -18 -2 -14.4835 -28.5301
-6 -18 -1 -34.8472 -26.6091
-6 -17 -30 -2.7661 -1.3182
-6 -17 -29 11.1694 -1.0752
-6 -17 -28 -1.8122 -6.6901
-6 -17 -27 -0.0226 5.1329
-6 -17 -26 -6.8185 4.1499
-6 -17 -25 6.6719 -8.5853
-6 -17 -24 -25.4643 -7.8544
-6 -17 -23 0.3938 -7.6167
-6 -17 -22 -2.8340 -0.3247
-6 -17 -21 -10.6911 39.4673
-6 -17 -20 11.9056 -1.0621
-6 -17 -19 -30.7057 17.9105
-6 -17 -18 -14.6151 -4.9196
-6 -17 -17 -24.1787 6.2182
-6 -17 -16 -20.1747 -14.2684
-6 -17 -15 -5.7096 29.8778
-6 -17 -14 19.7015 5.3141
-6 -17 -13 -14.4564 -12.2321
-6 -17 -12 -15.3559 3.1164
-6 -17 -11 -0.7157 -8.6391
-6 -17 -10 -8.2606 -7.0836
-6 -17 -9 12.2290 -4.7178
-6 -17 -8 -24.6657 -2.5584
-6 -17 -7 0.8838 7.0764
-6 -17 -6 -27.2996 0.1918
-6 -17 -5 -8.8524 -12.5493
-6 -17 -4 -7.7579 -10.6359
-6 -17 -3 -0.2021 4.5325
-6 -17 -2 9.7034 -7.2978
-6 -17 -1 -6.0239 40.1753
-6 -16 -31 0.0480 -7.2803
-6 -16 -30 -1.2996 3.5285
-6 -16 -29 -5.2924 -5.1039
-6 -16 -28 -4.7016 3.9477
-6 -16 -27 -0.2494 2.8541
-6 -16 -26 3.9124 13.4500
-6 -16 -25 -11.2890 -2.0194
-6 -16 -24 -6.1181 -6.2479
-6 -16 -23 -11.9123 -18.2524
-6 -16 -22 -10.6700 -4.7150
-6 -16 -21 21.5823 -8.0285
-6 -16 -20 16.9319 29.9006
-6 -16 -19 33.2243 8.2856
-6 -16 -18 -44.6595 37.1020
-6 -16 -17 2.4850 -6.7358
-6 -16 -16 -21.1340 21.5542
-6 -16 -15 -10.9148 2.8255
-6 -16 -14 7.8011 20.4032
-6 -16 -13 -16.6810 -15.0711
-6 -16 -12 -20.2513 20.6316
-6 -16 -11 13.1448 1.4347
-6 -16 -10 -11.6132 31.4400
-6 -16 -9 -34.5207 -8.1725
-6 -16 -8 22.6390 -11.5830
-6 -16 -7 -2.3383 10.5525
-6 -16 -6 1.1163 -13.2075
-6 -16 -5 16.0353 -12.3462
-6 -16 -4 -14.6918 -47.4455
-6 -16 -3 10.1704 3.4963
-6 -16 -2 -36.1784 -7.6015
-6 -16 -1 -26.6361 -24.9902
-6 -15 -31 8.7576 5.0187
-6 -15 -30 7.9372 4.6906
-6 -15 -29 -1.7713 6.5341
-6 -15 -28 1.0769 4.8527
-6 -15 -27 0.1317 -20.6843
-6 -15 -26 1.9985 -2.7499
-6 -15 -25 8.4708 21.3487
-6 -15 -24 6.2811 -5.6776
-6 -15 -23 0.6840 -0.5630
-6 -15 -22 -4.8012 -18.1269
-6 -15 -21 -8.2237 7.3815
-6 -15 -20 14.9998 -11.1320
-6 -15 -19 -3.8809 21.0006
-6 -15 -18 32.6134 -6.2098
-6 -15 -17 -21.1580 30.3100
-6 -15 -16 2.9609 -0.5561
-6 -15 -15 -8.1915 12.7290
-6 -15 -14 -9.1329 17.2641
-6 -15 -13 0.8191 -1.9736
-6 -15 -12 9.1530 -16.0791
-6 -15 -11 14.7343 4.8248
-6 -15 -10 -18.5346 -22.6721
-6 -15 -9 6.2384 -0.5221
-6 -15 -8 -5.0713 -20.1374
-6 -15 -7 -2.7111 4.3052
-6 -15 -6 -15.4796 28.6084
-6 -15 -5 -2.0012 -12.4888
-6 -15 -4 -42.5405 32.4771
-6 -15 -3 27.0061 -32.4460
-6 -15 -2 -7.6429 -37.8442
-6 -15 -1 14.4261 14.7695
-6 -14 -32 -6.8792 4.5723
-6 -14 -31 -9.5927 -1.6596
-6 -14 -30 1.9386 -3.2575
-6 -14 -29 -10.7325 4.8085
-6 -14 -28 -9.2269 -2.2865
-6 -14 -27 -20.3699 7.0178
-6 -14 -26 -3.5814 14.4333
-6 -14 -25 7.0672 -20.6412
-6 -14 -24 11.7435 3.5809
-6 -14 -23 -7.2686 -8.4507
-6 -14 -22 -25.9146 12.1780
-6 -14 -21 -31.2117 7.0335
-6 -14 -20 43.6437 -7.1003
-6 -14 -19 31.8781 -12.2389
-6 -14 -18 6.6775 16.0883
-6 -14 -17 8.6610 -20.4433
-6 -14 -16 -25.2700 26.4041
-6 -14 -15 -30.4217 -9.8533
-6 -14 -14 18.0899 -13.6233
-6 -14 -13 0.1115 -9.6949
-6 -14 -12 -1.1836 -1.4199
-6 -14 -11 22.6531 40.5358
-6 -14 -10 7.2060 48.4640
-6 -14 -9 16.3212 11.2538
-6 -14 -8 -14.7301 -20.8593
-6 -14 -7 -8.4313 -34.9925
-6 -14 -6 -29.4190 11.5232
-6 -14 -5 -7.6807 -2.9297
-6 -14 -4 -30.8519 12.9165
-6 -14 -3 -20.6246 7.7278
-6 -14 -2 -8.5058 -2.5456
-6 -14 -1 -15.5161 5.8391
-6 -13 -32 7.6852 -1.5174
-6 -13 -31 2.6179 -1.9728
-6 -13 -30 1.2283 1.6520
-6 -13 -29 2.8798 -5.6917
-6 -13 -28 13.2471 3.2218
-6 -13 -27 2.7573 -7.6453
-6 -13 -26 -1.8938 -11.6448
-6 -13 -25 10.3290 6.1785
-6 -13 -24 1.5658 -6.9977
-6 -13 -23 2.4463 14.6740
-6 -13 -22 -20.1620 -19.9983
-6 -13 -21 -7.2072 10.6162
-6 -13 -20 -2.6267 -4.0956
-6 -13 -19 -22.6232 -30.7666
-6 -13 -18 3.1069 -5.4399
-6 -13 -17 -20.0754 -30.1810
-6 -13 -16 11.2988 8.4715
-6 -13 -15 12.6281 -5.0244
-6 -13 -14 4.7079 -12.5033
-6 -13 -13 35.9364 -14.0633
-6 -13 -12 23.3862 -32.6245
-6 -13 -11 39.6931 -1.5260
-6 -13 -10 7.9698 22.6475
-6 -13 -9 -3.5912 13.5494
-6 -13 -8 11.8408 23.9856
-6 -13 -7 -36.1825 18.8652
-6 -13 -6 66.4412 -25.1592
-6 -13 -5 4.2814 -5.1252
-6 -13 -4 -27.4568 -6.8461
-6 -13 -3 14.0580 -20.6825
-6 -13 -2 -18.3056 -12.1617
-6 -13 -1 -12.3421 10.6296
-6 -12 -33 -11.7886 -3.6740
-6 -12 -32 0.4667 8.2026
-6 -12 -31 0.3168 -3.4998
-6 -12 -30 2.5384 3.2574
-6 -12 -29 1.1887 -7.7281
-6 -12 -28 -5.2496 -3.7811
-6 -12 -27 -4.8843 -10.0714
-6 -12 -26 2.4605 26.7526
-6 -12 -25 9.6313 -7.3574
-6 -12 -24 -11.0650 11.8947
-6 -12 -23 11.0689 -26.7570
-6 -12 -22 19.6655 -11.5391
-6 -12 -21 -40.5097 -25.8765
-6 -12 -20 30.5543 -8.1497
-6 -12 -19 19.7544 -17.9075
-6 -12 -18 -6.5975 -9.7366
-6 -12 -17 -12.0092 5.2476
-6 -12 -16 -0.9600 -44.4514
-6 -12 -15 -26.6675 -14.0260
-6 -12 -14 20.1624 9.8072
-6 -12 -13 4.9851 6.6062
-6 -12 -12 33.3188 1.4804
-6 -12 -11 -5.5540 5.9729
-6 -12 -10 30.4202 -4.3268
-6 -12 -9 -18.5367 22.0372
-6 -12 -8 -10.2872 -20.1496
-6 -12 -7 9.5882 -5.6195
-6 -12 -6 -25.4056 41.3222
-6 -12 -5 11.9245 -30.0886
-6 -12 -4 -4.7395 18.9968
-6 -12 -3 4.5551 -28.5479
-6 -12 -2 4.9257 29.9117
-6 -12 -1 -29.8812 5.4669
-6 -11 -33 -9.3197 2.0097
-6 -11 -32 6.7053 -12.6339
-6 -11 -31 6.2724 -11.2368
-6 -11 -30 7.2498 0.1297
-6 -11 -29 -4.7537 3.9160
-6 -11 -28 -20.9552 4.4878
-6 -11 -27 -3.8473 -5.6805
-6 -11 -26 14.9029 -7.1989
-6 -11 -25 -19.5369 6.5847
-6 -11 -24 0.9415 -2.3189
-6 -11 -23 1.5609 -21.0289
-6 -11 -22 -30.7703 -17.1015
-6 -11 -21 -5.5419 -13.2101
-6 -11 -20 6.9805 -2.4896
-6 -11 -19 6.7182 11.7026
-6 -11 -18 10.3992 2.2667
-6 -11 -17 -28.8200 -28.4346
-6 -11 -16 10.1340 23.0016
-6 -11 -15 22.2338 -0.3986
-6 -11 -14 23.6879 -17.1291
-6 -11 -13 3.8936 8.1710
-6 -11 -12 -52.2312 -41.1638
-6 -11 -11 -1.0674 -3.8181
-6 -11 -10 -50.0271 34.1656
-6 -11 -9 15.2084 8.0593
-6 -11 -8 25.4309 48.6230
-6 -11 -7 -21.7300 -23.9771
-6 -11 -6 5.2615 -31.8543
-6 -11 -5 -22.9809 -36.0539
-6 -11 -4 -33.3346 -21.5571
-6 -11 -3 7.4247 0.5806
-6 -11 -2 1.2304 24.4343
-6 -11 -1 11.6817 -14.2782
-6 -10 -34 -2.0957 7.1103
-6 -10 -33 3.9886 4.8356
-6 -10 -32 2.2535 9.3221
-6 -10 -31 -15.8049 -13.3081
-6 -10 -30 -0.4529 14.6324
-6 -10 -29 -5.1505 -0.5694
-6 -10 -28 10.5490 -2.1030
-6 -10 -27 -6.4747 4.5054
-6 -10 -26 -9.6275 4.4528
-6 -10 -25 60.5141 -18.5228
-6 -10 -24 2.2627 1.1348
-6 -10 -23 19.8834 -21.4909
-6 -10 -22 7.1714 -16.2878
-6 -10 -21 9.3227 -20.0401
-6 -10 -20 -20.3321 -6.3166
-6 -10 -19 10.6122 -44.8536
-6 -10 -18 12.3663 -12.7956
-6 -10 -17 4.6444 -2.3472
-6 -10 -16 -0.3785 -8.1725
-6 -10 -15 -14.8641 -1.7249
-6 -10 -14 -16.3641 19.5983
-6 -10 -13 7.4885 0.5949
-6 -10 -12 -2.8316 26.2751
-6 -10 -11 2.6211 15.7037
-6 -10 -10 -22.8109 -41.2234
-6 -10 -9 -39.5816 -9.1047
-6 -10 -8 19.2329 -30.6633
-6 -10 -7 4.5810 -31.8674
-6 -10 -6 8.1854 17.4350
-6 -10 -5 17.9417 23.2315
-6 -10 -4 1.5676 6.8839
-6 -10 -3 -35.8415 -27.7769
-6 -10 -2 -7.7115 -10.4784
-6 -10 -1 -13.0732 -7.2061
-6 -9 -34 1.9232 4.8401
-6 -9 -33 -5.3006 0.9271
-6 -9 -32 2.0564 -1.0088
-6 -9 -31 -8.1230 7.1586
-6 -9 -30 4.3686 -15.1482
-6 -9 -29 23.0112 15.3100
-6 -9 -28 0.9626 16.1327
-6 -9 -27 5.1784 -0.9056
-6 -9 -26 13.2728 -14.2843
-6 -9 -25 17.1806 13.0711
-6 -9 -24 4.4623 -17.0264
-6 -9 -23 -13.1772 2.0662
-6 -9 -22 1.1453 11.9657
-6 -9 -21 -16.4203 10.6039
-6 -9 -20 -14.0049 -1.9200
-6 -9 -19 -13.9683 17.4536
-6 -9 -18 11.8876 -26.0100
-6 -9 -17 1.6646 -8.4519
-6 -9 -16 8.0784 8.6775
-6 -9 -15 -32.4227 55.0218
-6 -9 -14 -11.2884 43.3861
-6 -9 -13 -16.1988 2.9299
-6 -9 -12 -36.1985 -37.9672
-6 -9 -11 -16.4651 -4.8157
-6 -9 -10 -10.8941 -26.9509
-6 -9 -9 -7.1261 -8.8264
-6 -9 -8 -8.7918 13.8433
-6 -9 -7 -18.1833 27.4838
-6 -9 -6 25.1547 -1.7884
-6 -9 -5 -1.7348 3.8420
-6 -9 -4 27.2819 2.8724
-6 -9 -3 -2.7959 -22.7682
-6 -9 -2 35.0922 -21.9731
-6 -9 -1 -7.9499 -13.8204
-6 -8 -34 -0.5899 2.5429
-6 -8 -33 -5.2252 7.6889
-6 -8 -32 -10.4372 3.1079
-6 -8 -31 -10.1804 -12.5514
-6 -8 -30 -9.5045 -6.3892
-6 -8 -29 -11.4044 -7.4221
-6 -8 -28 6.8712 -9.2917
-6 -8 -27 15.1401 -4.2378
-6 -8 -26 -11.2190 1.6102
-6 -8 -25 10.9003 19.3907
-6 -8 -24 37.7587 -30.5102
-6 -8 -23 -6.4691 11.3315
-6 -8 -22 12.7697 3.3234
-6 -8 -21 -17.7879 1.1834
-6 -8 -20 -24.8093 -38.0400
-6 -8 -19 -1.1822 -15.5367
-6 -8 -18 -11.8323 -17.7351
-6 -8 -17 -9.2232 19.7707
-6 -8 -16 30.7153 40.8279
-6 -8 -15 1.8388 28.5233
-6 -8 -14 1.4578 35.7863
-6 -8 -13 3.9173 -46.2973
-6 -8 -12 -43.9748 -1.6596
-6 -8 -11 15.8177 -49.3862
-6 -8 -10 -52.0709 -10.2664
-6 -8 -9 -11.1411 -6.2630
-6 -8 -8 31.7020 -21.9663
-6 -8 -7 33.9710 10.0626
-6 -8 -6 62.4644 -14.9915
-6 -8 -5 9.2911 -10.3549
-6 -8 -4 -29.7745 19.2528
-6 -8 -3 -32.5733 -45.5892
-6 -8 -2 -40.8542 12.7301
-6 -8 -1 -3.5168 -22.1076
-6 -7 -35 -0.3649 -6.3161
-6 -7 -34 -16.4896 25.9588
-6 -7 -33 -5.1705 -10.7266
-6 -7 -32 -12.2812 -1.6565
-6 -7 -31 -2.8484 -0.6863
-6 -7 -30 -7.7672 4.4196
-6 -7 -29 6.1491 16.8651
-6 -7 -28 21.8479 4.0256
-6 -7 -27 2.8758 15.0012
-6 -7 -26 -20.4201 -12.8688
-6 -7 -25 6.2281 18.9986
-6 -7 -24 14.8502 8.1155
-6 -7 -23 0.7658 -1.0514
-6 -7 -22 1.4420 19.8247
-6 -7 -21 -9.6409 -8.7867
-6 -7 -20 24.4096 -1.0377
-6 -7 -19 -2.3137 7.1239
-6 -7 -18 15.7643 -35.1442
-6 -7 -17 -2.0665 34.7152
-6 -7 -16 8.2815 -0.0942
-6 -7 -15 -31.9072 -24.1670
-6 -7 -14 -4.3317 27.0525
-6 -7 -13 -6.8511 3.9368
-6 -7 -12 5.4995 -53.3925
-6 -7 -11 -20.2268 -20.0339
-6 -7 -10 -1.6111 -40.1958
-6 -7 -9 13.4015 -27.6605
-6 -7 -8 13.7579 17.4156
-6 -7 -7 -7.5333 1.3965
-6 -7 -6 4.8784 21.2146
-6 -7 -5 10.3520 -27.6816
-6 -7 -4 -3.7846 -26.6771
-6 -7 -3 9.0541 6.3625
-6 -7 -2 46.5057 -6.3784
-6 -7 -1 19.6604 -59.1416
-6 -6 -35 -3.0981 -1.4992
-6 -6 -34 -11.6837 -8.7850
-6 -6 -33 -3.7104 0.3054
-6 -6 -32 2.4256 1.5520
-6 -6 -31 7.5829 -7.3876
-6 -6 -30 -10.4449 -5.7730
-6 -6 -29 5.3159 -1.1776
-6 -6 -28 -6.1472 -0.3376
-6 -6 -27 2.7246 -4.6272
-6 -6 -26 15.5785 7.2196
-6 -6 -25 -7.1258 11.8020
-6 -6 -24 11.3063 -14.7194
-6 -6 -23 9.9820 -26.1504
-6 -6 -22 -9.0838 -25.0039
-6 -6 -21 -15.8580 -3.2948
-6 -6 -20 -12.6213 -6.1457
-6 -6 -19 -22.9648 -17.2514
-6 -6 -18 17.1699 27.1085
-6 -6 -17 -23.8873 30.8219
-6 -6 -16 3.1685 30.3720
-6 -6 -15 -29.3543 -1.6957
-6 -6 -14 -22.2143 -5.4904
-6 -6 -13 21.1037 -33.6664
-6 -6 -12 -13.0279 0.3127
-6 -6 -11 16.3903 -10.4645
-6 -6 -10 -9.3977 53.1606
-6 -6 -9 -15.7270 -11.1391
-6 -6 -8 8.9995 30.7333
-6 -6 -7 22.2869 -23.6828
-6 -6 -6 -2.6695 -33.7066
-6 -6 -5 1.2885 47.9455
-6 -6 -4 31.5746 6.6016
-6 -6 -3 27.8161 34.5806
-6 -6 -2 9.6043 65.2805
-6 -6 -1 48.0082 -33.9398
-6 -5 -35 -4.4003 -1.1714
-6 -5 -34 -2.3412 12.4021
-6 -5 -33 -4.8072 -0.3697
-6 -5 -32 0.8957 -7.7801
-6 -5 -31 8.2825 8.4124
-6 -5 -30 -12.3397 0.3059
-6 -5 -29 -8.2172 11.0317
-6 -5 -28 5.3460 8.7097
-6 -5 -27 -3.2157 -0.4657
-6 -5 -26 12.4030 -9.5037
-6 -5 -25 -23.4000 -2.3125
-6 -5 -24 -15.1610 30.9193
-6 -5 -23 -5.6438 8.7491
-6 -5 -22 -11.1988 4.1534
-6 -5 -21 7.7478 -8.2122
-6 -5 -20 23.2620 -2.4474
-6 -5 -19 14.9255 5.8190
-6 -5 -18 17.3049 -24.9243
-6 -5 -17 6.0015 -11.7335
-6 -5 -16 -23.8770 27.3418
-6 -5 -15 12.8769 -8.4900
-6 -5 -14 -19.2649 -1.2769
-6 -5 -13 26.6490 25.2078
-6 -5 -12 45.0209 -50.5750
-6 -5 -11 0.8007 -42.0722
-6 -5 -10 54.1813 -13.9750
-6 -5 -9 -5.5919 -18.9806
-6 -5 -8 -29.1760 17.8870
-6 -5 -7 -3.1449 29.3232
-6 -5 -6 -60.4996 -12.3432
-6 -5 -5 2.5267 -29.7085
-6 -5 -4 120.3103 -32.3877
-6 -5 -3 -42.4227 -4.7026
-6 -5 -2 9.6873 34.3428
-6 -5 -1 21.8628 -2.5483
-6 -4 -35 -1.0027 -2.7796
-6 -4 -34 -11.9903 -1.1406
-6 -4 -33 11.1522 -6.0484
-6 -4 -32 9.6353 1.0273
-6 -4 -31 7.7953 -4.9023
-6 -4 -30 -4.4233 13.8368
-6 -4 -29 23.8616 5.8325
-6 -4 -28 -14.9682 6.4919
-6 -4 -27 2.2037 1.5552
-6 -4 -26 5.5537 -7.2794
-6 -4 -25 -6.8932 9.3629
-6 -4 -24 -10.6823 8.9551
-6 -4 -23 29.5170 -2.0031
-6 -4 -22 9.2849 -20.3740
-6 -4 -21 8.0761 -8.1213
-6 -4 -20 -0.7155 -1.7191
-6 -4 -19 -5.5293 -17.7000
-6 -4 -18 -22.1830 25.2625
-6 -4 -17 27.5407 -1.5817
-6 -4 -16 -17.8994 1.5455
-6 -4 -15 0.1013 38.2048
-6 -4 -14 42.7744 -1.7945
-6 -4 -13 -11.3485 17.0267
-6 -4 -12 8.0698 -20.7509
-6 -4 -11 15.2791 -41.3783
-6 -4 -10 -7.9604 3.6923
-6 -4 -9 19.5333 29.1389
-6 -4 -8 11.8648 30.2559
-6 -4 -7 -3.7488 63.2076
-6 -4 -6 19.6181 -61.2738
-6 -4 -5 14.7310 22.4948
-6 -4 -4 6.4726 -33.3583
-6 -4 -3 25.7830 -24.0080
-6 -4 -2 9.4528 39.7732
-6 -4 -1 1.8657 20.6745
-6 -3 -35 1.1403 1.7608
-6 -3 -34 -2.6955 -4.7035
-6 -3 -33 7.4743 11.0635
-6 -3 -32 -14.9488 -23.3319
-6 -3 -31 9.8298 -8.1357
-6 -3 -30 -5.3572 -9.6478
-6 -3 -29 -7.4602 19.6327
-6 -3 -28 -0.6460 5.1805
-6 -3 -27 2.1947 17.4306
-6 -3 -26 0.3601 -10.3545
-6 -3 -25 -9.6600 7.3352
-6 -3 -24 5.1005 -2.3791
-6 -3 -23 11.8983 -9.6124
-6 -3 -22 1.7666 4.3189
-6 -3 -21 12.5570 12.1535
-6 -3 -20 32.7542 -4.4614
-6 -3 -19 -1.6273 1.8058
-6 -3 -18 5.6040 -33.7428
-6 -3 -17 1.7508 -43.0967
-6 -3 -16 -3.6418 -48.5230
-6 -3 -15 6.3355 25.7743
-6 -3 -14 20.2073 -28.9519
-6 -3 -13 17.7873 28.4454
-6 -3 -12 -4.1238 0.8179
-6 -3 -11 -1.6355 -48.3123
-6 -3 -10 -18.4841 -2.4583
-6 -3 -9 -42.6572 -28.8721
-6 -3 -8 49.2873 63.1276
-6 -3 -7 -23.0881 14.8950
-6 -3 -6 -32.7556 16.4446
-6 -3 -5 -48.0246 -14.3088
-6 -3 -4 22.0362 -42.2939
-6 -3 -3 -1.1985 -2.7069
-6 -3 -2 19.1995 33.3772
-6 -3 -1 9.5732 -41.1804
-6 -2 -36 -8.7951 6.8188
-6 -2 -35 -0.2804 -2.9904
-6 -2 -34 4.0608 4.8561
-6 -2 -33 -9.5195 7.2685
-6 -2 -32 4.2538 -10.6520
-6 -2 -31 3.0715 1.4959
-6 -2 -30 -5.5389 0.2364
-6 -2 -29 21.3219 -13.8416
-6 -2 -28 24.9711 4.2166
-6 -2 -27 1.4835 0.2929
-6 -2 -26 -13.1826 -15.7341
-6 -2 -25 -8.7326 1.3987
-6 -2 -24 -15.0991 -14.7703
-6 -2 -23 34.4467 5.9644
-6 -2 -22 -1.6144 2.7635
-6 -2 -21 9.5617 -4.2719
-6 -2 -20 34.4236 4.4207
-6 -2 -19 -41.0367 -4.1859
-6 -2 -18 -80.8070 2.0901
-6 -2 -17 10.9410 12.1068
-6 -2 -16 -10.9789 8.1352
-6 -2 -15 12.2978 -28.8409
-6 -2 -14 25.6634 -45.9604
-6 -2 -13 -16.5527 4.7037
-6 -2 -12 36.5097 2.6842
-6 -2 -11 -27.5344 1.3536
-6 -2 -10 14.9108 -6.4193
-6 -2 -9 19.1263 4.6828
-6 -2 -8 9.9242 20.5938
-6 -2 -7 37.9275 -41.8633
-6 -2 -6 42.3536 -28.2244
-6 -2 -5 -9.8149 22.1942
-6 -2 -4 10.2026 -61.4316
-6 -2 -3 41.1333 53.1268
-6 -2 -2 23.5161 -34.5549
-6 -2 -1 34.1716 -10.4863
-6 -1 -36 0.4637 -9.7046
-6 -1 -35 -6.4191 -5.5064
-6 -1 -34 -9.0757 16.1330
-6 -1 -33 8.0307 -2.2611
-6 -1 -32 -12.7325 11.2572
-6 -1 -31 19.5540 0.2717
-6 -1 -30 -5.9347 -28.8027
-6 -1 -29 -13.5966 -22.6195
-6 -1 -28 -16.9008 7.8838
-6 -1 -27 12.7825 0.8173
-6 -1 -26 14.3536 -9.9971
-6 -1 -25 19.1755 -13.9673
-6 -1 -24 5.9498 9.1236
-6 -1 -23 30.0671 25.5462
-6 -1 -22 3.2770 -7.5105
-6 -1 -21 -9.9483 -5.2123
-6 -1 -20 -4.4239 -15.9388
-6 -1 -19 -41.5790 -4.4380
-6 -1 -18 8.7685 3.7156
-6 -1 -17 1.9222 -36.1415
-6 -1 -16 -23.5121 -28.2473
-6 -1 -15 10.2204 -1.5419
-6 -1 -14 -26.3295 23.9479
-6 -1 -13 15.6743 15.4837
-6 -1 -12 20.8356 15.3685
-6 -1 -11 7.3584 -34.9604
-6 -1 -10 18.8513 1.8665
-6 -1 -9 -43.8970 -25.0568
-6 -1 -8 -17.6579 -1.0690
-6 -1 -7 18.2244 17.3912
-6 -1 -6 -20.7919 30.5163
-6 -1 -5 -46.4333 -36.6285
-6 -1 -4 74.9449 43.7920
-6 -1 -3 12.3952 -28.7753
-6 -1 -2 26.1469 -46.9219
-6 -1 -1 6.8946 -1.7243
-5 -32 -2 -15.3462 21.8678
-5 -32 -1 -8.2705 41.1758
-5 -31 -10 2.8265 29.6109
-5 -31 -9 -16.3622 31.2407
-5 -31 -8 44.2695 10.7688
-5 -31 -7 -3.1330 11.3290
-5 -31 -6 30.6134 -1.3994
-5 -31 -5 -3.5948 33.9418
-5 -31 -4 -6.3186 9.3226
-5 -31 -3 3.9359 9.9723
-5 -31 -2 17.8676 8.6212
-5 -31 -1 15.0892 -17.6494
-5 -30 -12 54.2859 21.7914
-5 -30 -11 7.0335 13.1499
-5 -30 -10 24.8476 -2.5582
-5 -30 -9 29.1575 12.9424
-5 -30 -8 7.9735 2.4207
-5 -30 -7 10.8595 -17.5532
-5 -30 -6 12.6684 -1.3706
-5 -30 -5 9.3154 -7.8887
-5 -30 -4 7.7658 45.7601
-5 -30 -3 -17.5430 10.2379
-5 -30 -2 -36.2697 11.6797
-5 -30 -1 7.6438 0.1843
-5 -29 -14 14.1884 -13.3435
-5 -29 -13 20.3110 6.7509
-5 -29 -12 -6.5021 15.9633
-5 -29 -11 -2.6809 -3.3887
-5 -29 -10 4.7969 17.9161
-5 -29 -9 -3.4877 3.2329
-5 -29 -8 -18.8367 19.4352
-5 -29 -7 9.0382 25.9472
-5 -29 -6 -13.4131 20.8725
-5 -29 -5 -10.5059 -49.1620
-5 -29 -4 -8.6329 -7.6383
-5 -29 -3 -17.8758 -12.1450
-5 -29 -2 6.3025 -16.7853
-5 -29 -1 10.6374 22.7696
-5 -28 -18 39.1771 -6.9408
-5 -28 -17 -21.9136 -5.5911
-5 -28 -16 5.3968 6.1790
-5 -28 -15 10.2202 10.5456
-5 -28 -14 -4.1508 -14.0565
-5 -28 -13 18.5023 5.6056
-5 -28 -12 64.1749 -18.8205
-5 -28 -11 -0.1551 -7.8878
-5 -28 -10 19.7254 5.0057
-5 -28 -9 20.3102 0.0691
-5 -28 -8 15.3977 4.4479
-5 -28 -7 4.8058 18.9846
-5 -28 -6 25.0893 -27.6007
-5 -28 -5 -1.9022 -29.4122
-5 -28 -4 6.3950 -9.5492
-5 -28 -3 -3.5061 18.5515
-5 -28 -2 -1.9611 -17.7117
-5 -28 -1 12.1343 18.8185
-5 -27 -19 12.1542 -4.7991
-5 -27 -18 -11.8149 -3.2093
-5 -27 -17 -14.0972 -18.8888
-5 -27 -16 -15.4870 -7.3684
-5 -27 -15 -7.7359 -2.4357
-5 -27 -14 -7.0835 2.9319
-5 -27 -13 -26.5746 0.5142
-5 -27 -12 -23.3032 15.6839
-5 -27 -11 -35.6942 -15.0298
-5 -27 -10 -11.2631 24.2824
-5 -27 -9 -19.5882 -3.1724
-5 -27 -8 7.9853 -14.7411
-5 -27 -7 2.6931 -2.7354
-5 -27 -6 10.1609 -19.4440
-5 -27 -5 -2.1622 -4.2428
-5 -27 -4 -42.3192 10.7105
-5 -27 -3 -4.0466 -11.6102
-5 -27 -2 11.8421 19.4238
-5 -27 -1 -1.3382 -18.5148
-5 -26 -21 5.6161 -4.3862
-5 -26 -20 -22.5914 -1.9767
-5 -26 -19 8.6894 8.2434
-5 -26 -18 5.5664 0.9858
-5 -26 -17 6.2706 -5.1605
-5 -26 -16 -1.8729 -1.8469
-5 -26 -15 8.7695 29.4367
-5 -26 -14 -7.9440 15.3901
-5 -26 -13 -11.6313 8.3588
-5 -26 -12 -9.6457 14.4576
-5 -26 -11 5.6088 19.0254
-5 -26 -10 -24.8781 12.0211
-5 -26 -9 -1.9270 -0.7767
-5 -26 -8 -13.0623 -3.5367
-5 -26 -7 -19.2010 -26.1212
-5 -26 -6 23.1192 -11.8391
-5 -26 -5 -23.8041 -26.5548
-5 -26 -4 40.9717 -0.0920
-5 -26 -3 -20.1600 0.8816
-5 -26 -2 -69.0270 8.4790
-5 -26 -1 15.2821 9.4934
-5 -25 -23 -5.8500 1.3213
-5 -25 -22 3.4960 8.0889
-5 -25 -21 4.2692 12.1636
-5 -25 -20 -12.4114 -9.7511
-5 -25 -19 14.2375 19.9374
-5 -25 -18 -22.4732 -22.1283
-5 -25 -17 11.7642 9.7840
-5 -25 -16 -16.4304 -27.0085
-5 -25 -15 8.9043 2.0838
-5 -25 -14 -20.7724 30.2819
-5 -25 -13 29.5556 -3.2335
-5 -25 -12 -22.5282 -4.9773
-5 -25 -11 7.5247 21.8190
-5 -25 -10 3.2260 -2.6508
-5 -25 -9 -13.8097 19.4078
-5 -25 -8 -24.0001 37.6597
-5 -25 -7 -18.2965 6.8547
-5 -25 -6 4.4041 17.3026
-5 -25 -5 -7.7987 -20.7372
-5 -25 -4 -9.4862 -8.7533
-5 -25 -3 -1.1344 -15.1472
-5 -25 -2 -11.0546 13.8647
-5 -25 -1 6.4891 6.5755
-5 -24 -24 5.2543 3.8265
-5 -24 -23 16.4366 2.3023
-5 -24 -22 -12.1000 9.2266
-5 -24 -21 23.4170 -0.6072
-5 -24 -20 -5.3252 0.1136
-5 -24 -19 -7.3754 1.5983
-5 -24 -18 14.6589 8.1305
-5 -24 -17 -6.7223 3.6503
-5 -24 -16 12.6239 5.4340
-5 -24 -15 -32.7788 23.1880
-5 -24 -14 -3.9582 -5.9642
-5 -24 -13 -8.5597 -10.9149
-5 -24 -12 -10.4325 -16.2430
-5 -24 -11 9.1307 -14.0414
-5 -24 -10 -1.2175 0.2960
-5 -24 -9 -7.0994 -1.2206
-5 -24 -8 4.7223 -3.2541
-5 -24 -7 5.1507 6.7351
-5 -24 -6 -35.7173 -21.8203
-5 -24 -5 5.0110 -7.5838
-5 -24 -4 -22.9517 9.0470
-5 -24 -3 -6.8022 0.3751
-5 -24 -2 30.8750 1.6524
-5 -24 -1 15.0050 -0.9970
-5 -23 -25 -0.0081 -6.6941
-5 -23 -24 -0.9560 7.8967
-5 -23 -23 -7.1124 5.0852
-5 -23 -22 3.3805 -2.4376
-5 -23 -21 -15.0748 -0.4230
-5 -23 -20 -4.9825 -17.5684
-5 -23 -19 -5.1536 8.6375
-5 -23 -18 -4.3934 2.4720
-5 -23 -17 22.7565 16.4266
-5 -23 -16 7.1725 4.7387
-5 -23 -15 -4.2098 11.8930
-5 -23 -14 -34.1106 -14.0385
-5 -23 -13 -7.6182 -6.4441
-5 -23 -12 -46.1667 18.1891
-5 -23 -11 -24.6217 -6.4990
-5 -23 -10 -6.8572 3.6382
-5 -23 -9 -7.8709 24.8025
-5 -23 -8 -3.6506 4.3593
-5 -23 -7 1.8775 14.4280
-5 -23 -6 -18.6662 -3.9748
-5 -23 -5 14.3508 11.4214
-5 -23 -4 -13.1049 -33.4784
-5 -23 -3 -29.8031 7.6086
-5 -23 -2 1.2021 6.5868
-5 -23 -1 -43.7342 7.8196
-5 -22 -26 -4.1106 -3.9993
-5 -22 -25 9.1843 4.9667
-5 -22 -24 2.3131 0.7019
-5 -22 -23 3.1939 9.8968
-5 -22 -22 -0.8368 -3.3608
-5 -22 -21 -6.4251 -2.1343
-5 -22 -20 7.3363 -5.8632
-5 -22 -19 2.2360 -11.8190
-5 -22 -18 -10.2615 5.1053
-5 -22 -17 20.3633 6.0620
-5 -22 -16 -1.7328 4.8883
-5 -22 -15 -40.8986 -12.4203
-5 -22 -14 7.1354 17.7099
-5 -22 -13 -20.3832 -23.1140
-5 -22 -12 4.9977 -10.8855
-5 -22 -11 52.6259 15.5692
-5 -22 -10 -22.1322 8.1578
-5 -22 -9 -17.6028 7.1821
-5 -22 -8 11.5548 9.7533
-5 -22 -7 -20.1965 16.1436
-5 -22 -6 12.7697 -0.3000
-5 -22 -5 38.5616 19.4314
-5 -22 -4 -1.7835 -9.8868
-5 -22 -3 41.7057 37.9480
-5 -22 -2 9.1384 4.5163
-5 -22 -1 -7.8172 5.3696
-5 -21 -27 6.8159 -2.0587
-5 -21 -26 -9.9543 -0.5030
-5 -21 -25 15.5689 -0.2172
-5 -21 -24 -2.9800 -15.2975
-5 -21 -23 19.4690 -5.2461
-5 -21 -22 6.8722 2.4227
-5 -21 -21 6.4241 1.3942
-5 -21 -20 -0.3988 8.6577
-5 -21 -19 -4.5051 -0.0161
-5 -21 -18 -7.7291 7.8771
-5 -21 -17 -28.4792 -9.5042
-5 -21 -16 24.2574 -1.4210
-5 -21 -15 -7.7429 -0.4685
-5 -21 -14 -6.3516 -13.7428
-5 -21 -13 15.8583 -22.5071
-5 -21 -12 2.8508 -4.3056
-5 -21 -11 -12.1696 -2.5548
-5 -21 -10 9.8761 -6.6391
-5 -21 -9 13.0666 21.9824
-5 -21 -8 20.9120 -9.3476
-5 -21 -7 -9.4013 7.6425
-5 -21 -6 -22.5242 28.5611
-5 -21 -5 -31.9977 -29.9803
-5 -21 -4 -17.1353 -6.7121
-5 -21 -3 -2.7833 15.2809
-5 -21 -2 6.1067 5.2620
-5 -21 -1 -4.0681 30.4882
-5 -20 -28 3.0598 10.4822
-5 -20 -27 4.4724 1.1995
-5 -20 -26 16.9667 4.0785
-5 -20 -25 6.0705 1.5046
-5 -20 -24 3.9499 -3.1083
-5 -20 -23 13.9436 -5.1556
-5 -20 -22 29.7817 25.7048
-5 -20 -21 6.0751 4.4900
-5 -20 -20 16.7384 1.3004
-5 -20 -19 3.2401 -0.8844
-5 -20 -18 -14.0449 9.7408
-5 -20 -17 -13.3795 6.2650
-5 -20 -16 7.3154 4.1392
-5 -20 -15 10.3153 -28.9709
-5 -20 -14 -13.3708 5.0840
-5 -20 -13 8.5441 -5.4012
-5 -20 -12 10.1624 40.9541
-5 -20 -11 -7.4562 6.2410
-5 -20 -10 24.8824 35.4899
-5 -20 -9 2.7539 5.1016
-5 -20 -8 17.5767 -17.0834
-5 -20 -7 26.8497 -3.1417
-5 -20 -6 -1.7710 19.4228
-5 -20 -5 30.4671 -8.9321
-5 -20 -4 -2.1790 0.1719
-5 -20 -3 -1.3309 -28.9488
-5 -20 -2 8.8619 6.1488
-5 -20 -1 41.0405 -23.8825
-5 -19 -29 -9.3445 -2.0064
-5 -19 -28 3.1967 -7.6528
-5 -19 -27 9.1248 -15.8006
-5 -19 -26 -4.8424 -1.1402
-5 -19 -25 1.1625 -7.5833
-5 -19 -24 -8.0498 -12.1956
-5 -19 -23 3.4755 12.0006
-5 -19 -22 4.0010 -8.0969
-5 -19 -21 18.2768 -1.4922
-5 -19 -20 -22.2773 22.4279
-5 -19 -19 -6.0411 2.7278
-5 -19 -18 -41.0429 11.4331
-5 -19 -17 -8.3805 -0.4259
-5 -19 -16 1.6334 2.6002
-5 -19 -15 -0.2964 0.5404
-5 -19 -14 18.4368 -20.3056
-5 -19 -13 -6.2278 -1.7626
-5 -19 -12 19.7523 17.5975
-5 -19 -11 -12.2474 -14.7489
-5 -19 -10 -8.2046 21.1602
-5 -19 -9 -18.3338 -4.3793
-5 -19 -8 14.1354 -23.4657
-5 -19 -7 2.1416 5.3194
-5 -19 -6 -5.5951 -12.9112
-5 -19 -5 -12.2054 -5.3033
-5 -19 -4 0.8694 23.1659
-5 -19 -3 6.9266 -13.9450
-5 -19 -2 -5.9323 23.6207
-5 -19 -1 15.9456 -4.5870
-5 -18 -30 -4.4280 0.2848
-5 -18 -29 1.8893 -6.5270
-5 -18 -28 7.1084 1.8860
-5 -18 -27 8.9188 -0.0293
-5 -18 -26 1.3950 -5.5372
-5 -18 -25 22.0523 -8.2014
-5 -18 -24 3.9762 0.1506
-5 -18 -23 3.1325 -20.4170
-5 -18 -22 32.8217 21.0878
-5 -18 -21 14.9013 5.2528
-5 -18 -20 4.8198 18.9205
-5 -18 -19 32.3426 -8.5444
-5 -18 -18 -8.5434 -12.9563
-5 -18 -17 5.9703 4.2812
-5 -18 -16 27.3232 18.8069
-5 -18 -15 11.3308 10.3984
-5 -18 -14 10.6736 -7.0411
-5 -18 -13 -15.2183 25.6590
-5 -18 -12 -23.3384 0.4256
-5 -18 -11 -18.8052 7.4619
-5 -18 -10 -22.3929 -1.8740
-5 -18 -9 -7.1305 -12.8219
-5 -18 -8 -24.6613 -13.5442
-5 -18 -7 -6.3905 -42.7753
-5 -18 -6 -9.1633 -9.7536
-5 -18 -5 -1.9258 10.5314
-5 -18 -4 -8.7657 -3.0159
-5 -18 -3 -17.1900 -23.8899
-5 -18 -2 -15.1976 25.8661
-5 -18 -1 1.0488 -16.4126
-5 -17 -31 -2.7629 -3.0704
-5 -17 -30 -3.1561 -7.3860
-5 -17 -29 3.1358 -1.3819
-5 -17 -28 -0.2480 3.9224
-5 -17 -27 6.4865 -9.5892
-5 -17 -26 -1.9732 -0.2937
-5 -17 -25 10.4360 -0.0414
-5 -17 -24 -2.5145 -10.7771
-5 -17 -23 8.2752 -3.1525
-5 -17 -22 7.9292 10.3289
-5 -17 -21 23.4398 -12.6995
-5 -17 -20 1.7797 -4.3087
-5 -17 -19 15.9551 4.2868
-5 -17 -18 -16.3241 -0.6830
-5 -17 -17 -6.9350 18.8696
-5 -17 -16 10.2783 -0.3831
-5 -17 -15 24.4273 -5.7301
-5 -17 -14 -19.0211 16.4356
-5 -17 -13 -19.2088 -2.5895
-5 -17 -12 -5.3382 -6.3095
-5 -17 -11 2.4809 -17.8845
-5 -17 -10 48.8759 1.3104
-5 -17 -9 -16.9734 25.2083
-5 -17 -8 22.0752 -2.0494
-5 -17 -7 7.4902 26.7241
-5 -17 -6 -14.7822 22.4651
-5 -17 -5 -3.6754 -12.0677
-5 -17 -4 -26.4320 -9.0329
-5 -17 -3 11.9099 13.3558
-5 -17 -2 -9.3827 13.1517
-5 -17 -1 -17.6500 20.9910
-5 -16 -31 3.1219 -12.7683
-5 -16 -30 2.0593 4.6592
-5 -16 -29 13.1002 -5.6438
-5 -16 -28 7.4014 2.1575
-5 -16 -27 3.3462 -10.5452
-5 -16 -26 20.9470 -1.3433
-5 -16 -25 11.5717 -15.3079
-5 -16 -24 -6.4623 -3.9302
-5 -16 -23 -5.3729 5.9664
-5 -16 -22 9.0757 -4.4147
-5 -16 -21 30.9076 19.0598
-5 -16 -20 28.0909 2.2252
-5 -16 -19 22.5443 27.2842
-5 -16 -18 3.2287 9.7510
-5 -16 -17 -8.2326 5.2882
-5 -16 -16 -2.9221 5.1504
-5 -16 -15 -8.3393 22.8645
-5 -16 -14 1.2145 -33.8324
-5 -16 -13 -29.1562 13.5606
-5 -16 -12 -17.4269 -11.4708
-5 -16 -11 -35.3920 6.4927
-5 -16 -10 -10.0414 -1.5368
-5 -16 -9 -5.6008 -10.2715
-5 -16 -8 -14.6506 -14.7646
-5 -16 -7 18.2007 -7.1135
-5 -16 -6 -30.2884 -25.4879
-5 -16 -5 -16.0013 47.2484
-5 -16 -4 -29.6251 13.7782
-5 -16 -3 -38.0038 4.6752
-5 -16 -2 -12.6735 -14.7792
-5 -16 -1 -13.6048 -24.8849
-5 -15 -32 -5.0893 -4.2249
-5 -15 -31 -2.9801 -4.8500
-5 -15 -30 3.4080 -13.1455
-5 -15 -29 2.0859 -3.0582
-5 -15 -28 3.0665 4.4334
-5 -15 -27 18.4056 0.6469
-5 -15 -26 6.2034 0.6690
-5 -15 -25 11.8045 -5.9080
-5 -15 -24 -5.7173 6.8990
-5 -15 -23 -11.8797 -5.8303
-5 -15 -22 -12.9664 23.2179
-5 -15 -21 -20.2309 -31.2612
-5 -15 -20 6.5838 -22.5392
-5 -15 -19 19.0973 -26.4029
-5 -15 -18 25.3732 -1.5828
-5 -15 -17 -6.5446 -6.6403
-5 -15 -16 11.6579 37.4523
-5 -15 -15 3.2176 -10.4658
-5 -15 -14 36.3198 -30.3177
-5 -15 -13 -4.6754 -17.8231
-5 -15 -12 16.7761 8.4386
-5 -15 -11 21.2034 -13.1012
-5 -15 -10 5.9734 3.5706
-5 -15 -9 12.0715 -7.3952
-5 -15 -8 -12.3602 7.1175
-5 -15 -7 9.6705 -1.7608
-5 -15 -6 8.7853 2.2512
-5 -15 -5 7.5097 -2.9132
-5 -15 -4 1.5797 5.2669
-5 -15 -3 -33.8395 -12.0222
-5 -15 -2 23.5275 -11.7761
-5 -15 -1 -40.9754 31.2670
-5 -14 -32 -3.3578 -2.5190
-5 -14 -31 0.8871 -6.2819
-5 -14 -30 13.5166 -2.6674
-5 -14 -29 7.1915 -7.8216
-5 -14 -28 10.9227 -2.3084
-5 -14 -27 3.3798 -4.6811
-5 -14 -26 -17.4075 -7.6563
-5 -14 -25 -1.9050 -4.1763
-5 -14 -24 13.8921 6.8008
-5 -14 -23 -22.1907 13.8944
-5 -14 -22 -6.2735 3.6856
-5 -14 -21 30.0179 -0.9375
-5 -14 -20 10.3425 -26.4596
-5 -14 -19 25.8910 5.8743
-5 -14 -18 -0.9472 -13.1380
-5 -14 -17 -2.8486 -26.3780
-5 -14 -16 14.3015 -25.6901
-5 -14 -15 -10.0151 -14.3639
-5 -14 -14 10.7854 -16.6412
-5 -14 -13 -1.2618 -4.9955
-5 -14 -12 -15.5828 1.9169
-5 -14 -11 2.4693 7.6954
-5 -14 -10 7.5629 33.0641
-5 -14 -9 -37.4965 -10.8241
-5 -14 -8 -0.3114 -6.7752
-5 -14 -7 8.7076 -3.1326
-5 -14 -6 6.2470 -43.7669
-5 -14 -5 -2.3702 71.4873
-5 -14 -4 -10.9177 38.0734
-5 -14 -3 -29.5952 33.8407
-5 -14 -2 -51.4119 20.8053
-5 -14 -1 10.9049 9.5382
-5 -13 -33 11.3578 -2.5573
-5 -13 -32 12.0196 -18.8062
-5 -13 -31 7.3194 -2.6214
-5 -13 -30 0.7966 -5.4898
-5 -13 -29 3.5888 -10.5306
-5 -13 -28 -2.5269 -2.0494
-5 -13 -27 0.2178 21.0418
-5 -13 -26 20.2960 -7.1977
-5 -13 -25 -10.9085 -22.0344
-5 -13 -24 -23.5435 -20.1098
-5 -13 -23 -28.9170 -50.2022
-5 -13 -22 -27.6214 -8.5349
-5 -13 -21 5.0133 22.4749
-5 -13 -20 6.3253 -28.5866
-5 -13 -19 -2.1686 -14.7530
-5 -13 -18 47.7867 1.6393
-5 -13 -17 -11.0727 -18.7016
-5 -13 -16 -1.4069 0.9844
-5 -13 -15 11.4883 3.6126
-5 -13 -14 12.6895 -6.4990
-5 -13 -13 -9.8756 -24.5832
-5 -13 -12 -17.0880 0.0078
-5 -13 -11 -4.4040 39.7117
-5 -13 -10 12.7538 5.2243
-5 -13 -9 13.2552 -3.2185
-5 -13 -8 -8.2128 -22.0866
-5 -13 -7 6.0001 -21.6993
-5 -13 -6 -8.5397 2.2268
-5 -13 -5 11.5939 -6.3048
-5 -13 -4 -22.4123 25.6499
-5 -13 -3 18.8557 1.8929
-5 -13 -2 16.3591 28.0451
-5 -13 -1 -38.0953 20.3557
-5 -12 -33 8.4191 -7.7233
-5 -12 -32 4.8585 -10.0557
-5 -12 -31 -4.7607 -10.8352
-5 -12 -30 4.3906 4.2427
-5 -12 -29 5.1843 13.8840
-5 -12 -28 7.3946 -2.3303
-5 -12 -27 -2.1217 -3.3661
-5 -12 -26 -1.0551 -13.0703
-5 -12 -25 3.8009 14.7972
-5 -12 -24 -23.9087 -1.5473
-5 -12 -23 -35.0103 9.7423
-5 -12 -22 24.7157 -12.7521
-5 -12 -21 18.5425 7.4595
-5 -12 -20 32.6408 -37.1275
-5 -12 -19 36.6494 35.2621
-5 -12 -18 -34.9245 -1.8202
-5 -12 -17 -22.2520 42.4730
-5 -12 -16 5.3486 -5.7007
-5 -12 -15 22.6175 -6.7564
-5 -12 -14 -2.7876 -3.4533
-5 -12 -13 18.4697 37.2478
-5 -12 -12 -55.6542 -33.2962
-5 -12 -11 -27.3579 -2.6934
-5 -12 -10 21.5234 9.8104
-5 -12 -9 24.3477 -26.7478
-5 -12 -8 17.8362 2.1941
-5 -12 -7 53.6303 2.0282
-5 -12 -6 2.2716 -13.5439
-5 -12 -5 -28.4468 -17.1433
-5 -12 -4 19.8100 23.2609
-5 -12 -3 -32.2514 12.8380
-5 -12 -2 -28.2338 -23.0074
-5 -12 -1 27.2846 -1.5456
-5 -11 -34 -0.3267 -6.1648
-5 -11 -33 -7.0027 -3.5580
-5 -11 -32 -2.0852 6.7391
-5 -11 -31 -2.2933 -0.2788
-5 -11 -30 1.9519 2.9421
-5 -11 -29 10.2568 -2.7761
-5 -11 -28 -10.1077 -16.2967
-5 -11 -27 -2.9486 -11.3852
-5 -11 -26 6.4705 -7.1418
-5 -11 -25 -0.9155 -8.3790
-5 -11 -24 -4.7676 13.4078
-5 -11 -23 -16.9713 3.7233
-5 -11 -22 -21.0234 -16.1658
-5 -11 -21 13.6013 -17.7574
-5 -11 -20 8.3259 8.0308
-5 -11 -19 4.1224 -2.1943
-5 -11 -18 52.1293 14.8366
-5 -11 -17 11.9465 -0.2610
-5 -11 -16 1.4314 9.6869
-5 -11 -15 -28.4185 13.4267
-5 -11 -14 -33.0000 -22.4947
-5 -11 -13 -38.2775 33.0302
-5 -11 -12 2.3644 12.4633
-5 -11 -11 -14.8981 6.0184
-5 -11 -10 -18.2856 36.0748
-5 -11 -9 -16.5934 -34.6916
-5 -11 -8 -2.5105 -10.4138
-5 -11 -7 -47.2973 15.1998
-5 -11 -6 19.9776 7.6379
-5 -11 -5 17.5440 26.1551
-5 -11 -4 -13.6541 26.2247
-5 -11 -3 -3.9579 -54.9661
-5 -11 -2 13.6905 -0.6672
-5 -11 -1 1.6647 -43.8672
-5 -10 -34 -6.6312 -3.2426
-5 -10 -33 -27.4281 15.0722
-5 -10 -32 5.3179 -4.8038
-5 -10 -31 -20.8638 -7.4014
-5 -10 -30 -4.4863 -11.2553
-5 -10 -29 3.6615 -2.2022
-5 -10 -28 5.2230 -7.9687
-5 -10 -27 -7.6252 20.6752
-5 -10 -26 2.7613 -32.1607
-5 -10 -25 8.8418 -10.7561
-5 -10 -24 44.7407 12.1261
-5 -10 -23 -52.7195 -13.4918
-5 -10 -22 -17.1908 6.7472
-5 -10 -21 -15.6306 4.7484
-5 -10 -20 0.5248 -6.5487
-5 -10 -19 11.6263 -3.1754
-5 -10 -18 27.0755 -9.7944
-5 -10 -17 -8.9571 14.9257
-5 -10 -16 11.0361 22.7505
-5 -10 -15 36.2079 33.9565
-5 -10 -14 20.5184 -17.6982
-5 -10 -13 -9.7878 -8.0959
-5 -10 -12 -4.0387 -12.6084
-5 -10 -11 -74.1326 -25.6016
-5 -10 -10 -5.6224 12.9645
-5 -10 -9 36.7812 38.8079
-5 -10 -8 62.2534 -3.1899
-5 -10 -7 84.4167 33.2508
-5 -10 -6 12.2511 -31.5489
-5 -10 -1 44.3554 -13.2343
-5 -9 -35 5.4560 2.8604
-5 -9 -34 6.6017 2.6580
-5 -9 -33 1.5453 11.1586
-5 -9 -32 6.5106 -5.9599
-5 -9 -31 -2.4879 -3.3919
-5 -9 -30 12.2248 -2.6924
-5 -9 -29 8.4036 -2.1642
-5 -9 -28 1.1998 -17.3828
-5 -9 -27 -22.1092 1.5229
-5 -9 -26 33.2888 3.3982
-5 -9 -25 -20.7090 -34.1719
-5 -9 -24 17.0978 -8.4853
-5 -9 -23 13.2879 14.4088
-5 -9 -22 -6.9218 3.9278
-5 -9 -21 -13.1967 26.7699
-5 -9 -20 -15.2085 -27.8126
-5 -9 -19 -9.4239 -6.9539
-5 -9 -18 -5.4133 8.0798
-5 -9 -17 71.0613 0.6933
-5 -9 -16 6.7764 30.9090
-5 -9 -15 -1.6911 1.0854
-5 -9 -14 -20.2222 -8.9934
-5 -9 -13 -20.9583 -12.4587
-5 -9 -12 -51.1588 -3.5822
-5 -9 -11 60.8748 24.9981
-5 -9 -10 -19.9153 45.3304
-5 -9 -9 40.7581 11.8633
-5 -9 -8 5.4668 -14.5830
-5 -9 -7 8.4555 -4.7976
-5 -9 -6 12.1098 5.2310
-5 -9 -5 19.3674 -0.1340
-5 -8 -35 6.6318 4.3679
-5 -8 -34 2.5020 5.7385
-5 -8 -33 -14.0435 -0.1732
-5 -8 -32 -6.2494 -7.6282
-5 -8 -31 0.2817 -6.7007
-5 -8 -30 -1.0596 -0.6016
-5 -8 -29 -0.8664 -2.3940
-5 -8 -28 15.8604 -10.9271
-5 -8 -27 8.1788 21.2073
-5 -8 -26 -17.1419 -9.4406
-5 -8 -25 9.2769 -31.5252
-5 -8 -24 26.2679 -15.5335
-5 -8 -23 -2.2600 -12.5945
-5 -8 -22 29.7082 16.4359
-5 -8 -21 -24.0097 3.2692
-5 -8 -20 1.8620 38.6045
-5 -8 -19 -3.8586 5.5424
-5 -8 -18 -2.0640 13.4379
-5 -8 -17 0.3510 4.8036
-5 -8 -16 -28.5681 -18.3761
-5 -8 -15 -19.4471 20.7035
-5 -8 -14 -43.8673 21.8825
-5 -8 -13 2.3621 -0.2899
-5 -8 -12 -3.2467 11.4446
-5 -8 -11 -9.3101 61.6637
-5 -8 -10 -6.1116 -9.9490
-5 -8 -9 -32.7525 58.8456
-5 -8 -8 16.7242 -18.3878
-5 -8 -7 -9.4056 74.8460
-5 -8 -6 -22.0474 -1.6372
-5 -8 -5 -61.8580 13.4237
-5 -8 -4 2.6994 15.0781
-5 -8 -3 10.2134 -15.6437
-5 -8 -2 18.9877 -20.8304
-5 -7 -35 -3.3277 -3.2502
-5 -7 -34 2.6215 2.3218
-5 -7 -33 5.6951 -6.7140
-5 -7 -32 12.1641 -6.2875
-5 -7 -31 -4.4890 8.5514
-5 -7 -30 9.6904 8.7880
-5 -7 -29 0.2914 -18.7160
-5 -7 -28 -1.9519 -3.6705
-5 -7 -27 -17.8820 -28.0568
-5 -7 -26 -19.3989 -21.2654
-5 -7 -25 -0.7649 8.6603
-5 -7 -24 -1.1144 -17.3476
-5 -7 -23 -24.1828 -1.5678
-5 -7 -22 1.3917 19.9893
-5 -7 -21 10.2711 -16.2689
-5 -7 -20 -5.9490 13.0761
-5 -7 -19 -19.1999 6.7191
-5 -7 -18 2.0808 9.5534
-5 -7 -17 18.6114 8.7970
-5 -7 -16 11.4366 29.4380
-5 -7 -15 7.0394 32.1809
-5 -7 -14 7.6585 -27.1327
-5 -7 -13 -2.1903 -39.4888
-5 -7 -12 15.8271 -11.8931
-5 -7 -11 17.7300 -27.6255
-5 -7 -10 10.3651 52.6524
-5 -7 -9 13.1732 99.0281
-5 -7 -8 -10.4103 -4.9429
-5 -7 -7 -40.7675 -13.6002
-5 -7 -6 33.4072 9.0921
-5 -7 -5 0.7788 -54.9527
-5 -7 -4 -10.9616 -0.5317
-5 -7 -3 13.7925 -6.7617
-5 -7 -2 -1.5908 41.3154
-5 -7 -1 -62.8955 -19.8423
-5 -6 -35 -0.3350 -6.4603
-5 -6 -34 11.1351 1.9530
-5 -6 -33 -0.4930 -1.5651
-5 -6 -32 -3.0022 4.3066
-5 -6 -31 0.4494 2.7063
-5 -6 -30 -8.1834 7.1259
-5 -6 -29 3.0655 -13.1318
-5 -6 -28 0.7894 -1.1518
-5 -6 -27 -5.3361 -25.4962
-5 -6 -26 -10.9039 11.0987
-5 -6 -25 2.8413 32.2688
-5 -6 -24 28.5421 -4.4291
-5 -6 -23 -14.0519 -11.3475
-5 -6 -22 8.9012 10.6874
-5 -6 -21 -17.2529 -4.9546
-5 -6 -20 -5.4599 2.1871
-5 -6 -19 19.9721 -19.2756
-5 -6 -18 -30.0344 53.4725
-5 -6 -17 -17.6232 0.9635
-5 -6 -16 3.3200 -18.8581
-5 -6 -15 -28.8019 6.4801
-5 -6 -14 5.8695 1.7700
-5 -6 -13 4.0242 4.9729
-5 -6 -12 -59.2981 10.0840
-5 -6 -11 18.1239 31.6901
-5 -6 -10 -8.9061 14.2294
-5 -6 -9 -75.4805 74.1380
-5 -6 -8 14.7517 34.3515
-5 -6 -7 -92.6555 46.9751
-5 -6 -6 0.5246 30.1763
-5 -6 -5 11.4327 -68.7264
-5 -6 -4 3.1032 34.2128
-5 -6 -3 82.6104 25.7099
-5 -6 -2 7.3344 15.8137
-5 -6 -1 -60.9348 20.7964
-5 -5 -36 5.3152 1.4183
-5 -5 -35 1.1049 5.5256
-5 -5 -34 -10.2899 -1.4182
-5 -5 -33 -1.6519 4.8938
-5 -5 -32 -5.2065 4.8922
-5 -5 -31 -1.5495 1.5478
-5 -5 -30 -4.5879 11.1052
-5 -5 -29 -25.3227 -0.3186
-5 -5 -28 -3.3602 -3.3490
-5 -5 -27 -7.6036 -3.2830
-5 -5 -26 -8.4992 -7.5491
-5 -5 -25 -0.0685 6.7248
-5 -5 -24 -0.4928 9.8446
-5 -5 -23 6.9801 -17.7046
-5 -5 -22 -41.6454 21.1895
-5 -5 -21 -5.5781 -6.7484
-5 -5 -20 -16.9831 -15.6566
-5 -5 -19 -7.3661 10.7581
-5 -5 -18 -2.1588 23.3414
-5 -5 -17 19.7392 7.0705
-5 -5 -16 23.3429 9.1051
-5 -5 -15 -4.8051 -25.5013
-5 -5 -14 2.9319 12.4824
-5 -5 -13 -43.6123 -18.0485
-5 -5 -12 -11.5109 -0.8419
-5 -5 -11 -54.8577 3.9342
-5 -5 -10 45.2787 4.1389
-5 -5 -9 39.4286 77.9670
-5 -5 -8 28.7126 31.5562
-5 -5 -7 -21.8316 -52.7813
-5 -5 -6 -71.8792 -13.8457
-5 -5 -5 -5.5312 -94.1697
-5 -5 -4 -37.2836 15.7641
-5 -5 -3 39.5926 50.2455
-5 -5 -2 45.5180 34.0180
-5 -5 -1 29.8954 54.6993
-5 -4 -36 0.9798 -4.6356
-5 -4 -35 -0.8499 9.3448
-5 -4 -34 13.2161 -4.3670
-5 -4 -33 -9.8869 14.6237
-5 -4 -32 -22.8294 12.7930
-5 -4 -31 -5.7895 9.6573
-5 -4 -30 -5.7389 11.0175
-5 -4 -29 -3.1887 9.9411
-5 -4 -28 24.8243 -10.8320
-5 -4 -27 -15.6899 -19.7518
-5 -4 -26 -8.3623 3.3112
-5 -4 -25 5.0921 0.0152
-5 -4 -24 -22.8277 14.5643
-5 -4 -23 9.5471 -0.1988
-5 -4 -22 29.7084 5.8497
-5 -4 -21 -8.5454 -8.9747
-5 -4 -20 -20.5366 22.1057
-5 -4 -19 -6.9158 1.9357
-5 -4 -18 -3.8159 -7.9693
-5 -4 -17 -41.1516 -2.0721
-5 -4 -16 56.8011 -20.6761
-5 -4 -15 -8.2610 -40.2505
-5 -4 -14 -28.3786 17.9789
-5 -4 -13 36.6969 30.3028
-5 -4 -12 -24.2422 2.2134
-5 -4 -11 -59.1141 26.7438
-5 -4 -10 10.1175 -8.3261
-5 -4 -9 -4.3008 -66.4405
-5 -4 -8 48.3858 -4.0975
-5 -4 -7 -14.5897 -7.2768
-5 -4 -6 15.8664 6.1443
-5 -4 -5 23.6280 20.6624
-5 -4 -4 9.0883 -86.3440
-5 -4 -3 99.1754 -45.1126
-5 -4 -2 87.6740 48.9120
-5 -4 -1 -117.5645 -56.7558
-5 -3 -36 -3.4225 -0.0968
-5 -3 -35 -4.7765 3.3328
-5 -3 -34 -1.0696 9.1645
-5 -3 -33 -7.0291 24.4967
-5 -3 -32 1.8769 -6.4477
-5 -3 -31 1.4798 4.5978
-5 -3 -30 -0.4029 7.5803
-5 -3 -29 6.1067 -6.5602
-5 -3 -28 15.9474 -3.6103
-5 -3 -27 -7.7433 7.2184
-5 -3 -26 -8.3648 0.3856
-5 -3 -25 7.8181 6.8877
-5 -3 -24 -8.8161 0.4941
-5 -3 -23 21.6332 7.7310
-5 -3 -22 6.8260 -15.7198
-5 -3 -21 1.0358 -5.4282
-5 -3 -20 -9.3739 -1.4379
-5 -3 -19 -0.9011 20.3085
-5 -3 -18 -8.4678 9.9093
-5 -3 -17 -22.6524 -45.7846
-5 -3 -16 -12.0148 -20.3644
-5 -3 -15 -7.3715 -3.6161
-5 -3 -14 -6.9725 -6.7778
-5 -3 -13 -15.0069 -10.0864
-5 -3 -12 12.4632 3.6999
-5 -3 -11 -56.8805 -61.7896
-5 -3 -10 -22.6707 0.9248
-5 -3 -9 -2.4228 -11.9938
-5 -3 -8 -8.9139 -40.7013
-5 -3 -7 20.3834 -33.8150
-5 -3 -6 14.3097 -21.5978
-5 -3 -5 7.2943 -26.7238
-5 -3 -4 45.4385 -15.0503
-5 -3 -3 -20.0206 11.2109
-5 -3 -2 20.9868 -44.3556
-5 -3 -1 59.1394 25.6981
-5 -2 -36 -6.2213 8.6313
-5 -2 -35 11.8566 7.0800
-5 -2 -34 9.0706 -10.4157
-5 -2 -33 4.9526 -0.5422
-5 -2 -32 -9.4828 11.4673
-5 -2 -31 -18.0971 -19.8124
-5 -2 -30 -33.4085 9.4088
-5 -2 -29 13.2050 8.1092
-5 -2 -28 31.5517 -0.5125
-5 -2 -27 4.6204 -3.0637
-5 -2 -26 -30.1145 -14.6934
-5 -2 -25 23.9046 24.9549
-5 -2 -24 15.0507 -21.6727
-5 -2 -23 -20.4444 4.7956
-5 -2 -22 -23.0121 20.3984
-5 -2 -21 -25.2143 -0.9362
-5 -2 -20 -11.6987 29.8512
-5 -2 -19 1.9565 17.2840
-5 -2 -18 -12.6136 23.0687
-5 -2 -17 -29.5967 6.0444
-5 -2 -16 -27.1242 4.1121
-5 -2 -15 10.0417 -31.4996
-5 -2 -14 17.3896 3.0919
-5 -2 -13 -43.7431 -12.6039
-5 -2 -12 26.2832 1.0521
-5 -2 -11 -47.8025 -11.4331
-5 -2 -10 -27.2815 -27.6371
-5 -2 -9 -10.1905 19.2046
-5 -2 -8 30.1894 -40.1590
-5 -2 -7 40.8772 -56.6449
-5 -2 -6 46.5235 -22.3647
-5 -2 -5 36.1270 52.9305
-5 -2 -4 -12.6168 -20.3705
-5 -2 -3 4.4783 43.3598
-5 -2 -2 1.8999 34.3388
-5 -2 -1 -52.6518 34.6459
-5 -1 -36 -1.3056 13.5447
-5 -1 -35 -0.6629 10.2990
-5 -1 -34 0.3796 0.0423
-5 -1 -33 3.1086 15.3120
-5 -1 -32 -2.8092 -15.9298
-5 -1 -31 -12.5422 22.8191
-5 -1 -30 10.7711 4.7385
-5 -1 -29 11.6382 9.8798
-5 -1 -28 5.4187 -17.1892
-5 -1 -27 10.0087 2.8190
-5 -1 -26 3.4088 -3.6324
-5 -1 -25 -14.3390 15.3953
-5 -1 -24 8.3243 14.2995
-5 -1 -23 -5.1985 16.0109
-5 -1 -22 27.5860 10.6415
-5 -1 -21 -22.0433 37.2132
-5 -1 -20 5.0525 -15.2001
-5 -1 -19 -26.6917 -27.4959
-5 -1 -18 -2.0984 93.4497
-5 -1 -17 16.9839 42.4008
-5 -1 -16 -8.5971 11.1893
-5 -1 -15 18.2877 30.8374
-5 -1 -14 -22.1130 -16.1790
-5 -1 -13 -31.5735 -16.9498
-5 -1 -12 -18.1568 1.4910
-5 -1 -11 10.5484 -43.0399
-5 -1 -10 -3.2357 -16.1278
-5 -1 -9 -15.6709 4.8411
-5 -1 -8 26.1787 11.7266
-5 -1 -7 -23.8068 -39.2915
-5 -1 -6 -37.0369 -91.1181
-5 -1 -5 12.8922 -22.5179
-5 -1 -4 -2.5863 -40.6928
-5 -1 -3 -7.2361 24.2112
-5 -1 -2 -3.3521 -98.4051
-5 -1 -1 -50.6233 25.5315
-4 -32 -4 1.4709 2.2792
-4 -32 -3 -7.4830 32.1476
-4 -32 -2 -10.9307 -47.5883
-4 -32 -1 11.1535 -20.2514
-4 -31 -11 16.9313 -7.5232
-4 -31 -10 -0.3934 13.2564
-4 -31 -9 4.7840 -35.4717
-4 -31 -8 1.2389 15.9958
-4 -31 -7 1.1686 11.1166
-4 -31 -6 1.8947 -15.4456
-4 -31 -5 -12.3689 -21.8307
-4 -31 -4 8.2546 8.7975
-4 -31 -3 -24.8946 -6.4404
-4 -31 -2 -24.6557 -0.4935
-4 -31 -1 2.3730 -9.2476
-4 -30 -13 35.0748 -25.1941
-4 -30 -12 -23.2452 15.7105
-4 -30 -11 3.0135 -24.4560
-4 -30 -10 3.4398 -13.9090
-4 -30 -9 29.5534 5.4463
-4 -30 -8 -0.1167 -4.3607
-4 -30 -7 2.9472 -15.8245
-4 -30 -6 -4.9283 2.5434
-4 -30 -5 -37.5154 10.6830
-4 -30 -4 10.8349 3.8359
-4 -30 -3 -0.2525 18.0333
-4 -30 -2 34.9168 -23.8167
-4 -30 -1 -1.2813 -21.9340
-4 -29 -15 -7.9191 3.6840
-4 -29 -14 16.7741 7.2485
-4 -29 -13 -3.5702 7.6974
-4 -29 -12 -17.8835 -19.7941
-4 -29 -11 13.0876 2.4666
-4 -29 -10 17.8706 18.6288
-4 -29 -9 4.6779 -1.5117
-4 -29 -8 25.0096 -5.9566
-4 -29 -7 -20.7846 -31.9127
-4 -29 -6 -24.4794 0.1959
-4 -29 -5 -38.0600 -19.0749
-4 -29 -4 20.4838 -5.7735
-4 -29 -3 11.4761 21.1661
-4 -29 -2 9.1736 4.2176
-4 -29 -1 13.5467 -5.5312
-4 -28 -18 8.1320 27.8556
-4 -28 -17 -35.6041 2.7703
-4 -28 -16 19.0024 -11.4839
-4 -28 -15 26.2059 -2.1745
-4 -28 -14 25.4833 21.8038
-4 -28 -13 -5.6365 -13.5686
-4 -28 -12 -7.4039 20.4084
-4 -28 -11 0.9740 1.2944
-4 -28 -10 15.5598 -37.3849
-4 -28 -9 -2.2300 0.0929
-4 -28 -8 26.1282 15.6393
-4 -28 -7 -2.9900 -3.4307
-4 -28 -6 -11.5068 12.0079
-4 -28 -5 25.7742 18.7100
-4 -28 -4 -16.4173 0.7767
-4 -28 -3 -1.3490 0.0834
-4 -28 -2 4.6291 -3.3111
-4 -28 -1 -15.9588 -34.7769
-4 -27 -20 1.6181 4.1043
-4 -27 -19 3.6041 9.5659
-4 -27 -18 -7.8707 -19.5243
-4 -27 -17 -11.8367 -5.8092
-4 -27 -16 21.8463 -0.2450
-4 -27 -15 -9.6556 -15.8469
-4 -27 -14 19.9893 25.8297
-4 -27 -13 6.5977 19.1809
-4 -27 -12 -4.1060 2.3265
-4 -27 -11 -13.0738 -14.6186
-4 -27 -10 22.7302 -26.7735
-4 -27 -9 -22.1635 -39.7116
-4 -27 -8 18.7059 8.9617
-4 -27 -7 6.9817 -23.4285
-4 -27 -6 -17.4498 12.1316
-4 -27 -5 -2.5365 13.3719
-4 -27 -4 -18.9399 -8.3954
-4 -27 -3 13.3797 34.8424
-4 -27 -2 4.5403 1.4441
-4 -27 -1 -12.3033 -20.0427
-4 -26 -22 1.1498 -10.8740
-4 -26 -21 1.7416 3.2473
-4 -26 -20 -8.8711 -0.8523
-4 -26 -19 2.9979 -3.2538
-4 -26 -18 0.8870 3.9680
-4 -26 -17 -2.0358 8.3283
-4 -26 -16 -14.9973 -2.5611
-4 -26 -15 30.0330 8.5667
-4 -26 -14 -0.1053 -1.7617
-4 -26 -13 3.6761 -4.1379
-4 -26 -12 9.2356 23.2945
-4 -26 -11 -7.0656 17.1328
-4 -26 -10 -16.0093 16.7809
-4 -26 -9 -13.0420 12.2033
-4 -26 -8 2.6184 19.0668
-4 -26 -7 -0.0498 -14.3652
-4 -26 -6 4.6556 -9.6881
-4 -26 -5 -34.2957 4.8974
-4 -26 -4 -2.7548 8.1762
-4 -26 -3 -9.7462 38.3546
-4 -26 -2 5.6467 -14.9664
-4 -26 -1 17.0997 -15.0620
-4 -25 -23 -6.8056 -4.6726
-4 -25 -22 -4.3790 -9.7037
-4 -25 -21 0.2649 -10.1999
-4 -25 -20 -19.3336 5.1908
-4 -25 -19 18.5909 17.9029
-4 -25 -18 6.5287 -2.0106
-4 -25 -17 -1.9695 -1.6954
-4 -25 -16 9.5557 14.3426
-4 -25 -15 2.1611 7.3824
-4 -25 -14 -8.8821 -23.7536
-4 -25 -13 -14.9300 -8.1019
-4 -25 -12 21.6740 -19.1131
-4 -25 -11 -15.7235 2.7919
-4 -25 -10 32.2027 13.4469
-4 -25 -9 1.1249 9.0421
-4 -25 -8 3.8160 -14.9471
-4 -25 -7 -9.6775 18.1649
-4 -25 -6 4.6072 -9.1683
-4 -25 -5 2.9747 -8.1938
-4 -25 -4 10.2870 20.2994
-4 -25 -3 3.7257 -39.0833
-4 -25 -2 5.0081 20.8708
-4 -25 -1 5.1950 10.5534
-4 -24 -24 4.7746 -3.5135
-4 -24 -23 4.2101 15.7890
-4 -24 -22 -1.7970 6.4838
-4 -24 -21 17.4767 -4.9579
-4 -24 -20 -12.4854 -0.8758
-4 -24 -19 25.0512 1.5369
-4 -24 -18 18.7700 -9.8416
-4 -24 -17 6.5873 12.5052
-4 -24 -16 -6.6987 -10.0426
-4 -24 -15 -13.7861 19.8464
-4 -24 -14 -11.6517 13.8399
-4 -24 -13 13.9724 9.5865
-4 -24 -12 6.5095 20.3497
-4 -24 -11 11.6866 12.8998
-4 -24 -10 22.2570 2.4064
-4 -24 -9 6.0241 16.3499
-4 -24 -8 3.4714 -27.2276
-4 -24 -7 5.4765 29.7920
-4 -24 -6 18.9525 13.7331
-4 -24 -5 -4.0986 -28.5526
-4 -24 -4 15.1623 66.8672
-4 -24 -3 -0.6192 -19.6654
-4 -24 -2 16.0479 26.2764
-4 -24 -1 8.4607 -6.0499
-4 -23 -26 -1.7471 0.3768
-4 -23 -25 3.7038 -10.5721
-4 -23 -24 0.6920 2.0395
-4 -23 -23 -6.7741 -14.5282
-4 -23 -22 -4.0329 -1.2857
-4 -23 -21 7.1341 -2.0239
-4 -23 -20 -23.5473 -37.3931
-4 -23 -19 42.6015 19.6265
-4 -23 -18 21.3847 2.9524
-4 -23 -17 10.1228 -4.1914
-4 -23 -16 5.5657 18.8021
-4 -23 -15 22.3720 23.3829
-4 -23 -14 -30.7808 -12.8807
-4 -23 -13 7.8765 3.7556
-4 -23 -12 7.1768 -21.5506
-4 -23 -11 3.6910 -0.1660
-4 -23 -10 8.1047 20.4284
-4 -23 -9 -6.3064 -24.8763
-4 -23 -8 -6.8789 -4.7647
-4 -23 -7 -9.5314 -8.1220
-4 -23 -6 7.6894 -29.9653
-4 -23 -5 -16.6754 -7.8415
-4 -23 -4 8.2748 -26.0419
-4 -23 -3 9.2550 5.0458
-4 -23 -2 -3.5368 36.6879
-4 -23 -1 -7.7273 -25.5855
-4 -22 -27 5.2832 -0.3829
-4 -22 -26 -0.8819 -3.5541
-4 -22 -25 -13.1272 -6.5275
-4 -22 -24 -1.1084 -5.3875
-4 -22 -23 3.7014 -9.9135
-4 -22 -22 3.9612 18.7719
-4 -22 -21 6.8222 -7.9035
-4 -22 -20 -2.2188 2.2012
-4 -22 -19 -35.9244 2.3830
-4 -22 -18 2.4592 2.2177
-4 -22 -17 -2.1686 -2.0400
-4 -22 -16 11.9772 -12.1626
-4 -22 -15 13.5688 -15.3629
-4 -22 -14 4.4038 -6.5978
-4 -22 -13 -6.6416 23.3892
-4 -22 -12 21.6165 10.7283
-4 -22 -11 14.9969 70.5928
-4 -22 -10 -2.9666 20.5846
-4 -22 -9 4.6770 17.0883
-4 -22 -8 -9.3406 0.1811
-4 -22 -7 35.6972 16.5098
-4 -22 -6 0.0644 1.7491
-4 -22 -5 17.8322 12.0709
-4 -22 -4 18.6072 0.5519
-4 -22 -3 -0.5420 8.3785
-4 -22 -2 34.9586 21.4162
-4 -22 -1 2.2514 -1.4198
-4 -21 -28 -2.5880 3.2804
-4 -21 -27 0.9664 -4.2830
-4 -21 -26 -0.0256 -3.1079
-4 -21 -25 -9.7091 -8.7097
-4 -21 -24 -1.4359 3.3854
-4 -21 -23 5.9778 -6.0792
-4 -21 -22 4.3503 -12.4288
-4 -21 -21 4.3016 17.0669
-4 -21 -20 -0.6564 -2.4471
-4 -21 -19 -25.2594 -9.7078
-4 -21 -18 33.0007 34.3389
-4 -21 -17 6.6898 5.1296
-4 -21 -16 -16.0058 -37.7844
-4 -21 -15 3.5786 26.0855
-4 -21 -14 -19.3448 14.9739
-4 -21 -13 24.6530 -3.0661
-4 -21 -12 12.9135 14.9778
-4 -21 -11 9.0549 -16.3636
-4 -21 -10 31.0211 -32.4334
-4 -21 -9 -13.3686 10.9100
-4 -21 -8 -54.8123 -31.3604
-4 -21 -7 -5.2077 -4.0736
-4 -21 -6 -21.7499 5.5586
-4 -21 -5 -6.7637 -7.5617
-4 -21 -4 34.9475 0.2442
-4 -21 -3 5.0706 9.9488
-4 -21 -2 34.0727 -24.8267
-4 -21 -1 6.2032 14.2811
-4 -20 -29 12.4145 -4.6846
-4 -20 -28 -12.8004 3.4438
-4 -20 -27 -7.6208 -2.2940
-4 -20 -26 4.0321 4.7642
-4 -20 -25 -5.3837 -3.2802
-4 -20 -24 -2.6663 0.8321
-4 -20 -23 -3.0825 -26.3222
-4 -20 -22 9.5936 -5.0764
-4 -20 -21 6.4049 10.6107
-4 -20 -20 5.5315 0.2257
-4 -20 -19 17.1422 7.8612
-4 -20 -18 -5.7079 5.8855
-4 -20 -17 -3.7148 6.0244
-4 -20 -16 11.7775 -7.9244
-4 -20 -15 1.2969 14.1781
-4 -20 -14 13.4565 18.7655
-4 -20 -13 9.8344 7.9340
-4 -20 -12 -11.9764 1.4561
-4 -20 -11 7.7322 24.5705
-4 -20 -10 -9.3949 -16.4661
-4 -20 -9 8.4556 -17.8424
-4 -20 -8 10.1287 -26.9826
-4 -20 -7 4.9595 3.5096
-4 -20 -6 42.9476 -0.4139
-4 -20 -5 39.4113 12.1954
-4 -20 -4 -18.4858 14.4543
-4 -20 -3 3.0363 5.0700
-4 -20 -2 -9.0492 15.0795
-4 -20 -1 -5.6504 18.4231
-4 -19 -29 -1.4872 -2.6854
-4 -19 -28 -5.3009 1.4152
-4 -19 -27 -2.3219 3.5530
-4 -19 -26 -3.4442 -1.0077
-4 -19 -25 -16.4766 -15.0833
-4 -19 -24 1.1188 -6.7586
-4 -19 -23 -8.9654 -0.0564
-4 -19 -22 2.8654 2.1275
-4 -19 -21 5.7578 -7.2311
-4 -19 -20 1.5075 -8.5486
-4 -19 -19 -45.6097 -29.3381
-4 -19 -18 13.0707 1.5993
-4 -19 -17 -4.1387 28.4756
-4 -19 -16 45.3041 19.2844
-4 -19 -15 -31.8867 16.0523
-4 -19 -14 -6.6929 5.8337
-4 -19 -13 -18.3221 28.3451
-4 -19 -12 -23.8192 1.1681
-4 -19 -11 -16.5512 15.4541
-4 -19 -10 28.4255 -23.0440
-4 -19 -9 6.4654 2.5741
-4 -19 -8 -5.7420 -6.9732
-4 -19 -7 4.0733 11.3148
-4 -19 -6 -12.4657 22.9239
-4 -19 -5 21.5872 4.0918
-4 -19 -4 -24.9952 15.4621
-4 -19 -3 9.6536 8.4761
-4 -19 -2 -14.6764 4.6462
-4 -19 -1 -8.2879 -16.1652
-4 -18 -30 -0.6887 0.6736
-4 -18 -29 9.6384 2.5537
-4 -18 -28 0.9373 3.5378
-4 -18 -27 -6.9288 10.2419
-4 -18 -26 -1.8497 -1.8531
-4 -18 -25 -12.7767 -9.0975
-4 -18 -24 4.5279 12.2305
-4 -18 -23 -13.0474 -17.7566
-4 -18 -22 12.1226 6.1543
-4 -18 -21 -5.5555 8.8235
-4 -18 -20 -12.4309 -4.8879
-4 -18 -19 15.3423 20.5315
-4 -18 -18 -8.1082 12.5982
-4 -18 -17 29.5318 11.9728
-4 -18 -16 -0.5848 -32.7796
-4 -18 -15 5.1729 5.3737
-4 -18 -14 11.4005 -3.8004
-4 -18 -13 -16.6514 20.0915
-4 -18 -12 14.0523 -26.8135
-4 -18 -11 -14.1592 -18.9421
-4 -18 -10 2.3633 -26.9903
-4 -18 -9 0.1221 -18.8015
-4 -18 -8 2.9919 -8.2858
-4 -18 -7 -1.5706 1.0727
-4 -18 -6 12.3508 24.9242
-4 -18 -5 -19.4233 49.1768
-4 -18 -4 -7.1091 10.2409
-4 -18 -3 -1.7697 8.9821
-4 -18 -2 -5.0164 2.8946
-4 -18 -1 18.8990 3.8890
-4 -17 -31 -3.6423 1.5361
-4 -17 -30 0.2086 -2.0630
-4 -17 -29 7.8544 -3.7705
-4 -17 -28 0.4515 2.8143
-4 -17 -27 -11.1950 4.1426
-4 -17 -26 -2.6559 1.7466
-4 -17 -25 -19.0812 14.6499
-4 -17 -24 1.7605 -7.3576
-4 -17 -23 -17.9120 1.9207
-4 -17 -22 -2.8161 -11.2335
-4 -17 -21 -8.9967 -7.5959
-4 -17 -20 21.2619 9.5625
-4 -17 -19 -2.9607 -16.9883
-4 -17 -18 -14.7397 -8.2840
-4 -17 -17 -25.3211 8.2297
-4 -17 -16 4.9176 -5.8642
-4 -17 -15 13.0066 4.3170
-4 -17 -14 -16.1190 -9.7540
-4 -17 -13 15.9952 1.8413
-4 -17 -12 51.2166 -20.8197
-4 -17 -11 9.0188 43.5131
-4 -17 -10 54.7540 1.8618
-4 -17 -9 18.3004 20.4010
-4 -17 -8 11.3053 -12.5612
-4 -17 -7 -5.1876 2.1966
-4 -17 -6 -4.5127 28.5886
-4 -17 -5 35.5612 -4.3221
-4 -17 -4 30.9814 22.1575
-4 -17 -3 -23.5865 10.5074
-4 -17 -2 -4.1986 -10.4268
-4 -17 -1 5.9515 8.9388
-4 -16 -32 -11.6697 4.2684
-4 -16 -31 4.4025 3.8199
-4 -16 -30 -4.8732 4.5752
-4 -16 -29 8.4482 11.1812
-4 -16 -28 4.2299 -3.9940
-4 -16 -27 1.3424 8.5910
-4 -16 -26 2.0264 21.7402
-4 -16 -25 -11.4137 7.3701
-4 -16 -24 -14.8248 25.0093
-4 -16 -23 -8.8693 1.0004
-4 -16 -22 -3.5954 -0.7715
-4 -16 -21 22.7706 4.1696
-4 -16 -20 14.3425 -8.9765
-4 -16 -19 30.8713 -11.4052
-4 -16 -18 -35.9863 18.4502
-4 -16 -17 17.2401 5.8859
-4 -16 -16 26.7987 -28.1821
-4 -16 -15 -11.8085 -5.5151
-4 -16 -14 2.6590 -49.6928
-4 -16 -13 8.1689 53.9679
-4 -16 -12 -2.5404 10.5560
-4 -16 -11 3.3691 10.5148
-4 -16 -10 -11.7537 -8.0429
-4 -16 -9 -4.6240 20.1503
-4 -16 -8 6.5455 -6.3303
-4 -16 -7 -27.3528 0.5706
-4 -16 -6 37.6966 17.0574
-4 -16 -5 10.2544 0.9326
-4 -16 -4 -3.9858 16.7523
-4 -16 -3 -7.5304 -12.0098
-4 -16 -2 -1.7252 -10.6619
-4 -16 -1 14.0747 33.2667
-4 -15 -32 7.8781 3.8952
-4 -15 -31 7.3151 -1.4269
-4 -15 -30 0.4240 -4.1841
-4 -15 -29 -1.2299 3.3895
-4 -15 -28 0.9226 -15.4268
-4 -15 -27 -9.9380 -2.0455
-4 -15 -26 -8.1085 6.1959
-4 -15 -25 -16.7483 -23.0271
-4 -15 -24 -6.4128 -1.5178
-4 -15 -23 -19.7013 18.1368
-4 -15 -22 0.8509 -42.9295
-4 -15 -21 -38.9226 -40.9126
-4 -15 -20 24.2633 -22.7257
-4 -15 -19 6.3475 -18.1235
-4 -15 -18 31.5443 32.7038
-4 -15 -17 -30.4648 -12.0205
-4 -15 -16 -0.4147 6.2236
-4 -15 -15 44.5142 -0.2227
-4 -15 -14 17.6129 5.5971
-4 -15 -13 7.0775 35.6050
-4 -15 -12 27.1789 0.3871
-4 -15 -11 22.1313 -1.6273
-4 -15 -10 -1.8631 -1.9008
-4 -15 -9 -22.2038 39.6619
-4 -15 -8 7.5967 -7.7188
-4 -15 -7 -19.3010 -5.0989
-4 -15 -6 7.3665 37.1852
-4 -15 -5 38.1916 7.4734
-4 -15 -4 30.9907 47.0872
-4 -15 -3 20.3670 38.9418
-4 -15 -2 28.6405 15.2599
-4 -15 -1 -5.8337 15.7290
-4 -14 -33 -3.9998 -8.3510
-4 -14 -32 0.2114 -3.6803
-4 -14 -31 5.4481 9.8193
-4 -14 -30 2.8175 0.8886
-4 -14 -29 -17.2021 12.1684
-4 -14 -28 2.2334 8.0446
-4 -14 -27 -15.4060 -2.9212
-4 -14 -26 -20.0715 20.5682
-4 -14 -25 -7.7217 15.1023
-4 -14 -24 -3.5003 28.2729
-4 -14 -23 11.0440 -0.5886
-4 -14 -22 9.6045 -22.2085
-4 -14 -21 10.4995 0.1706
-4 -14 -20 -4.3550 9.6816
-4 -14 -19 17.6793 -26.2629
-4 -14 -18 -2.9612 -2.8576
-4 -14 -17 -14.5708 -26.5933
-4 -14 -16 6.4573 -10.4641
-4 -14 -15 10.9779 -2.9895
-4 -14 -14 2.4798 -40.0159
-4 -14 -13 -20.3058 34.4495
-4 -14 -12 14.7214 53.9575
-4 -14 -11 22.4874 -5.5778
-4 -14 -10 -9.8423 1.5246
-4 -14 -9 10.9773 3.5037
-4 -14 -8 6.0548 -20.3516
-4 -14 -7 21.8257 6.9489
-4 -14 -6 -4.0838 5.6845
-4 -14 -5 -7.4291 31.6134
-4 -14 -4 -32.9073 -24.5257
-4 -14 -3 3.5099 -8.0465
-4 -14 -2 -22.5352 -23.0183
-4 -14 -1 -2.1744 -16.7710
-4 -13 -33 -8.3625 -0.4301
-4 -13 -32 -13.5895 5.2050
-4 -13 -31 -6.2034 11.7613
-4 -13 -30 11.8228 -1.1867
-4 -13 -29 -6.7560 -11.2554
-4 -13 -28 5.2769 -3.1905
-4 -13 -27 -9.3189 -3.9700
-4 -13 -26 -9.2701 -16.0993
-4 -13 -25 2.8234 18.0472
-4 -13 -24 -13.5968 0.7962
-4 -13 -23 -1.0676 30.8489
-4 -13 -22 0.7242 -6.3471
-4 -13 -21 3.5627 13.5618
-4 -13 -20 5.5375 -18.8212
-4 -13 -19 -12.9194 -23.2453
-4 -13 -18 9.7232 19.1623
-4 -13 -17 -10.5252 -13.5239
-4 -13 -16 -79.2729 -29.6144
-4 -13 -15 -17.2977 -0.9708
-4 -13 -14 -5.6120 -7.3639
-4 -13 -13 -11.0209 10.4004
-4 -13 -12 -32.2216 32.2637
-4 -13 -11 22.5919 11.0484
-4 -13 -10 -30.3415 -30.5070
-4 -13 -9 2.3653 16.1383
-4 -13 -8 -12.1785 13.5146
-4 -13 -7 6.2270 -19.5429
-4 -13 -6 -15.6238 26.2384
-4 -13 -5 11.8834 10.0224
-4 -13 -4 55.5062 13.6461
-4 -13 -3 7.4467 26.3907
-4 -13 -2 10.0121 2.4305
-4 -13 -1 18.4153 22.3881
-4 -12 -34 -9.0075 31.0777
-4 -12 -33 7.9827 4.9036
-4 -12 -32 -3.9114 11.7548
-4 -12 -31 -13.0178 8.0987
-4 -12 -30 -0.0456 -7.8191
-4 -12 -29 -5.3332 -1.5163
-4 -12 -28 -40.2110 3.1271
-4 -12 -27 -2.1742 4.7760
-4 -12 -26 22.7502 8.7608
-4 -12 -25 3.4440 -3.0489
-4 -12 -24 -3.7893 46.6946
-4 -12 -23 1.9512 8.6967
-4 -12 -22 -31.0521 -17.8261
-4 -12 -21 -20.1845 -0.0416
-4 -12 -20 -2.0750 16.8135
-4 -12 -19 -23.0011 11.3565
-4 -12 -18 -40.0358 8.6480
-4 -12 -17 -28.7506 -6.2150
-4 -12 -16 9.9935 -28.1973
-4 -12 -15 -26.6226 39.3990
-4 -12 -14 0.0363 2.3051
-4 -12 -13 14.6924 -27.8629
-4 -12 -12 -9.5084 50.7030
-4 -12 -11 35.1925 -16.7077
-4 -12 -10 52.0595 3.6126
-4 -12 -9 -1.2737 -29.6999
-4 -12 -8 0.8226 -40.9220
-4 -12 -7 -12.2333 -9.9748
-4 -12 -6 -3.4976 7.2360
-4 -12 -5 -4.4061 -19.3538
-4 -12 -4 -47.2996 33.1636
-4 -12 -3 12.7611 -35.6986
-4 -12 -2 -23.8251 -57.1566
-4 -12 -1 23.3709 35.9113
-4 -11 -34 5.4996 22.1898
-4 -11 -33 -11.5701 13.1295
-4 -11 -32 -2.8059 -4.9230
-4 -11 -31 -11.9553 -1.6749
-4 -11 -30 10.0330 2.9635
-4 -11 -29 0.4118 4.5120
-4 -11 -28 7.0413 -9.5471
-4 -11 -27 -16.2574 -4.7041
-4 -11 -26 -22.4583 13.3103
-4 -11 -25 10.3135 -5.0328
-4 -11 -24 10.7905 -0.9740
-4 -11 -23 22.1083 95.4678
-4 -11 -22 8.8200 14.6883
-4 -11 -21 4.7504 -43.8603
-4 -11 -20 17.0344 17.5742
-4 -11 -19 30.9897 -36.3279
-4 -11 -18 -13.0040 -20.2126
-4 -11 -17 -7.6247 30.1234
-4 -11 -16 1.5486 -24.3686
-4 -11 -15 -55.9124 -5.5269
-4 -11 -14 -29.4058 4.0858
-4 -11 -13 31.2757 27.9273
-4 -11 -12 -68.6298 17.9271
-4 -11 -11 13.0209 72.8758
-4 -11 -10 12.0791 -20.3995
-4 -11 -9 -4.8085 -9.9139
-4 -11 -8 44.7800 5.3767
-4 -11 -7 24.5129 -16.2896
-4 -11 -6 0.1341 -19.1601
-4 -11 -5 56.4367 9.7757
-4 -11 -4 -67.4288 -5.8688
-4 -11 -3 52.9391 36.1244
-4 -11 -2 -35.2071 61.2670
-4 -11 -1 -27.2217 -31.4280
-4 -10 -35 -5.1647 14.6028
-4 -10 -34 -3.6708 5.3728
-4 -10 -33 -7.7856 7.7115
-4 -10 -32 -12.2005 6.3005
-4 -10 -31 -1.0915 -6.4955
-4 -10 -30 1.0050 9.7980
-4 -10 -29 -1.8325 0.5552
-4 -10 -28 6.3096 8.4421
-4 -10 -27 -5.9640 6.2279
-4 -10 -26 -18.5761 2.7327
-4 -10 -25 7.2023 5.7198
-4 -10 -24 18.1993 -0.3854
-4 -10 -23 -13.2304 32.7824
-4 -10 -22 0.3716 16.9421
-4 -10 -21 -26.9714 0.5110
-4 -10 -20 -71.8067 -20.7703
-4 -10 -19 0.7813 6.0891
-4 -10 -18 -8.8600 -53.1597
-4 -10 -17 -19.8251 -8.5321
-4 -10 -16 -13.9200 -2.3286
-4 -10 -15 1.0025 -7.6104
-4 -10 -14 -36.9219 47.9737
-4 -10 -13 -23.0506 40.3772
-4 -10 -12 21.5515 11.0975
-4 -10 -11 16.2330 -2.4191
-4 -10 -10 39.6510 -24.0533
-4 -10 -9 8.3421 -27.9642
-4 -10 -8 -18.9923 -19.6072
-4 -10 -7 -9.4577 -19.9857
-4 -10 -6 -43.6529 62.6777
-4 -10 -3 -15.1122 -7.3209
-4 -10 -2 -26.5039 -14.1441
-4 -10 -1 -53.7910 35.5195
-4 -9 -35 2.0765 2.1272
-4 -9 -34 4.3730 14.9572
-4 -9 -33 -4.3196 10.5415
-4 -9 -32 11.1403 -6.9586
-4 -9 -31 1.3969 2.2060
-4 -9 -30 7.4712 2.8061
-4 -9 -29 5.9147 -7.5071
-4 -9 -28 -0.0005 -7.5508
-4 -9 -27 20.8310 -7.4079
-4 -9 -26 -19.1081 0.8521
-4 -9 -25 -12.2905 8.4250
-4 -9 -24 25.9390 -34.9877
-4 -9 -23 -7.7310 -16.8333
-4 -9 -22 10.7732 58.1933
-4 -9 -21 -17.9810 12.1310
-4 -9 -20 -20.9555 -3.7327
-4 -9 -19 2.6844 24.3414
-4 -9 -18 24.0595 17.1803
-4 -9 -17 -5.9086 -10.1688
-4 -9 -16 -6.9590 13.3494
-4 -9 -15 -3.6199 24.9904
-4 -9 -14 -8.1099 -11.0952
-4 -9 -13 -2.7744 -33.2648
-4 -9 -12 24.6264 -27.5811
-4 -9 -11 -5.4042 28.7914
-4 -9 -10 0.8323 61.8682
-4 -9 -9 -1.6691 -26.2817
-4 -9 -8 29.6958 38.2718
-4 -9 -7 14.4998 -26.2621
-4 -9 -6 30.7266 -61.1581
-4 -9 -5 -15.3165 27.1484
-4 -9 -1 -25.9380 29.5374
-4 -8 -35 -4.3706 3.9523
-4 -8 -34 -5.8429 -7.5699
-4 -8 -33 -3.4234 -6.3952
-4 -8 -32 3.1943 0.0002
-4 -8 -31 0.4145 4.8089
-4 -8 -30 -14.7029 0.9444
-4 -8 -29 -13.4873 -0.3332
-4 -8 -28 -26.8747 2.3948
-4 -8 -27 -10.6974 41.7959
-4 -8 -26 -1.3461 22.7265
-4 -8 -25 6.6708 22.2508
-4 -8 -24 -2.5754 39.8943
-4 -8 -23 13.9650 24.7418
-4 -8 -22 -18.9284 -13.6328
-4 -8 -21 -24.3333 -9.6263
-4 -8 -20 -20.3013 -11.2358
-4 -8 -19 -37.3306 2.2809
-4 -8 -18 2.2206 -14.1520
-4 -8 -17 -11.8815 25.4683
-4 -8 -16 14.4074 -17.8837
-4 -8 -15 5.0175 25.8975
-4 -8 -14 -51.9174 49.5003
-4 -8 -13 -15.3411 -22.8414
-4 -8 -12 -6.9578 51.6447
-4 -8 -11 -7.3016 -1.7775
-4 -8 -10 86.6402 -6.4691
-4 -8 -9 16.4131 74.4931
-4 -8 -8 -91.1431 -14.2772
-4 -8 -7 5.1466 31.6419
-4 -8 -6 -37.4177 -27.3977
-4 -8 -5 -62.0336 -29.5629
-4 -8 -4 42.3511 39.6903
-4 -7 -35 4.4218 2.3972
-4 -7 -34 -9.7156 2.3461
-4 -7 -33 6.8177 7.4879
-4 -7 -32 -6.3708 -2.9635
-4 -7 -31 -1.9970 -1.5654
-4 -7 -30 -13.1353 9.2313
-4 -7 -29 4.9169 14.6071
-4 -7 -28 -6.1408 -6.0299
-4 -7 -27 12.3923 -0.9442
-4 -7 -26 37.8717 -5.0054
-4 -7 -25 12.5708 -3.8038
-4 -7 -24 -5.2157 -13.2603
-4 -7 -23 -34.7477 4.1503
-4 -7 -22 13.4164 -4.1119
-4 -7 -21 -46.9210 13.6128
-4 -7 -20 22.5176 1.7658
-4 -7 -19 41.6691 -21.0971
-4 -7 -18 111.2530 18.1244
-4 -7 -17 6.8725 4.9346
-4 -7 -16 -3.3533 -3.1249
-4 -7 -15 -26.8030 -32.3705
-4 -7 -14 5.0628 24.6501
-4 -7 -13 16.4146 30.9085
-4 -7 -12 -32.6353 -34.8611
-4 -7 -11 57.5711 -33.5633
-4 -7 -10 2.3536 41.1636
-4 -7 -9 23.3369 4.1738
-4 -7 -8 -6.9182 18.8177
-4 -7 -7 -53.0048 -13.3429
-4 -7 -6 -30.3119 -54.6932
-4 -7 -5 -40.9971 -23.1305
-4 -7 -4 52.8329 -17.0575
-4 -7 -3 -53.5207 -68.2094
-4 -6 -36 -1.4968 -10.0780
-4 -6 -35 -3.1874 -3.7124
-4 -6 -34 -2.1003 9.5438
-4 -6 -33 -3.1179 1.0249
-4 -6 -32 -20.5691 -6.4936
-4 -6 -31 3.5981 -14.9552
-4 -6 -30 9.5013 10.1444
-4 -6 -29 10.4572 -5.5273
-4 -6 -28 -11.6051 -11.6458
-4 -6 -27 5.1705 9.0549
-4 -6 -26 -46.3448 16.0457
-4 -6 -25 31.6710 20.5459
-4 -6 -24 -22.7540 -23.9602
-4 -6 -23 23.0522 10.9319
-4 -6 -22 41.7188 15.4629
-4 -6 -21 -28.7873 -48.4472
-4 -6 -20 -43.3879 -25.7564
-4 -6 -19 61.9856 -38.9214
-4 -6 -18 32.6093 15.1236
-4 -6 -17 2.0346 -6.6391
-4 -6 -16 -1.9906 39.4337
-4 -6 -15 36.8283 1.5166
-4 -6 -14 -9.5703 33.8133
-4 -6 -13 5.9667 7.2567
-4 -6 -12 4.3303 45.0938
-4 -6 -11 -56.0275 8.7675
-4 -6 -10 -8.1393 -7.9954
-4 -6 -9 47.3166 -36.1710
-4 -6 -8 12.2096 41.2398
-4 -6 -7 -40.0804 69.8327
-4 -6 -6 28.2236 -57.7028
-4 -6 -5 17.3816 13.5225
-4 -6 -4 31.3786 -6.4397
-4 -6 -3 20.9180 -44.9330
-4 -6 -2 4.5466 -8.4409
-4 -5 -36 1.7474 -3.5539
-4 -5 -35 2.7095 -0.7462
-4 -5 -34 6.2471 -1.4293
-4 -5 -33 15.1673 15.7054
-4 -5 -32 7.1724 4.3860
-4 -5 -31 3.6048 -7.8653
-4 -5 -30 15.5354 3.0335
-4 -5 -29 7.2693 -3.0052
-4 -5 -28 3.1428 -9.0045
-4 -5 -27 13.1422 19.7060
-4 -5 -26 13.1986 7.2879
-4 -5 -25 35.9243 1.9171
-4 -5 -24 44.3982 -14.1150
-4 -5 -23 -7.8953 -28.1038
-4 -5 -22 19.9837 -3.6193
-4 -5 -21 12.3612 -0.5053
-4 -5 -20 61.2004 42.7628
-4 -5 -19 -80.7612 -15.1641
-4 -5 -18 71.9269 -28.8719
-4 -5 -17 48.1270 13.0565
-4 -5 -16 -39.7328 8.5544
-4 -5 -15 -11.5563 19.4084
-4 -5 -14 21.3482 17.7598
-4 -5 -13 42.3273 -5.7439
-4 -5 -12 41.8162 46.7400
-4 -5 -11 52.1331 9.8975
-4 -5 -10 -27.4737 -83.4994
-4 -5 -9 -20.7793 -10.5863
-4 -5 -8 -59.8476 -57.3384
-4 -5 -7 -4.3822 -28.4378
-4 -5 -6 -4.2077 74.4731
-4 -5 -5 -54.5301 -32.3494
-4 -5 -4 35.1231 51.7683
-4 -5 -3 36.5612 -50.4129
-4 -5 -2 17.9316 -4.5496
-4 -5 -1 -7.9761 42.6768
-4 -4 -36 0.2058 -6.2053
-4 -4 -35 4.3488 -8.2456
-4 -4 -34 3.3081 -1.8907
-4 -4 -33 13.7224 -6.5841
-4 -4 -32 -13.2024 -10.8914
-4 -4 -31 12.0404 -9.1999
-4 -4 -30 0.9746 -16.6662
-4 -4 -29 11.9755 -12.3157
-4 -4 -28 -8.5928 -7.3636
-4 -4 -27 17.0087 12.8985
-4 -4 -26 -28.0975 -19.1740
-4 -4 -25 -10.5635 11.1321
-4 -4 -24 7.7893 -9.0226
-4 -4 -23 3.0947 -26.9592
-4 -4 -22 24.5458 -5.6669
-4 -4 -21 56.0994 1.4324
-4 -4 -20 -24.5039 3.5104
-4 -4 -19 -11.0668 6.1389
-4 -4 -18 5.6250 37.9015
-4 -4 -17 2.8526 10.2969
-4 -4 -16 5.8884 -21.9874
-4 -4 -15 23.1125 11.5172
-4 -4 -14 6.1549 11.5592
-4 -4 -13 -27.3193 -8.8835
-4 -4 -12 -27.4641 -40.7655
-4 -4 -11 -50.1641 -12.8386
-4 -4 -10 -14.9050 55.7811
-4 -4 -9 2.3131 -75.0676
-4 -4 -8 75.7002 28.4088
-4 -4 -7 -10.1465 -14.7116
-4 -4 -6 50.7683 -42.9347
-4 -4 -5 4.6807 -15.3650
-4 -4 -4 -54.0706 -15.1740
-4 -4 -3 -18.7044 20.0414
-4 -4 -2 -47.4682 -15.0424
-4 -4 -1 5.3816 -19.1893
-4 -3 -36 8.1382 3.8758
-4 -3 -35 -5.7418 5.1727
-4 -3 -34 -6.3188 -9.2784
-4 -3 -33 14.0377 7.6085
-4 -3 -32 -0.2825 6.1751
-4 -3 -31 11.0711 30.3995
-4 -3 -30 30.1524 8.4068
-4 -3 -29 0.2994 -10.2538
-4 -3 -28 25.5880 -24.5683
-4 -3 -27 -30.6101 41.9909
-4 -3 -26 0.9951 10.2974
-4 -3 -25 7.1982 -10.6475
-4 -3 -24 9.8525 40.9418
-4 -3 -23 47.3273 23.7680
-4 -3 -22 0.5670 -2.7055
-4 -3 -21 11.3511 -4.2602
-4 -3 -20 35.4291 24.6886
-4 -3 -19 -25.3464 -4.7510
-4 -3 -18 25.4228 9.6987
-4 -3 -17 -34.7359 -13.0891
-4 -3 -16 11.2541 -57.2198
-4 -3 -15 -46.6609 -26.1761
-4 -3 -14 0.6249 59.9735
-4 -3 -13 -1.5364 21.6307
-4 -3 -12 -7.3204 23.0594
-4 -3 -11 -16.4006 34.5056
-4 -3 -10 40.0478 -0.2952
-4 -3 -9 -32.2850 4.1692
-4 -3 -8 -78.5855 -35.1432
-4 -3 -7 -29.6144 -21.1430
-4 -3 -6 -95.5566 64.6403
-4 -3 -5 94.9637 -0.2416
-4 -3 -4 -13.7457 28.9357
-4 -3 -3 10.4542 -21.2292
-4 -3 -2 63.8268 -150.3398
-4 -3 -1 0.5618 -59.6225
-4 -2 -36 10.6104 -9.7009
-4 -2 -35 -2.4610 4.2760
-4 -2 -34 3.3552 -2.1607
-4 -2 -33 10.4330 5.5874
-4 -2 -32 3.1128 -14.4508
-4 -2 -31 -5.4919 -7.2135
-4 -2 -30 14.3994 -31.9490
-4 -2 -29 7.5814 -1.3971
-4 -2 -28 -6.7151 -15.4890
-4 -2 -27 16.1771 -2.3270
-4 -2 -26 3.9751 5.2171
-4 -2 -25 -16.1269 -5.1559
-4 -2 -24 -3.0034 -10.1527
-4 -2 -23 -6.5712 -23.7100
-4 -2 -22 13.7495 11.3223
-4 -2 -21 -16.8922 40.3815
-4 -2 -20 -24.7148 1.3950
-4 -2 -19 1.1102 19.1969
-4 -2 -18 5.9703 -20.7948
-4 -2 -17 -20.4745 10.4049
-4 -2 -16 -23.3428 20.5452
-4 -2 -15 -7.4935 -19.3464
-4 -2 -14 9.9152 28.3425
-4 -2 -13 0.9018 56.6732
-4 -2 -12 -5.7975 -18.9641
-4 -2 -11 -25.3616 -39.2001
-4 -2 -10 -3.4133 24.0768
-4 -2 -9 46.6365 -43.8548
-4 -2 -8 32.8492 69.7227
-4 -2 -7 -63.9316 38.2538
-4 -2 -6 -29.1404 -47.6568
-4 -2 -5 13.3005 16.1149
-4 -2 -4 -41.4705 -100.2997
-4 -2 -3 -3.1290 2.8377
-4 -2 -2 -21.8041 73.9315
-4 -2 -1 -21.8181 -20.3761
-4 -1 -36 -2.6864 11.6494
-4 -1 -35 14.7395 9.7286
-4 -1 -34 -1.6540 -14.2189
-4 -1 -33 -7.9480 4.5552
-4 -1 -32 -9.3032 -1.9036
-4 -1 -31 -10.9439 -14.0087
-4 -1 -30 -7.9811 28.7338
-4 -1 -29 8.0910 -4.7789
-4 -1 -28 4.8497 -17.2675
-4 -1 -27 -31.5184 1.0288
-4 -1 -26 -18.0697 42.6277
-4 -1 -25 -0.5876 16.5739
-4 -1 -24 -10.6515 -34.2172
-4 -1 -23 1.2318 10.4283
-4 -1 -22 7.6500 8.0468
-4 -1 -21 -10.6292 -6.3612
-4 -1 -20 4.2183 3.4059
-4 -1 -19 3.5324 -10.0134
-4 -1 -18 -4.0388 -14.2027
-4 -1 -17 7.1080 4.4393
-4 -1 -16 9.2443 20.3880
-4 -1 -15 -1.6618 -15.3675
-4 -1 -14 -17.6268 -15.1269
-4 -1 -13 34.6163 32.4926
-4 -1 -12 -0.7548 -18.9579
-4 -1 -11 6.1203 3.5117
-4 -1 -10 -1.2639 33.8961
-4 -1 -9 -13.4993 38.0941
-4 -1 -8 -0.3792 12.1491
-4 -1 -7 -32.4669 -11.3562
-4 -1 -6 -89.9965 -47.2481
-4 -1 -5 10.7764 -16.0514
-4 -1 -4 3.5370 -86.4528
-4 -1 -3 19.3716 17.2033
-4 -1 -2 25.1742 -114.5063
-4 -1 -1 38.4567 3.1356
-3 -32 -7 -23.0161 1.1149
-3 -32 -6 -13.7949 28.4852
-3 -32 -5 -11.6357 -1.3109
-3 -32 -4 -10.7096 -3.9035
-3 -32 -3 -21.1211 42.5497
-3 -32 -2 -20.6086 2.9431
-3 -32 -1 -0.1109 8.5920
-3 -31 -12 -27.0891 89.0124
-3 -31 -11 1.1029 -9.6616
-3 -31 -10 -5.8051 27.5574
-3 -31 -9 -0.5548 -19.6884
-3 -31 -8 38.2336 7.6256
-3 -31 -7 -7.8135 2.3797
-3 -31 -6 -1.3835 -3.0527
-3 -31 -5 23.6211 25.5654
-3 -31 -4 -0.7888 3.7829
-3 -31 -3 18.0836 -8.0466
-3 -31 -2 16.2709 -0.4529
-3 -31 -1 -10.2079 1.8222
-3 -30 -14 2.4198 -21.9972
-3 -30 -13 12.2765 5.6478
-3 -30 -12 13.6178 -5.9367
-3 -30 -11 0.5593 -14.3937
-3 -30 -10 27.8429 -24.3685
-3 -30 -9 -13.5751 -20.3325
-3 -30 -8 -25.3335 6.0931
-3 -30 -7 12.0107 -3.3734
-3 -30 -6 12.2242 -2.9638
-3 -30 -5 -8.2631 18.9929
-3 -30 -4 21.2188 -30.5994
-3 -30 -3 21.4441 5.4325
-3 -30 -2 -21.2128 5.0135
-3 -30 -1 -6.5263 -4.7837
-3 -29 -17 -0.4010 -7.6269
-3 -29 -16 -5.0165 -16.1437
-3 -29 -15 -11.6046 -27.0564
-3 -29 -14 17.1851 20.1161
-3 -29 -13 7.6628 5.7387
-3 -29 -12 22.0716 19.0519
-3 -29 -11 7.4118 0.6502
-3 -29 -10 -11.1338 20.7693
-3 -29 -9 48.1560 -28.0841
-3 -29 -8 1.8967 -12.1327
-3 -29 -7 -1.0473 18.3295
-3 -29 -6 -0.9827 -13.0585
-3 -29 -5 6.7286 8.5229
-3 -29 -4 4.3753 15.2169
-3 -29 -3 13.8962 4.6882
-3 -29 -2 -20.0212 -3.8705
-3 -29 -1 -34.5110 -5.4276
-3 -28 -19 -0.9055 3.8320
-3 -28 -18 12.7041 -18.2108
-3 -28 -17 -1.8555 -13.3671
-3 -28 -16 -14.2316 -16.9344
[truncated: 2,618,882 more chars]
